# Supplementary material for: Histamine Activates Human Eosinophils via H2R and H4R Predominantly in Atopic Dermatitis Patients
Source: Int J Mol Sci. 2022 Sep 7;23(18):10294. doi: 10.3390/ijms231810294 (PMC9499661; doi:10.3390/ijms231810294)
Supplement: Supplementary file 1 [file ijms-23-10294-s001.zip]

Archive with 4 entries (4 files):
- Supplementary Figure S1. IPA Analyses His.jpg
- Supplementary Figure S2. IPA Analyses ST1006.jpg
- Supplementary Table S1. Transcritpome data (Histamine_vs_Control_DESeq2_result_overview).xlsx
- Supplementary Table S2. Transcriptome data (ST1006_vs_Control_DESeq2_result_overview).xlsx
