# Supplementary material for: Histamine Activates Human Eosinophils via H2R and H4R Predominantly in Atopic Dermatitis Patients
Source: Int J Mol Sci. 2022 Sep 7;23(18):10294. doi: 10.3390/ijms231810294 (PMC9499661; doi:10.3390/ijms231810294)
Supplement: Supplementary file 1 [file ijms-23-10294-s001.zip › Supplementary Table S1. Transcritpome data (Histamine_vs_Control_DESeq2_result_overview).xlsx]

## Sheet: Result overview
Sort0	Gene ID	Gene name	Gene description	Chr	Start	End	Strand	Length	IGV coordinates	Pat 1, Co	Pat 2, Co	Pat 3, Co	Pat 4 Co	Pat1, His	Pat 2, his	Pat 3, His	Pat 4, His	Base mean	log2(FC)	StdErr	Wald-Stats	P-value	P-adj
1	ENSG00000197555.9	SIPA1L1	signal induced proliferation associated 1 like 1 [Source:HGNC Symbol;Acc:HGNC:20284]	chr14;chr14;chr14;chr14;chr14;chr14;chr14;chr14;chr14;chr14;chr14;chr14;chr14;chr14;chr14;chr14;chr14;chr14;chr14;chr14;chr14;chr14;chr14;chr14;chr14;chr14;chr14;chr14;chr14;chr14;chr14;chr14;chr14;chr14;chr14;chr14;chr14;chr14;chr14;chr14;chr14;chr14;chr14;chr14;chr14;chr14;chr14;chr14;chr14;chr14;chr14;chr14;chr14;chr14;chr14;chr14;chr14;chr14;chr14;chr14;chr14;chr14;chr14;chr14;chr14;chr14;chr…	71320449;71320449;71320473;71320476;71320476;71320476;71320515;71321122;71321122;71321122;71321122;71321122;71321122;71321122;71321391;71379495;71400794;71400794;71400794;71400794;71413948;71413948;71413948;71413948;71413948;71413954;71415976;71418130;71418130;71467185;71497854;71503828;71512743;71512743;71512743;71512743;71512743;71512743;71512743;71512743;71512743;71528699;71528699;71528699;715…	71320503;71320503;71320503;71320503;71320503;71320503;71320552;71321181;71321181;71321181;71321181;71321181;71321181;71321181;71321531;71379598;71400918;71400918;71400918;71400918;71414014;71414014;71414014;71414014;71414014;71414102;71416283;71418196;71418196;71467247;71497889;71503946;71512845;71512845;71512845;71512845;71512845;71512845;71512845;71512845;71512845;71528740;71528740;71528740;715…	+;+;+;+;+;+;+;+;+;+;+;+;+;+;+;+;+;+;+;+;+;+;+;+;+;+;+;+;+;+;+;+;+;+;+;+;+;+;+;+;+;+;+;+;+;+;+;+;+;+;+;+;+;+;+;+;+;+;+;+;+;+;+;+;+;+;+;+;+;+;+;+;+;+;+;+;+;+;+;+;+;+;+;+;+;+;+;+;+;+;+;+;+;+;+;+;+;+;+;+;+;+;+;+;+;+;+;+;+;+;+;+;+;+;+;+;+;+;+;+;+;+;+;+;+;+;+;+;+;+;+;+;+;+;+;+;+;+;+;+;+;+;+;+;+;+;+;+;+;+;+;+;+;+;+;+;+;+;+;+;+;+;+;+;+;+;+;+;+	12412	chr14:71320449-71741229	1279.02	618.924	956.59	564.57	8588.08	6743.11	6143.36	5328.28	3777.74	2.89057	0.114826	25.1736	7.80197e-140	1.06505e-135
2	ENSG00000167996.15	FTH1	ferritin heavy chain 1 [Source:HGNC Symbol;Acc:HGNC:3976]	chr11;chr11;chr11;chr11;chr11;chr11;chr11;chr11;chr11;chr11;chr11;chr11;chr11;chr11;chr11;chr11;chr11;chr11;chr11;chr11;chr11;chr11;chr11;chr11;chr11;chr11;chr11;chr11;chr11;chr11;chr11;chr11;chr11;chr11;chr11;chr11;chr11;chr11;chr11;chr11;chr11;chr11	61959718;61959718;61959822;61964285;61964566;61964566;61964566;61964585;61964601;61964747;61964838;61964987;61964987;61964987;61964987;61964987;61964987;61964987;61964989;61965369;61965369;61965369;61965369;61965369;61965369;61965369;61965369;61965369;61966989;61967312;61967312;61967312;61967312;61967312;61967312;61967312;61967312;61967312;61967312;61967402;61967458;61967548	61959904;61959927;61959904;61964891;61964891;61964891;61964891;61964891;61964891;61965112;61964891;61965515;61965112;61965112;61965112;61965112;61965105;61965112;61965112;61965577;61965515;61965577;61965515;61965515;61965515;61965515;61965515;61965515;61967166;61967586;61967613;61967371;61967453;61967633;61967631;61967660;61967631;61967631;61967631;61967607;61967631;61967631	-;-;-;-;-;-;-;-;-;-;-;-;-;-;-;-;-;-;-;-;-;-;-;-;-;-;-;-;-;-;-;-;-;-;-;-;-;-;-;-;-;-	2030	chr11:61959718-61967660	47217.1	27377.9	35194.8	31437.8	176490	159102	185156	158417	102549	2.22972	0.092018	24.2313	1.04098e-129	7.10521e-126
3	ENSG00000064961.18	HMG20B	high mobility group 20B [Source:HGNC Symbol;Acc:HGNC:5002]	chr19;chr19;chr19;chr19;chr19;chr19;chr19;chr19;chr19;chr19;chr19;chr19;chr19;chr19;chr19;chr19;chr19;chr19;chr19;chr19;chr19;chr19;chr19;chr19;chr19;chr19;chr19;chr19;chr19;chr19;chr19;chr19;chr19;chr19;chr19;chr19;chr19;chr19;chr19;chr19;chr19;chr19;chr19;chr19;chr19;chr19;chr19;chr19;chr19;chr19;chr19;chr19;chr19;chr19;chr19;chr19;chr19;chr19;chr19;chr19;chr19;chr19;chr19;chr19;chr19;chr19;chr…	3572777;3572823;3572938;3572948;3572977;3572979;3572979;3572986;3573292;3573292;3573292;3573292;3573292;3573292;3573692;3573692;3573692;3573692;3573692;3573692;3573692;3573692;3573697;3573903;3574293;3574341;3574370;3574370;3574383;3574383;3574383;3575502;3575540;3575540;3575540;3575540;3575540;3575540;3575540;3575542;3575651;3575876;3576261;3576261;3576261;3576261;3576261;3576261;3576352;3576553…	3572824;3572994;3572994;3572994;3573347;3573347;3572994;3572994;3573347;3573347;3573347;3573347;3573347;3573347;3573800;3573800;3574586;3573800;3573800;3574269;3573800;3573800;3573800;3574161;3574586;3574586;3574586;3574586;3574586;3574586;3574586;3575660;3575964;3575660;3575660;3575614;3575642;3575660;3575660;3575660;3576307;3576625;3576307;3576625;3576307;3576307;3576307;3576307;3576625;3576625…	+;+;+;+;+;+;+;+;+;+;+;+;+;+;+;+;+;+;+;+;+;+;+;+;+;+;+;+;+;+;+;+;+;+;+;+;+;+;+;+;+;+;+;+;+;+;+;+;+;+;+;+;+;+;+;+;+;+;+;+;+;+;+;+;+;+;+;+;+;+;+;+;+;+;+;+	3857	chr19:3572777-3579088	1663.43	1740.72	1643.24	1070.51	9323.19	14925.9	9175.61	9615.29	6144.74	2.69249	0.111618	24.1224	1.45351e-128	6.61396e-125
4	ENSG00000114541.14	FRMD4B	FERM domain containing 4B [Source:HGNC Symbol;Acc:HGNC:24886]	chr3;chr3;chr3;chr3;chr3;chr3;chr3;chr3;chr3;chr3;chr3;chr3;chr3;chr3;chr3;chr3;chr3;chr3;chr3;chr3;chr3;chr3;chr3;chr3;chr3;chr3;chr3;chr3;chr3;chr3;chr3;chr3;chr3;chr3;chr3;chr3;chr3;chr3;chr3;chr3;chr3;chr3;chr3;chr3;chr3;chr3;chr3;chr3;chr3;chr3;chr3;chr3;chr3;chr3;chr3;chr3;chr3;chr3;chr3;chr3;chr3;chr3;chr3;chr3;chr3;chr3;chr3;chr3;chr3;chr3;chr3;chr3;chr3;chr3;chr3;chr3;chr3;chr3;chr3;chr3…	69169990;69170807;69176524;69176524;69180899;69180899;69182598;69182598;69187770;69187770;69189896;69189896;69193648;69193648;69195022;69195022;69195231;69195231;69195249;69196255;69196255;69196255;69196719;69196896;69196900;69196900;69196900;69197715;69198697;69198698;69198698;69198698;69198698;69198698;69198726;69198986;69200371;69200371;69200812;69216263;69216263;69216263;69216263;69216263;692…	69171981;69171981;69176656;69176656;69181710;69181710;69182717;69182717;69187917;69187917;69189952;69189952;69193873;69193873;69195141;69195141;69195364;69195364;69195364;69196396;69196396;69196396;69197038;69197038;69197038;69197038;69197038;69198774;69198774;69198774;69198774;69198774;69198774;69198774;69198774;69199270;69200521;69200848;69200898;69216349;69216349;69216349;69216349;69216349;692…	-;-;-;-;-;-;-;-;-;-;-;-;-;-;-;-;-;-;-;-;-;-;-;-;-;-;-;-;-;-;-;-;-;-;-;-;-;-;-;-;-;-;-;-;-;-;-;-;-;-;-;-;-;-;-;-;-;-;-;-;-;-;-;-;-;-;-;-;-;-;-;-;-;-;-;-;-;-;-;-;-;-;-;-;-;-;-;-;-;-;-;-;-;-;-;-;-;-;-;-;-;-;-;-;-;-;-;-;-;-;-;-;-;-;-;-;-;-;-;-;-;-;-;-	9993	chr3:69169990-69542583	308.937	97.1786	134.969	162.857	2763.85	909.649	852.069	1122.19	793.962	2.77638	0.135357	20.5115	1.6997e-93	5.80064e-90
5	ENSG00000167995.15	BEST1	bestrophin 1 [Source:HGNC Symbol;Acc:HGNC:12703]	chr11;chr11;chr11;chr11;chr11;chr11;chr11;chr11;chr11;chr11;chr11;chr11;chr11;chr11;chr11;chr11;chr11;chr11;chr11;chr11;chr11;chr11;chr11;chr11;chr11;chr11;chr11;chr11;chr11;chr11;chr11;chr11;chr11;chr11;chr11;chr11;chr11;chr11;chr11;chr11;chr11;chr11;chr11;chr11;chr11;chr11;chr11;chr11;chr11;chr11;chr11;chr11;chr11;chr11;chr11;chr11;chr11;chr11;chr11;chr11;chr11;chr11	61949821;61950063;61950353;61950356;61950360;61950360;61950370;61951771;61951771;61951771;61955107;61955107;61955107;61955107;61955107;61955107;61955107;61955157;61955343;61955343;61955718;61955718;61955718;61955718;61955718;61955718;61956844;61956844;61956844;61956844;61956844;61956844;61956844;61957387;61957387;61957387;61957387;61957387;61957387;61958146;61958146;61958146;61958146;61958146;619…	61950427;61950427;61950427;61950427;61950427;61950427;61950427;61951958;61951958;61951958;61955201;61955201;61955951;61955951;61955201;61955201;61955201;61955201;61955387;61955387;61955951;61955951;61955951;61955951;61955951;61955951;61956998;61956998;61956998;61956998;61956998;61956866;61956998;61957464;61957464;61957464;61957464;61957464;61957464;61958501;61958298;61958501;61959578;61958929;619…	+;+;+;+;+;+;+;+;+;+;+;+;+;+;+;+;+;+;+;+;+;+;+;+;+;+;+;+;+;+;+;+;+;+;+;+;+;+;+;+;+;+;+;+;+;+;+;+;+;+;+;+;+;+;+;+;+;+;+;+;+;+	8930	chr11:61949821-61965515	564.54	241.531	220.168	255.142	2891.49	1703.19	1024.21	1525.67	1053.24	2.36574	0.122991	19.235	1.88544e-82	5.14763e-79
6	ENSG00000221968.8	FADS3	fatty acid desaturase 3 [Source:HGNC Symbol;Acc:HGNC:3576]	chr11;chr11;chr11;chr11;chr11;chr11;chr11;chr11;chr11;chr11;chr11;chr11;chr11;chr11;chr11;chr11;chr11;chr11;chr11;chr11;chr11;chr11;chr11;chr11;chr11;chr11;chr11;chr11;chr11;chr11;chr11;chr11;chr11;chr11;chr11;chr11;chr11;chr11;chr11;chr11;chr11;chr11;chr11;chr11;chr11;chr11;chr11;chr11;chr11;chr11;chr11;chr11;chr11;chr11;chr11;chr11;chr11;chr11;chr11;chr11;chr11;chr11;chr11;chr11;chr11;chr11;chr…	61873519;61873524;61873526;61873527;61873735;61873760;61873814;61875851;61875851;61875851;61875851;61875851;61875851;61875851;61876105;61876111;61876111;61876111;61876111;61876111;61876111;61876359;61876359;61876359;61876359;61876359;61876359;61876371;61876866;61876866;61876866;61876866;61876866;61876878;61876912;61877446;61877511;61877511;61877511;61877511;61877511;61877511;61877511;61877584;618…	61873865;61873865;61873865;61873865;61873865;61873865;61873865;61875976;61875976;61876003;61875976;61875976;61875976;61876003;61876190;61876190;61876190;61876190;61876190;61876190;61876190;61876455;61876455;61876963;61876455;61878215;61876455;61876455;61876963;61876871;61876963;61876963;61876963;61876963;61876963;61877587;61877587;61877587;61877587;61877587;61877587;61877587;61877587;61878215;618…	-;-;-;-;-;-;-;-;-;-;-;-;-;-;-;-;-;-;-;-;-;-;-;-;-;-;-;-;-;-;-;-;-;-;-;-;-;-;-;-;-;-;-;-;-;-;-;-;-;-;-;-;-;-;-;-;-;-;-;-;-;-;-;-;-;-;-;-;-;-;-;-;-;-;-;-;-;-;-;-;-;-;-;-;-;-;-;-;-;-;-;-;-;-;-;-;-;-;-	6283	chr11:61873519-61892051	334.095	322.671	203.297	293.142	2077.68	1770.84	832.835	1700.09	941.832	2.29553	0.125765	18.2525	1.97684e-74	4.49763e-71
7	ENSG00000133816.15	MICAL2	microtubule associated monooxygenase, calponin and LIM domain containing 2 [Source:HGNC Symbol;Acc:HGNC:24693]	chr11;chr11;chr11;chr11;chr11;chr11;chr11;chr11;chr11;chr11;chr11;chr11;chr11;chr11;chr11;chr11;chr11;chr11;chr11;chr11;chr11;chr11;chr11;chr11;chr11;chr11;chr11;chr11;chr11;chr11;chr11;chr11;chr11;chr11;chr11;chr11;chr11;chr11;chr11;chr11;chr11;chr11;chr11;chr11;chr11;chr11;chr11;chr11;chr11;chr11;chr11;chr11;chr11;chr11;chr11;chr11;chr11;chr11;chr11;chr11;chr11;chr11;chr11;chr11;chr11;chr11;chr…	12094008;12094017;12094128;12095544;12095984;12109701;12110591;12110605;12116696;12121475;12138388;12138390;12138390;12138390;12153224;12161443;12161446;12161868;12162079;12162079;12162079;12162079;12162079;12162079;12162079;12162079;12162079;12162156;12162156;12195945;12195945;12197487;12204250;12204250;12204250;12204250;12204250;12204250;12204250;12204250;12204250;12204250;12207725;12208023;122…	12094224;12094147;12094224;12095629;12096221;12109773;12110726;12110726;12116916;12121649;12138464;12138460;12138460;12138464;12153316;12161576;12161532;12162419;12162419;12162419;12162419;12162419;12162166;12162419;12162419;12162420;12162419;12162419;12162419;12196200;12196200;12197811;12204457;12204457;12204290;12204387;12204457;12204347;12204457;12204457;12204457;12204280;12208139;12208146;122…	+;+;+;+;+;+;+;+;+;+;+;+;+;+;+;+;+;+;+;+;+;+;+;+;+;+;+;+;+;+;+;+;+;+;+;+;+;+;+;+;+;+;+;+;+;+;+;+;+;+;+;+;+;+;+;+;+;+;+;+;+;+;+;+;+;+;+;+;+;+;+;+;+;+;+;+;+;+;+;+;+;+;+;+;+;+;+;+;+;+;+;+;+;+;+;+;+;+;+;+;+;+;+;+;+;+;+;+;+;+;+;+;+;+;+;+;+;+;+;+;+;+;+;+;+;+;+;+;+;+;+;+;+;+;+;+;+;+;+;+;+;+;+;+;+;+;+;+;+;+;+;+;+;+;+;+;+;+;+;+;+;+;+;+;+;+;+;+;+;+;+;+;+;+;+;+;+;+;+;+;+;+;+;+;+;+;+;+;+;+;+;+;+;+;+;+;+;+;+;+…	20191	chr11:12094008-12359144	562.528	448.154	510.35	223.656	2317.6	2548.23	2578.33	1693.79	1360.33	2.30749	0.127075	18.1584	1.10183e-73	2.14872e-70
8	ENSG00000164674.15	SYTL3	synaptotagmin like 3 [Source:HGNC Symbol;Acc:HGNC:15587]	chr6;chr6;chr6;chr6;chr6;chr6;chr6;chr6;chr6;chr6;chr6;chr6;chr6;chr6;chr6;chr6;chr6;chr6;chr6;chr6;chr6;chr6;chr6;chr6;chr6;chr6;chr6;chr6;chr6;chr6;chr6;chr6;chr6;chr6;chr6;chr6;chr6;chr6;chr6;chr6;chr6;chr6;chr6;chr6;chr6;chr6;chr6;chr6;chr6;chr6;chr6;chr6;chr6;chr6;chr6;chr6;chr6;chr6;chr6;chr6;chr6;chr6;chr6;chr6;chr6;chr6;chr6;chr6;chr6;chr6;chr6;chr6;chr6;chr6	158650014;158650014;158650014;158650053;158651753;158651753;158651753;158651753;158661269;158661269;158661269;158661269;158661319;158662750;158662750;158662750;158662750;158662750;158663205;158663205;158665395;158665395;158665395;158665395;158682925;158682925;158682925;158682925;158707230;158707230;158707230;158707230;158708322;158708322;158708322;158708322;158713800;158713800;158713800;158718087…	158650078;158650078;158650078;158650078;158651842;158651842;158651842;158651842;158661385;158661385;158661385;158661385;158661385;158663048;158662812;158663378;158662812;158663378;158663378;158663378;158665613;158665613;158665613;158665613;158682989;158682989;158682989;158682989;158707281;158707281;158707281;158707281;158708391;158708391;158708391;158708391;158713878;158713878;158713878;158718211…	+;+;+;+;+;+;+;+;+;+;+;+;+;+;+;+;+;+;+;+;+;+;+;+;+;+;+;+;+;+;+;+;+;+;+;+;+;+;+;+;+;+;+;+;+;+;+;+;+;+;+;+;+;+;+;+;+;+;+;+;+;+;+;+;+;+;+;+;+;+;+;+;+;+	2896	chr6:158650014-158764876	255.603	31.1349	29.5244	19.5428	2579.59	640.086	387.567	185.98	516.129	3.20201	0.178668	17.9216	7.9999e-72	1.36508e-68
9	ENSG00000198176.12	TFDP1	transcription factor Dp-1 [Source:HGNC Symbol;Acc:HGNC:11749]	chr13;chr13;chr13;chr13;chr13;chr13;chr13;chr13;chr13;chr13;chr13;chr13;chr13;chr13;chr13;chr13;chr13;chr13;chr13;chr13;chr13;chr13;chr13;chr13;chr13;chr13;chr13;chr13;chr13;chr13;chr13;chr13;chr13;chr13;chr13;chr13;chr13;chr13;chr13;chr13;chr13;chr13;chr13;chr13;chr13;chr13;chr13;chr13;chr13;chr13;chr13;chr13;chr13;chr13;chr13;chr13;chr13;chr13	113584721;113584733;113584741;113584743;113585273;113585333;113585426;113585580;113585774;113585774;113585774;113585774;113585774;113585774;113585774;113585966;113610996;113610996;113610996;113610996;113610996;113610996;113623180;113623180;113623180;113623180;113623180;113623180;113631623;113631623;113631623;113631623;113631623;113633120;113633120;113633120;113633120;113633120;113633120;113633890…	113584888;113584888;113584888;113584888;113585427;113585427;113585677;113585677;113585849;113585849;113585849;113585849;113585849;113585849;113585849;113586180;113611062;113611062;113611062;113611062;113611062;113611062;113623286;113623286;113623286;113623286;113623286;113623286;113631744;113631744;113631905;113631744;113631744;113633287;113633285;113633285;113633285;113633285;113633285;113634033…	+;+;+;+;+;+;+;+;+;+;+;+;+;+;+;+;+;+;+;+;+;+;+;+;+;+;+;+;+;+;+;+;+;+;+;+;+;+;+;+;+;+;+;+;+;+;+;+;+;+;+;+;+;+;+;+;+;+	3741	chr13:113584721-113641470	933.856	1221.81	1459.35	844.683	4305.08	5510.39	4223.8	4406.79	2863.22	1.97729	0.117279	16.8597	8.90447e-64	1.35061e-60
10	ENSG00000111266.8	DUSP16	dual specificity phosphatase 16 [Source:HGNC Symbol;Acc:HGNC:17909]	chr12;chr12;chr12;chr12;chr12;chr12;chr12;chr12;chr12;chr12;chr12;chr12;chr12;chr12;chr12;chr12;chr12;chr12;chr12;chr12;chr12;chr12;chr12;chr12	12474210;12475897;12477886;12480223;12480223;12487028;12487028;12487028;12500519;12500519;12506088;12519862;12519862;12520871;12520871;12521024;12521081;12521327;12554536;12560766;12561000;12561000;12562117;12562117	12478015;12478015;12478015;12480346;12480346;12487187;12487187;12487187;12500682;12500682;12506187;12520000;12520000;12521463;12521463;12521463;12521463;12521463;12554659;12560886;12561125;12561077;12562383;12562383	-;-;-;-;-;-;-;-;-;-;-;-;-;-;-;-;-;-;-;-;-;-;-;-	5724	chr12:12474210-12562383	462.903	53.7784	140.874	19.5428	2707.23	404.849	1529.11	185.98	688.033	2.70156	0.1603	16.8532	9.93762e-64	1.35658e-60
11	ENSG00000153317.14	ASAP1	ArfGAP with SH3 domain, ankyrin repeat and PH domain 1 [Source:HGNC Symbol;Acc:HGNC:2720]	chr8;chr8;chr8;chr8;chr8;chr8;chr8;chr8;chr8;chr8;chr8;chr8;chr8;chr8;chr8;chr8;chr8;chr8;chr8;chr8;chr8;chr8;chr8;chr8;chr8;chr8;chr8;chr8;chr8;chr8;chr8;chr8;chr8;chr8;chr8;chr8;chr8;chr8;chr8;chr8;chr8;chr8;chr8;chr8;chr8;chr8;chr8;chr8;chr8;chr8;chr8;chr8;chr8;chr8;chr8;chr8;chr8;chr8;chr8;chr8;chr8;chr8;chr8;chr8;chr8;chr8;chr8;chr8;chr8;chr8;chr8;chr8;chr8;chr8;chr8;chr8;chr8;chr8;chr8;chr8…	130052104;130052107;130052842;130052842;130054741;130057954;130057954;130057954;130057954;130057954;130060579;130060579;130060579;130060579;130060579;130076348;130076348;130076348;130076348;130076348;130076397;130079902;130079902;130079902;130079902;130079902;130079902;130091973;130091973;130091973;130091973;130091973;130112094;130112094;130112094;130112094;130112094;130112094;130115577;130115628…	130054805;130054805;130054805;130054805;130054805;130058076;130058076;130058076;130058076;130058076;130061069;130061069;130061069;130061069;130061069;130076406;130076406;130076406;130076406;130076406;130076406;130079971;130079971;130079971;130079971;130079971;130079971;130092143;130092143;130092143;130092143;130092143;130112414;130112322;130112322;130112322;130112322;130112322;130115735;130115735…	-;-;-;-;-;-;-;-;-;-;-;-;-;-;-;-;-;-;-;-;-;-;-;-;-;-;-;-;-;-;-;-;-;-;-;-;-;-;-;-;-;-;-;-;-;-;-;-;-;-;-;-;-;-;-;-;-;-;-;-;-;-;-;-;-;-;-;-;-;-;-;-;-;-;-;-;-;-;-;-;-;-;-;-;-;-;-;-;-;-;-;-;-;-;-;-;-;-;-;-;-;-;-;-;-;-;-;-;-;-;-;-;-;-;-;-;-;-;-;-;-;-;-;-;-;-;-;-;-;-;-;-;-;-;-;-;-;-;-;-;-;-;-;-;-;-;-;-;-;-;-;-;-;-;-;-;-;-;-;-;-;-;-;-;-;-;-;-;-;-;-;-;-;-;-;-;-;-;-;-;-;-;-;-;-;-;-	8280	chr8:130052104-130443660	2082.06	2774.78	2654.66	3452.56	8126.48	8056.6	6710.77	8750.53	5326.06	1.49242	0.101398	14.7184	4.91206e-49	6.09586e-46
12	ENSG00000053254.15	FOXN3	forkhead box N3 [Source:HGNC Symbol;Acc:HGNC:1928]	chr14;chr14;chr14;chr14;chr14;chr14;chr14;chr14;chr14;chr14;chr14;chr14;chr14;chr14;chr14;chr14;chr14;chr14;chr14;chr14;chr14;chr14;chr14;chr14;chr14;chr14;chr14;chr14;chr14;chr14;chr14;chr14;chr14;chr14;chr14;chr14;chr14;chr14;chr14;chr14;chr14;chr14;chr14;chr14;chr14;chr14;chr14;chr14;chr14;chr14;chr14;chr14;chr14;chr14;chr14;chr14;chr14;chr14;chr14;chr14;chr14;chr14;chr14;chr14;chr14;chr14;chr…	89124871;89125328;89156172;89161361;89161385;89161400;89162362;89162878;89180701;89180701;89180701;89180701;89180701;89180701;89180701;89180756;89180759;89180788;89180790;89183946;89185537;89190382;89190384;89190384;89190384;89190387;89223117;89230728;89263593;89280950;89280950;89280950;89280950;89280950;89280950;89280950;89280950;89280950;89280950;89280950;89284428;89333114;89349533;89350672;893…	89125226;89125440;89162969;89162969;89162969;89162969;89162969;89162969;89180806;89180806;89180806;89180806;89180806;89180806;89180744;89180806;89180806;89180806;89180806;89184154;89185873;89190449;89190449;89190449;89190449;89190449;89223342;89230867;89264055;89281014;89281014;89281014;89281014;89281014;89281014;89281014;89281014;89281014;89281014;89281014;89284522;89333259;89349761;89350808;893…	-;-;-;-;-;-;-;-;-;-;-;-;-;-;-;-;-;-;-;-;-;-;-;-;-;-;-;-;-;-;-;-;-;-;-;-;-;-;-;-;-;-;-;-;-;-;-;-;-;-;-;-;-;-;-;-;-;-;-;-;-;-;-;-;-;-;-;-;-;-;-;-;-;-;-;-;-;-;-	11033	chr14:89124871-89619149	5417.98	7965.81	8264.3	5786.84	11806.8	26489.9	20277.5	21562.2	13446.4	1.45735	0.106676	13.6615	1.72346e-42	1.96057e-39
13	ENSG00000151914.19	DST	dystonin [Source:HGNC Symbol;Acc:HGNC:1090]	chr6;chr6;chr6;chr6;chr6;chr6;chr6;chr6;chr6;chr6;chr6;chr6;chr6;chr6;chr6;chr6;chr6;chr6;chr6;chr6;chr6;chr6;chr6;chr6;chr6;chr6;chr6;chr6;chr6;chr6;chr6;chr6;chr6;chr6;chr6;chr6;chr6;chr6;chr6;chr6;chr6;chr6;chr6;chr6;chr6;chr6;chr6;chr6;chr6;chr6;chr6;chr6;chr6;chr6;chr6;chr6;chr6;chr6;chr6;chr6;chr6;chr6;chr6;chr6;chr6;chr6;chr6;chr6;chr6;chr6;chr6;chr6;chr6;chr6;chr6;chr6;chr6;chr6;chr6;chr6…	56457987;56457989;56457989;56457996;56458060;56458239;56458239;56458245;56458968;56459264;56460131;56460131;56460131;56460131;56460131;56460131;56460131;56460131;56460131;56460131;56463046;56463046;56463046;56463046;56463046;56463046;56463565;56463565;56463565;56463565;56463565;56463565;56463565;56463565;56463565;56464351;56464685;56464685;56466078;56466078;56466078;56466078;56466078;56466078;564…	56459267;56459267;56459267;56459267;56459267;56459267;56459267;56459267;56459267;56459267;56460254;56460254;56460254;56460254;56460254;56462068;56460254;56460254;56460254;56460254;56463156;56463156;56463156;56463156;56463156;56463156;56463764;56463764;56464316;56463764;56463764;56463764;56463764;56463764;56463764;56464756;56464756;56464756;56466113;56466195;56466195;56467476;56466195;56466195;564…	-;-;-;-;-;-;-;-;-;-;-;-;-;-;-;-;-;-;-;-;-;-;-;-;-;-;-;-;-;-;-;-;-;-;-;-;-;-;-;-;-;-;-;-;-;-;-;-;-;-;-;-;-;-;-;-;-;-;-;-;-;-;-;-;-;-;-;-;-;-;-;-;-;-;-;-;-;-;-;-;-;-;-;-;-;-;-;-;-;-;-;-;-;-;-;-;-;-;-;-;-;-;-;-;-;-;-;-;-;-;-;-;-;-;-;-;-;-;-;-;-;-;-;-;-;-;-;-;-;-;-;-;-;-;-;-;-;-;-;-;-;-;-;-;-;-;-;-;-;-;-;-;-;-;-;-;-;-;-;-;-;-;-;-;-;-;-;-;-;-;-;-;-;-;-;-;-;-;-;-;-;-;-;-;-;-;-;-;-;-;-;-;-;-;-;-;-;-;-;-…	42341	chr6:56457987-56954628	641.02	629.302	616.638	130.285	3301.26	3325.62	1642.59	506.455	1349.15	1.90168	0.141334	13.4552	2.8694e-41	3.01309e-38
14	ENSG00000067606.16	PRKCZ	protein kinase C zeta [Source:HGNC Symbol;Acc:HGNC:9412]	chr1;chr1;chr1;chr1;chr1;chr1;chr1;chr1;chr1;chr1;chr1;chr1;chr1;chr1;chr1;chr1;chr1;chr1;chr1;chr1;chr1;chr1;chr1;chr1;chr1;chr1;chr1;chr1;chr1;chr1;chr1;chr1;chr1;chr1;chr1;chr1;chr1;chr1;chr1;chr1;chr1;chr1;chr1;chr1;chr1;chr1;chr1;chr1;chr1;chr1;chr1;chr1;chr1;chr1;chr1;chr1;chr1;chr1;chr1;chr1;chr1;chr1;chr1;chr1;chr1;chr1;chr1;chr1;chr1;chr1;chr1;chr1;chr1;chr1;chr1;chr1;chr1;chr1;chr1;chr1…	2050470;2050485;2050503;2050808;2055441;2055441;2055441;2055441;2055441;2055679;2056484;2056484;2056484;2056484;2059541;2059541;2059541;2059541;2059541;2071299;2073462;2073719;2073986;2074688;2074855;2075244;2082248;2098347;2104716;2104739;2111654;2116205;2133638;2134813;2134990;2135262;2135262;2135262;2135262;2135262;2135262;2135262;2135262;2135262;2135262;2135262;2135262;2135262;2135262;2135262…	2050701;2050701;2050701;2051012;2055562;2055760;2055562;2055562;2055562;2055876;2056573;2056573;2056573;2056573;2059591;2059591;2059591;2059591;2059591;2071536;2073929;2073929;2074275;2074767;2075133;2075379;2082460;2098555;2104895;2104895;2111817;2116310;2134000;2135086;2135086;2135347;2135347;2135347;2135347;2135347;2135347;2135347;2135347;2135347;2135347;2135347;2135347;2135347;2135347;2135347…	+;+;+;+;+;+;+;+;+;+;+;+;+;+;+;+;+;+;+;+;+;+;+;+;+;+;+;+;+;+;+;+;+;+;+;+;+;+;+;+;+;+;+;+;+;+;+;+;+;+;+;+;+;+;+;+;+;+;+;+;+;+;+;+;+;+;+;+;+;+;+;+;+;+;+;+;+;+;+;+;+;+;+;+;+;+;+;+;+;+;+;+;+;+;+;+;+;+;+;+;+;+;+;+;+;+;+;+;+;+;+;+;+;+;+;+;+;+;+;+;+;+;+;+;+;+;+;+;+;+;+;+;+;+;+;+;+;+;+;+;+;+;+;+;+;+;+;+;+;+;+;+;+;+;+;+;+;+;+;+;+;+;+;+;+;+;+;+;+;+;+;+;+;+;+;+;+;+;+;+;+;+;+;+;+;+;+;+;+	7636	chr1:2050470-2185395	1494.37	1485.04	1453.44	1568.85	3801.25	4839.01	3309.22	3715.4	2708.32	1.32668	0.0998692	13.2841	2.86096e-40	2.78964e-37
15	ENSG00000211445.11	GPX3	glutathione peroxidase 3 [Source:HGNC Symbol;Acc:HGNC:4555]	chr5;chr5;chr5;chr5;chr5;chr5;chr5;chr5;chr5;chr5;chr5;chr5;chr5;chr5;chr5;chr5;chr5;chr5;chr5;chr5;chr5;chr5;chr5;chr5;chr5;chr5;chr5;chr5;chr5;chr5;chr5;chr5;chr5;chr5;chr5;chr5;chr5;chr5;chr5;chr5;chr5;chr5	151020438;151020563;151020589;151020592;151020604;151020606;151020606;151020828;151020828;151021437;151025340;151025340;151025340;151025340;151025340;151025340;151025344;151025472;151026445;151026711;151026900;151026900;151026900;151026900;151026900;151026900;151026900;151026966;151027432;151027432;151027432;151027432;151027432;151027432;151027432;151027822;151027909;151027909;151027909;151027909…	151020741;151020741;151020741;151020741;151020741;151020741;151020741;151021253;151020854;151021870;151025493;151025493;151025493;151025493;151025468;151025493;151025493;151025493;151027017;151026870;151027017;151027017;151027017;151027017;151027017;151027017;151027017;151027017;151027490;151027531;151027531;151027461;151027531;151027531;151027531;151027985;151028954;151028166;151028776;151028993…	+;+;+;+;+;+;+;+;+;+;+;+;+;+;+;+;+;+;+;+;+;+;+;+;+;+;+;+;+;+;+;+;+;+;+;+;+;+;+;+;+;+	3163	chr5:151020438-151028993	231.451	42.4567	33.7422	23.8856	1367.53	606.769	211.575	281.597	349.876	2.61919	0.198851	13.1716	1.27884e-39	1.16383e-36
16	ENSG00000160883.10	HK3	hexokinase 3 [Source:HGNC Symbol;Acc:HGNC:4925]	chr5;chr5;chr5;chr5;chr5;chr5;chr5;chr5;chr5;chr5;chr5;chr5;chr5;chr5;chr5;chr5;chr5;chr5;chr5;chr5;chr5;chr5;chr5;chr5;chr5;chr5;chr5;chr5;chr5;chr5;chr5;chr5;chr5;chr5;chr5;chr5;chr5;chr5;chr5;chr5;chr5;chr5	176880869;176880871;176881302;176881302;176881302;176881692;176881692;176881692;176881944;176881944;176881956;176883770;176883770;176883770;176884039;176884039;176884039;176887002;176887002;176887066;176887201;176887201;176887451;176887451;176888332;176888332;176888709;176889381;176889645;176889661;176890635;176890635;176890822;176890822;176891037;176891037;176891037;176891388;176891388;176891388…	176881217;176881217;176881535;176881535;176881535;176881847;176881872;176881847;176882127;176882127;176882154;176883869;176883869;176883869;176884134;176884134;176884134;176887121;176887121;176887121;176887337;176887337;176887746;176887746;176888565;176888647;176888864;176889564;176889744;176889744;176890730;176890730;176890941;176890941;176891279;176891279;176891191;176891391;176891538;176891550…	-;-;-;-;-;-;-;-;-;-;-;-;-;-;-;-;-;-;-;-;-;-;-;-;-;-;-;-;-;-;-;-;-;-;-;-;-;-;-;-;-;-	3290	chr5:176880869-176899332	2495.65	3017.25	3784.18	7722.66	1195.75	1464.93	1615.66	3171.12	3058.4	-1.12871	0.0861892	-13.0957	3.48314e-39	2.97177e-36
17	ENSG00000023445.13	BIRC3	baculoviral IAP repeat containing 3 [Source:HGNC Symbol;Acc:HGNC:591]	chr11;chr11;chr11;chr11;chr11;chr11;chr11;chr11;chr11;chr11;chr11;chr11;chr11;chr11;chr11;chr11;chr11;chr11;chr11;chr11;chr11;chr11;chr11;chr11;chr11;chr11;chr11;chr11;chr11;chr11;chr11;chr11;chr11;chr11;chr11;chr11;chr11;chr11;chr11;chr11;chr11;chr11;chr11;chr11	102317450;102317484;102317495;102317502;102317563;102319877;102319877;102320286;102321837;102321837;102321837;102321837;102321837;102324456;102324461;102325221;102325466;102325466;102325466;102325466;102326729;102328052;102328052;102328052;102328052;102328897;102328897;102328897;102328897;102330999;102330999;102330999;102330999;102335966;102335966;102335966;102336521;102336760;102336760;102336760…	102317571;102317571;102317571;102317571;102317571;102320006;102320006;102320400;102322128;102321900;102322242;102325362;102321895;102325362;102325362;102325362;102325565;102325565;102325565;102325565;102326851;102328130;102328130;102328130;102328130;102328945;102328945;102328945;102328945;102331054;102331241;102331241;102331241;102336220;102336220;102336220;102336801;102336801;102336801;102336801…	+;+;+;+;+;+;+;+;+;+;+;+;+;+;+;+;+;+;+;+;+;+;+;+;+;+;+;+;+;+;+;+;+;+;+;+;+;+;+;+;+;+;+;+	7518	chr11:102317450-102339403	918.762	1107.65	700.993	3257.13	3566.13	3992.97	1996.5	6933.81	2809.24	1.51929	0.120174	12.6424	1.23282e-36	9.89951e-34
18	ENSG00000175066.15	GK5	glycerol kinase 5 [Source:HGNC Symbol;Acc:HGNC:28635]	chr3;chr3;chr3;chr3;chr3;chr3;chr3;chr3;chr3;chr3;chr3;chr3;chr3;chr3;chr3;chr3;chr3;chr3;chr3;chr3;chr3;chr3;chr3;chr3;chr3;chr3;chr3;chr3;chr3;chr3;chr3;chr3;chr3;chr3;chr3;chr3;chr3;chr3;chr3;chr3;chr3;chr3;chr3;chr3;chr3;chr3;chr3;chr3;chr3;chr3;chr3;chr3;chr3;chr3;chr3;chr3;chr3;chr3;chr3;chr3;chr3;chr3;chr3;chr3;chr3;chr3;chr3;chr3;chr3;chr3;chr3;chr3;chr3;chr3;chr3;chr3;chr3;chr3;chr3;chr3…	142157527;142163572;142163909;142163919;142165638;142165699;142170183;142170325;142170325;142170325;142170325;142170325;142171419;142171419;142171419;142171419;142171419;142171419;142172353;142172353;142172353;142172353;142172353;142172353;142173076;142177482;142177482;142177482;142177482;142177482;142177482;142181461;142181461;142181461;142181461;142181461;142181462;142182923;142182923;142182923…	142165770;142163822;142165770;142165770;142165770;142165770;142170458;142170458;142170458;142170458;142170458;142170458;142171478;142171478;142171478;142171478;142171478;142171478;142172456;142172456;142172456;142172456;142172456;142172456;142173197;142177576;142177509;142177576;142177576;142177605;142177576;142181470;142181565;142181565;142181565;142181565;142181565;142183488;142183066;142183049…	-;-;-;-;-;-;-;-;-;-;-;-;-;-;-;-;-;-;-;-;-;-;-;-;-;-;-;-;-;-;-;-;-;-;-;-;-;-;-;-;-;-;-;-;-;-;-;-;-;-;-;-;-;-;-;-;-;-;-;-;-;-;-;-;-;-;-;-;-;-;-;-;-;-;-;-;-;-;-;-;-;-;-;-;-;-;-;-;-;-;-;-;-;-;-;-;-;-	12158	chr3:142157527-142225607	685.298	1469	1593.47	1857.65	1778.27	4355.41	3198.63	4619.04	2444.6	1.27052	0.101826	12.4774	9.92038e-36	7.5235e-33
19	ENSG00000168502.17	MTCL1	microtubule crosslinking factor 1 [Source:HGNC Symbol;Acc:HGNC:29121]	chr18;chr18;chr18;chr18;chr18;chr18;chr18;chr18;chr18;chr18;chr18;chr18;chr18;chr18;chr18;chr18;chr18;chr18;chr18;chr18;chr18;chr18;chr18;chr18;chr18;chr18;chr18;chr18;chr18;chr18;chr18;chr18;chr18;chr18;chr18;chr18;chr18;chr18;chr18;chr18;chr18;chr18;chr18;chr18;chr18;chr18;chr18;chr18;chr18;chr18;chr18;chr18;chr18;chr18;chr18;chr18;chr18;chr18;chr18;chr18;chr18;chr18;chr18;chr18;chr18;chr18;chr…	8705661;8707411;8717371;8717376;8717759;8717898;8717904;8718424;8718424;8718424;8718424;8718424;8718424;8720338;8720338;8720338;8720338;8720338;8777833;8777833;8777833;8777833;8777833;8782088;8783530;8783530;8783530;8783530;8783530;8784541;8784658;8784674;8785690;8785690;8785936;8785936;8785936;8785936;8785936;8785936;8785936;8787094;8789674;8792998;8792998;8796232;8796232;8796232;8796232;8796232…	8706713;8707565;8717426;8717426;8717962;8717962;8717962;8718648;8718648;8718592;8718648;8718648;8718648;8720496;8720496;8720496;8720496;8720496;8777892;8777977;8777892;8777892;8777892;8782717;8784843;8784843;8784843;8784843;8784843;8784843;8784843;8784843;8785860;8785726;8787303;8786091;8786091;8786091;8786091;8786091;8786091;8787344;8789722;8793120;8793120;8796462;8796462;8796462;8796462;8796462…	+;+;+;+;+;+;+;+;+;+;+;+;+;+;+;+;+;+;+;+;+;+;+;+;+;+;+;+;+;+;+;+;+;+;+;+;+;+;+;+;+;+;+;+;+;+;+;+;+;+;+;+;+;+;+;+;+;+;+;+;+;+;+;+;+;+;+;+;+;+;+;+;+;+;+;+;+;+;+;+;+;+;+;+;+;+;+;+;+;+;+;+;+;+;+;+;+;+;+;+;+;+;+;+	12665	chr18:8705661-8832778	412.587	254.74	177.146	142.228	1323.38	2153.47	954.972	591.564	751.262	2.08199	0.168022	12.3912	2.91573e-35	2.09487e-32
20	ENSG00000161921.14	CXCL16	C-X-C motif chemokine ligand 16 [Source:HGNC Symbol;Acc:HGNC:16642]	chr17;chr17;chr17;chr17;chr17;chr17;chr17;chr17;chr17;chr17;chr17;chr17;chr17;chr17;chr17;chr17;chr17;chr17;chr17;chr17;chr17	4733526;4733575;4734286;4734583;4734583;4734583;4735092;4735092;4735092;4735092;4735367;4736289;4738408;4738408;4738408;4738408;4738782;4738782;4738782;4739261;4739261	4734479;4734479;4734652;4734652;4734652;4734652;4735508;4735508;4735508;4735508;4735508;4736380;4738490;4738539;4738490;4738490;4739145;4738920;4738920;4739922;4739819	-;-;-;-;-;-;-;-;-;-;-;-;-;-;-;-;-;-;-;-;-	2794	chr17:4733526-4739922	475.985	237.757	299.462	207.371	2000.91	886.428	974.206	551.637	704.22	1.6722	0.135845	12.3096	8.03734e-35	5.48589e-32
21	ENSG00000102531.16	FNDC3A	fibronectin type III domain containing 3A [Source:HGNC Symbol;Acc:HGNC:20296]	chr13;chr13;chr13;chr13;chr13;chr13;chr13;chr13;chr13;chr13;chr13;chr13;chr13;chr13;chr13;chr13;chr13;chr13;chr13;chr13;chr13;chr13;chr13;chr13;chr13;chr13;chr13;chr13;chr13;chr13;chr13;chr13;chr13;chr13;chr13;chr13;chr13;chr13;chr13;chr13;chr13;chr13;chr13;chr13;chr13;chr13;chr13;chr13;chr13;chr13;chr13;chr13;chr13;chr13;chr13;chr13;chr13;chr13;chr13;chr13;chr13;chr13;chr13;chr13;chr13;chr13;chr…	48975912;48976069;48976609;48976673;49006152;49006152;49006152;49006152;49075289;49075289;49075289;49075289;49110313;49114655;49114655;49114655;49114655;49114655;49131137;49131137;49131137;49131137;49131137;49136332;49136332;49136332;49136332;49136332;49138747;49138747;49138747;49138747;49138747;49145778;49145778;49145778;49145778;49145778;49167244;49167244;49167244;49167244;49168613;49168613;491…	48976177;48976177;48976917;48976917;49006289;49006289;49006289;49006289;49075364;49075364;49075364;49075364;49110406;49114731;49114731;49114731;49114731;49114731;49131374;49131374;49131374;49131374;49131374;49136601;49136601;49136601;49136601;49136601;49138805;49138805;49138805;49138805;49138805;49145935;49145935;49146847;49145935;49145935;49167303;49167303;49167303;49167303;49168751;49168751;491…	+;+;+;+;+;+;+;+;+;+;+;+;+;+;+;+;+;+;+;+;+;+;+;+;+;+;+;+;+;+;+;+;+;+;+;+;+;+;+;+;+;+;+;+;+;+;+;+;+;+;+;+;+;+;+;+;+;+;+;+;+;+;+;+;+;+;+;+;+;+;+;+;+;+;+;+;+;+;+;+;+;+;+;+;+;+;+;+;+;+;+;+;+;+;+;+;+;+;+;+;+;+;+;+;+;+;+;+;+;+;+;+;+;+;+	7698	chr13:48975912-49209779	1556.76	1569.95	1718.32	1205.14	5309.85	4482.62	3376.54	4193.49	2926.58	1.44487	0.118068	12.2376	1.95678e-34	1.272e-31
22	ENSG00000055118.14	KCNH2	potassium voltage-gated channel subfamily H member 2 [Source:HGNC Symbol;Acc:HGNC:6251]	chr7;chr7;chr7;chr7;chr7;chr7;chr7;chr7;chr7;chr7;chr7;chr7;chr7;chr7;chr7;chr7;chr7;chr7;chr7;chr7;chr7;chr7;chr7;chr7;chr7;chr7;chr7;chr7;chr7;chr7;chr7;chr7;chr7;chr7;chr7;chr7;chr7;chr7;chr7;chr7;chr7;chr7;chr7;chr7;chr7;chr7;chr7;chr7;chr7;chr7;chr7;chr7;chr7;chr7	150944961;150944961;150946877;150946877;150947328;150947328;150947606;150947606;150948444;150948444;150948856;150948856;150949415;150949416;150949423;150949899;150950168;150950168;150950921;150950921;150950921;150950921;150950921;150950921;150951448;150951448;150951448;150951448;150951448;150952425;150952425;150952425;150952425;150952425;150952425;150955396;150955396;150955396;150957291;150957291…	150945514;150945514;150947054;150947054;150947514;150947514;150947878;150947878;150948543;150948543;150949049;150949049;150950420;150950420;150950420;150950420;150950420;150950420;150951120;150951120;150951835;150951120;150951120;150951120;150951835;150951835;150951835;150951835;150951835;150952853;150952853;150952853;150952853;150952853;150952853;150955810;150955828;150955906;150957502;150957502…	-;-;-;-;-;-;-;-;-;-;-;-;-;-;-;-;-;-;-;-;-;-;-;-;-;-;-;-;-;-;-;-;-;-;-;-;-;-;-;-;-;-;-;-;-;-;-;-;-;-;-;-;-;-	5877	chr7:150944961-150978315	560.515	486.836	450.458	340.913	1673.66	1696.13	1114.62	1492.05	976.897	1.60149	0.132151	12.1187	8.40993e-34	5.21836e-31
23	ENSG00000197381.15	ADARB1	adenosine deaminase, RNA specific B1 [Source:HGNC Symbol;Acc:HGNC:226]	chr21;chr21;chr21;chr21;chr21;chr21;chr21;chr21;chr21;chr21;chr21;chr21;chr21;chr21;chr21;chr21;chr21;chr21;chr21;chr21;chr21;chr21;chr21;chr21;chr21;chr21;chr21;chr21;chr21;chr21;chr21;chr21;chr21;chr21;chr21;chr21;chr21;chr21;chr21;chr21;chr21;chr21;chr21;chr21;chr21;chr21;chr21;chr21;chr21;chr21;chr21;chr21;chr21;chr21;chr21;chr21;chr21;chr21;chr21;chr21;chr21;chr21;chr21;chr21;chr21;chr21;chr…	45073853;45074569;45074600;45074600;45074600;45074600;45074600;45074600;45116933;45118564;45120794;45120900;45128402;45128402;45128402;45128402;45128402;45128402;45128402;45128402;45128402;45128453;45132215;45133559;45134715;45134715;45134715;45134715;45134726;45134796;45137081;45144631;45144631;45145164;45171610;45171610;45171610;45171610;45171610;45171610;45171610;45171610;45171610;45171642;451…	45073903;45074793;45074793;45074793;45074793;45074793;45074793;45074793;45117038;45118619;45120959;45120959;45128573;45128573;45128573;45128573;45128573;45128573;45128573;45128573;45128573;45128573;45132306;45133682;45134832;45134832;45134832;45134832;45134832;45134832;45137326;45144682;45144962;45146295;45171759;45171684;45171684;45171684;45171684;45171684;45171684;45171684;45171684;45171684;451…	+;+;+;+;+;+;+;+;+;+;+;+;+;+;+;+;+;+;+;+;+;+;+;+;+;+;+;+;+;+;+;+;+;+;+;+;+;+;+;+;+;+;+;+;+;+;+;+;+;+;+;+;+;+;+;+;+;+;+;+;+;+;+;+;+;+;+;+;+;+;+;+;+;+;+;+;+;+;+;+;+;+;+;+;+;+;+;+;+;+;+;+;+;+;+;+;+;+;+;+;+;+;+;+;+;+;+;+;+;+;+;+;+;+;+;+;+;+;+;+;+;+;+;+;+	10049	chr21:45073853-45226560	1873.75	3007.82	3371.69	2241.99	7249.35	8682.55	6407.83	7045.19	4985.02	1.44148	0.119936	12.0188	2.83178e-33	1.68072e-30
24	ENSG00000145246.13	ATP10D	ATPase phospholipid transporting 10D (putative) [Source:HGNC Symbol;Acc:HGNC:13549]	chr4;chr4;chr4;chr4;chr4;chr4;chr4;chr4;chr4;chr4;chr4;chr4;chr4;chr4;chr4;chr4;chr4;chr4;chr4;chr4;chr4;chr4;chr4;chr4;chr4;chr4;chr4;chr4;chr4;chr4;chr4;chr4;chr4;chr4;chr4;chr4;chr4;chr4;chr4;chr4;chr4;chr4;chr4;chr4;chr4;chr4;chr4;chr4;chr4;chr4;chr4;chr4;chr4;chr4;chr4;chr4;chr4;chr4;chr4;chr4;chr4;chr4;chr4	47485288;47485297;47485299;47512504;47512504;47512504;47515476;47515476;47523012;47523012;47525557;47525557;47535509;47535509;47535902;47535902;47536437;47536437;47536480;47536686;47536686;47536731;47546624;47546624;47546624;47554726;47554726;47557664;47558088;47558923;47558923;47560949;47560949;47563581;47563581;47568837;47568837;47572154;47572154;47572872;47572872;47576773;47576773;47578312;475…	47485519;47485519;47485519;47512846;47512830;47512830;47515670;47515670;47523216;47523216;47525642;47525642;47535615;47535615;47536033;47536033;47536564;47536564;47536564;47536938;47536938;47536938;47547564;47546862;47546862;47554751;47554914;47558273;47558273;47559029;47559029;47561075;47561075;47563765;47563765;47569146;47569146;47572230;47572230;47572997;47572997;47576973;47576973;47578456;475…	+;+;+;+;+;+;+;+;+;+;+;+;+;+;+;+;+;+;+;+;+;+;+;+;+;+;+;+;+;+;+;+;+;+;+;+;+;+;+;+;+;+;+;+;+;+;+;+;+;+;+;+;+;+;+;+;+;+;+;+;+;+;+	7965	chr4:47485288-47593486	510.2	503.819	338.265	423.427	1380.96	1680.98	908.81	2051.04	974.688	1.61008	0.138146	11.6549	2.16597e-31	1.23199e-28
25	ENSG00000165102.14	HGSNAT	heparan-alpha-glucosaminide N-acetyltransferase [Source:HGNC Symbol;Acc:HGNC:26527]	chr8;chr8;chr8;chr8;chr8;chr8;chr8;chr8;chr8;chr8;chr8;chr8;chr8;chr8;chr8;chr8;chr8;chr8;chr8;chr8;chr8;chr8;chr8;chr8;chr8;chr8;chr8;chr8;chr8;chr8;chr8;chr8;chr8;chr8;chr8;chr8;chr8;chr8;chr8;chr8;chr8;chr8;chr8;chr8;chr8;chr8;chr8;chr8;chr8;chr8;chr8;chr8;chr8;chr8;chr8;chr8;chr8;chr8;chr8;chr8;chr8;chr8;chr8;chr8;chr8;chr8;chr8	43140455;43140497;43140504;43146948;43146948;43146948;43158575;43158575;43158923;43158923;43158923;43161438;43161438;43161438;43167944;43167944;43169173;43169173;43170585;43170585;43172310;43172310;43172318;43173713;43173713;43173713;43178074;43178074;43178119;43180289;43181647;43182145;43182145;43182145;43182145;43182200;43182349;43191474;43191474;43191474;43191474;43191474;43191474;43192304;431…	43140614;43140614;43140614;43147063;43147063;43147063;43158711;43158711;43159044;43159044;43159044;43161507;43161507;43161507;43168061;43168008;43169242;43169242;43170694;43170694;43172386;43172386;43172386;43174232;43173743;43173743;43178234;43178234;43178234;43180738;43182260;43182260;43182260;43182260;43182260;43182260;43182415;43191580;43191595;43191595;43191595;43191589;43191595;43192430;431…	+;+;+;+;+;+;+;+;+;+;+;+;+;+;+;+;+;+;+;+;+;+;+;+;+;+;+;+;+;+;+;+;+;+;+;+;+;+;+;+;+;+;+;+;+;+;+;+;+;+;+;+;+;+;+;+;+;+;+;+;+;+;+;+;+;+;+	8943	chr8:43140455-43202855	1105.93	1147.27	1510.81	1022.74	2416.45	3023.75	2955.32	2574.3	1969.57	1.16578	0.100485	11.6015	4.05037e-31	2.21167e-28
26	ENSG00000189350.12	TOGARAM2	TOG array regulator of axonemal microtubules 2 [Source:HGNC Symbol;Acc:HGNC:33715]	chr2;chr2;chr2;chr2;chr2;chr2;chr2;chr2;chr2;chr2;chr2;chr2;chr2;chr2;chr2;chr2;chr2;chr2;chr2;chr2;chr2;chr2;chr2;chr2;chr2;chr2;chr2;chr2;chr2;chr2;chr2;chr2;chr2;chr2;chr2;chr2;chr2;chr2;chr2;chr2;chr2;chr2;chr2;chr2;chr2;chr2;chr2;chr2;chr2;chr2;chr2;chr2;chr2	28956611;28970939;28981298;28994725;28994725;28994725;28998143;28998143;28999181;28999181;29002536;29003492;29011455;29014395;29014467;29014510;29017154;29017792;29018261;29022158;29022158;29023086;29023086;29023086;29024139;29024139;29024139;29024139;29026853;29026853;29026853;29032771;29032934;29032934;29032934;29033431;29033469;29033469;29033469;29033469;29035464;29035464;29035464;29035464;290…	28956697;28971114;28981538;28994862;28994862;28994740;28998253;28998253;28999468;28999248;29002747;29003682;29011501;29014561;29014561;29014561;29017304;29017956;29018576;29022308;29022308;29023191;29023191;29023191;29024374;29024374;29024374;29024374;29027011;29027011;29027011;29033051;29033051;29033051;29033051;29033563;29033563;29033563;29033563;29033520;29035656;29035656;29035656;29035656;290…	+;+;+;+;+;+;+;+;+;+;+;+;+;+;+;+;+;+;+;+;+;+;+;+;+;+;+;+;+;+;+;+;+;+;+;+;+;+;+;+;+;+;+;+;+;+;+;+;+;+;+;+;+	19816	chr2:28956611-29061373	386.423	144.353	471.547	269.256	1046.04	596.673	1412.74	1256.68	697.964	1.67971	0.145144	11.5727	5.6638e-31	2.97371e-28
27	ENSG00000182173.12	TSEN54	tRNA splicing endonuclease subunit 54 [Source:HGNC Symbol;Acc:HGNC:27561]	chr17;chr17;chr17;chr17;chr17;chr17;chr17;chr17;chr17;chr17;chr17;chr17;chr17;chr17;chr17;chr17;chr17;chr17;chr17;chr17;chr17;chr17;chr17;chr17;chr17;chr17;chr17;chr17;chr17;chr17;chr17;chr17;chr17;chr17;chr17;chr17;chr17;chr17;chr17;chr17;chr17;chr17;chr17;chr17;chr17;chr17;chr17;chr17;chr17;chr17;chr17;chr17;chr17;chr17;chr17;chr17;chr17;chr17;chr17	75516060;75516525;75516526;75516536;75516561;75516746;75516746;75516746;75516795;75516812;75516970;75517009;75517009;75517009;75517009;75517009;75517015;75517161;75517161;75517161;75517161;75517161;75517161;75517161;75517557;75517557;75517557;75517557;75517557;75517557;75517557;75518995;75518995;75518995;75518995;75518995;75519003;75521355;75521409;75521409;75521409;75521409;75521705;75521705;755…	75516386;75516616;75516616;75516616;75516616;75516910;75517072;75516910;75516910;75516910;75517072;75517072;75517072;75517072;75517072;75517072;75517244;75517244;75517244;75517244;75517244;75517475;75517244;75517244;75517651;75517655;75517655;75517655;75517655;75517655;75517655;75519047;75519047;75519047;75519047;75519047;75519047;75521510;75521510;75521510;75521438;75521510;75522115;75521897;755…	+;+;+;+;+;+;+;+;+;+;+;+;+;+;+;+;+;+;+;+;+;+;+;+;+;+;+;+;+;+;+;+;+;+;+;+;+;+;+;+;+;+;+;+;+;+;+;+;+;+;+;+;+;+;+;+;+;+;+	3440	chr17:75516060-75524739	512.212	665.154	527.221	265.999	1880.95	2501.79	1116.54	865.807	1041.96	1.54372	0.135894	11.3598	6.63054e-30	3.35235e-27
28	ENSG00000108639.7	SYNGR2	synaptogyrin 2 [Source:HGNC Symbol;Acc:HGNC:11499]	chr17;chr17;chr17;chr17;chr17;chr17;chr17;chr17;chr17;chr17;chr17;chr17;chr17;chr17;chr17;chr17;chr17;chr17;chr17;chr17;chr17;chr17;chr17;chr17;chr17;chr17;chr17;chr17	78168558;78168594;78168602;78168604;78168610;78168611;78168618;78169158;78169684;78170612;78170817;78170817;78170817;78170817;78170817;78170817;78171510;78171510;78171510;78171510;78171510;78171739;78171739;78171739;78171739;78171739;78171739;78173091	78168715;78168715;78168715;78168715;78168715;78168715;78168715;78169229;78172719;78171054;78171054;78171054;78171574;78171054;78171054;78171054;78171649;78172719;78171649;78171649;78171649;78173527;78173527;78173527;78173527;78171942;78171977;78173335	+;+;+;+;+;+;+;+;+;+;+;+;+;+;+;+;+;+;+;+;+;+;+;+;+;+;+;+	4074	chr17:78168558-78173527	2532.88	771.768	720.395	996.683	4821.38	3208.51	2224.42	3186.88	2307.87	1.47185	0.132262	11.1283	9.13749e-29	4.45485e-26
29	ENSG00000152558.14	TMEM123	transmembrane protein 123 [Source:HGNC Symbol;Acc:HGNC:30138]	chr11;chr11;chr11;chr11;chr11;chr11;chr11;chr11;chr11;chr11;chr11;chr11;chr11;chr11;chr11;chr11;chr11;chr11;chr11;chr11;chr11;chr11;chr11;chr11;chr11;chr11;chr11;chr11;chr11;chr11;chr11;chr11	102396332;102396336;102398824;102398856;102401539;102401539;102401539;102401539;102401744;102401916;102401916;102401916;102401916;102401925;102402034;102402099;102448236;102448812;102448812;102448812;102448812;102448812;102448812;102448812;102449115;102451202;102452194;102452194;102452524;102452524;102452524;102470174	102398891;102398891;102398891;102398891;102401692;102401692;102401692;102401692;102402206;102402206;102402206;102402206;102402206;102402206;102402206;102402206;102448375;102448868;102448868;102448868;102448868;102448868;102448868;102448868;102449452;102451231;102452355;102452366;102452552;102453044;102452839;102470384	-;-;-;-;-;-;-;-;-;-;-;-;-;-;-;-;-;-;-;-;-;-;-;-;-;-;-;-;-;-;-;-	4647	chr11:102396332-102470384	3108.49	4278.69	4417.69	2642.62	7387.54	7251.95	9670.89	7147.11	5738.12	1.10616	0.0996012	11.1059	1.17417e-28	5.5271e-26
30	ENSG00000172164.14	SNTB1	syntrophin beta 1 [Source:HGNC Symbol;Acc:HGNC:11168]	chr8;chr8;chr8;chr8;chr8;chr8;chr8;chr8;chr8;chr8;chr8;chr8;chr8;chr8;chr8;chr8;chr8;chr8;chr8;chr8;chr8;chr8;chr8;chr8;chr8;chr8;chr8;chr8;chr8;chr8;chr8;chr8;chr8	120535745;120535847;120538521;120541810;120541810;120541810;120548762;120548762;120548762;120551131;120570259;120575086;120575086;120575086;120575086;120632444;120632444;120632444;120632444;120632610;120654879;120693692;120693692;120693692;120693692;120693692;120811273;120811273;120811273;120811273;120811759;120812605;120813085	120538969;120538969;120538969;120542000;120542000;120542000;120548958;120548958;120548958;120551251;120571364;120575225;120575225;120575225;120575225;120632651;120632651;120632651;120632651;120632651;120655033;120693908;120693908;120693908;120693908;120693908;120812143;120811563;120812069;120812069;120812069;120812852;120813273	-;-;-;-;-;-;-;-;-;-;-;-;-;-;-;-;-;-;-;-;-;-;-;-;-;-;-;-;-;-;-;-;-	6868	chr8:120535745-120813273	1148.2	1863.38	1689.64	2980.28	481.754	761.238	719.354	796.458	1305.04	-1.3515	0.123274	-10.9634	5.73181e-28	2.60816e-25
31	ENSG00000155307.18	SAMSN1	SAM domain, SH3 domain and nuclear localization signals 1 [Source:HGNC Symbol;Acc:HGNC:10528]	chr21;chr21;chr21;chr21;chr21;chr21;chr21;chr21;chr21;chr21;chr21;chr21;chr21;chr21;chr21;chr21;chr21;chr21;chr21;chr21;chr21;chr21;chr21;chr21;chr21;chr21;chr21;chr21;chr21;chr21;chr21;chr21;chr21;chr21;chr21;chr21;chr21;chr21;chr21;chr21;chr21;chr21;chr21;chr21;chr21;chr21;chr21;chr21;chr21;chr21;chr21;chr21;chr21;chr21;chr21;chr21;chr21;chr21;chr21;chr21;chr21;chr21;chr21;chr21;chr21;chr21;chr…	14485228;14485228;14485228;14485228;14485229;14485229;14495700;14498442;14498442;14498442;14498442;14498442;14498442;14498442;14500529;14500529;14500529;14500529;14500529;14500529;14500529;14510310;14510310;14510310;14510310;14510310;14512444;14512444;14512444;14512444;14512444;14516892;14516892;14516892;14516892;14516892;14521150;14521150;14521150;14521150;14521150;14521173;14523271;14523271;145…	14486114;14486114;14486114;14486114;14486114;14486114;14496403;14498592;14498592;14498592;14498592;14498592;14498592;14498592;14500735;14500606;14500735;14500735;14500735;14500735;14500735;14510461;14510461;14510461;14510461;14510461;14512573;14512573;14512573;14512573;14512573;14517041;14517041;14517041;14517041;14517041;14521221;14521221;14521221;14521221;14521221;14521221;14523394;14523394;145…	-;-;-;-;-;-;-;-;-;-;-;-;-;-;-;-;-;-;-;-;-;-;-;-;-;-;-;-;-;-;-;-;-;-;-;-;-;-;-;-;-;-;-;-;-;-;-;-;-;-;-;-;-;-;-;-;-;-;-;-;-;-;-;-;-;-;-;-;-;-;-;-;-;-;-;-;-;-;-;-	5185	chr21:14485228-14658821	4687.4	5831.66	7338.08	7529.41	10032.4	12175.8	11716.4	14603.1	9239.28	0.925385	0.0848193	10.9101	1.0317e-27	4.54314e-25
32	ENSG00000134256.12	CD101	CD101 molecule [Source:HGNC Symbol;Acc:HGNC:5949]	chr1;chr1;chr1;chr1;chr1;chr1;chr1;chr1;chr1;chr1;chr1;chr1;chr1;chr1;chr1;chr1;chr1;chr1;chr1;chr1;chr1;chr1;chr1;chr1	117001750;117001812;117009850;117009850;117011550;117011550;117013406;117013406;117017090;117017090;117018156;117018156;117021573;117021573;117025509;117025509;117032944;117033860;117033860;117033860;117034047;117036156;117036168;117036199	117001860;117001860;117010230;117010230;117011966;117011966;117013792;117013792;117017473;117017473;117018560;117018560;117021983;117021983;117025904;117025904;117033167;117034134;117034134;117034250;117034134;117036476;117036356;117036417	+;+;+;+;+;+;+;+;+;+;+;+;+;+;+;+;+;+;+;+;+;+;+;+	3828	chr1:117001750-117036476	1505.44	2470.98	3094.16	1687.19	461.601	1157	1118.46	801.712	1537.07	-1.27101	0.117291	-10.8364	2.31439e-27	9.87306e-25
33	ENSG00000162924.14	REL	REL proto-oncogene, NF-kB subunit [Source:HGNC Symbol;Acc:HGNC:9954]	chr2;chr2;chr2;chr2;chr2;chr2;chr2;chr2;chr2;chr2;chr2;chr2;chr2;chr2;chr2;chr2;chr2;chr2;chr2;chr2;chr2;chr2;chr2;chr2	60881521;60881656;60891683;60891683;60894397;60894397;60894397;60898970;60900992;60900992;60900992;60916877;60916877;60918191;60918191;60918394;60918394;60920041;60920041;60920383;60920574;60920574;60921763;60921763	60881850;60881850;60891825;60891825;60894545;60894545;60894545;60900884;60901083;60901083;60901083;60917017;60917017;60918295;60918295;60918606;60918606;60920109;60920109;60920478;60920642;60920642;60922984;60931610	+;+;+;+;+;+;+;+;+;+;+;+;+;+;+;+;+;+;+;+;+;+;+;+	13170	chr2:60881521-60931610	2147.47	1919.04	2263.26	1694.8	3973.99	3641.62	4198.8	3814.17	2956.64	0.943858	0.0875464	10.7812	4.22229e-27	1.74662e-24
34	ENSG00000123405.13	NFE2	nuclear factor, erythroid 2 [Source:HGNC Symbol;Acc:HGNC:7780]	chr12;chr12;chr12;chr12;chr12;chr12;chr12;chr12;chr12;chr12;chr12;chr12;chr12;chr12;chr12	54292111;54292111;54292173;54292374;54292465;54295135;54295135;54295135;54295135;54295135;54295544;54297764;54300147;54300801;54300801	54293381;54293381;54293381;54293381;54293381;54295304;54295758;54295304;54295304;54295304;54295760;54297884;54300276;54301015;54301121	-;-;-;-;-;-;-;-;-;-;-;-;-;-;-	2469	chr12:54292111-54301121	878.509	2133.21	2525.6	7427.35	376.191	1068.16	1258.87	2552.24	2277.52	-1.15043	0.106755	-10.7763	4.4534e-27	1.78804e-24
35	ENSG00000132199.19	ENOSF1	enolase superfamily member 1 [Source:HGNC Symbol;Acc:HGNC:30365]	chr18;chr18;chr18;chr18;chr18;chr18;chr18;chr18;chr18;chr18;chr18;chr18;chr18;chr18;chr18;chr18;chr18;chr18;chr18;chr18;chr18;chr18;chr18;chr18;chr18;chr18;chr18;chr18;chr18;chr18;chr18;chr18;chr18;chr18;chr18;chr18;chr18;chr18;chr18;chr18;chr18;chr18;chr18;chr18;chr18;chr18;chr18;chr18;chr18;chr18;chr18;chr18;chr18;chr18;chr18;chr18;chr18;chr18;chr18;chr18;chr18;chr18;chr18;chr18;chr18;chr18;chr…	670324;670324;670324;673859;673900;673914;674001;674028;674039;674040;674161;674161;674161;674161;674181;674371;675321;675321;675321;675321;675321;675321;675321;675321;675321;675321;675321;675321;675321;675321;677345;677345;677345;677345;677345;677345;677345;677345;677345;677345;677345;677345;677743;677743;677743;677743;677743;677743;677743;677743;677743;677743;677743;677743;678309;678696;678696;…	673076;674406;673076;674406;674406;674406;674406;674406;674406;674406;674406;674406;674406;674406;674406;674406;675402;675402;675402;675402;675402;675560;675402;675402;675402;675402;675402;675402;675402;675402;677444;677444;677444;677444;677444;677444;677444;677444;677444;677444;677444;677444;677872;677872;677872;677872;677872;677872;677906;677872;677872;677872;677872;677872;678737;678737;678737;…	-;-;-;-;-;-;-;-;-;-;-;-;-;-;-;-;-;-;-;-;-;-;-;-;-;-;-;-;-;-;-;-;-;-;-;-;-;-;-;-;-;-;-;-;-;-;-;-;-;-;-;-;-;-;-;-;-;-;-;-;-;-;-;-;-;-;-;-;-;-;-;-;-;-;-;-;-;-;-;-;-;-;-;-;-;-;-;-;-;-;-;-;-;-;-;-;-;-;-;-;-;-;-;-;-;-;-;-;-;-;-;-;-;-;-;-;-;-;-;-;-;-;-;-;-;-;-;-;-;-;-;-;-;-;-;-;-;-;-;-;-;-;-;-;-;-;-;-;-;-;-;-;-;-;-;-;-;-;-;-;-;-;-;-;-;-;-;-;-;-;-;-;-;-;-;-;-;-;-;-;-;-;-;-;-;-;-;-;-;-;-;-;-;-;-;-;-;-;-;-…	11398	chr18:670324-712676	1163.3	212.283	339.952	169.371	2994.17	677.441	753.014	542.18	856.463	1.37134	0.128134	10.7024	9.9153e-27	3.86725e-24
36	ENSG00000095951.16	HIVEP1	human immunodeficiency virus type I enhancer binding protein 1 [Source:HGNC Symbol;Acc:HGNC:4920]	chr6;chr6;chr6;chr6;chr6;chr6;chr6;chr6;chr6;chr6;chr6;chr6;chr6;chr6;chr6;chr6;chr6;chr6;chr6;chr6;chr6;chr6;chr6;chr6;chr6;chr6;chr6;chr6;chr6;chr6;chr6;chr6;chr6;chr6;chr6;chr6;chr6;chr6;chr6;chr6;chr6;chr6;chr6;chr6;chr6;chr6;chr6;chr6;chr6;chr6;chr6	12008762;12012000;12012338;12012338;12012338;12012491;12012702;12015526;12015526;12015526;12015526;12015526;12015526;12015526;12015587;12020248;12037726;12089184;12089184;12089184;12089184;12089184;12089184;12089184;12119890;12119890;12119890;12119890;12119890;12119890;12119890;12125746;12129759;12129759;12129759;12130767;12130767;12130767;12130774;12135791;12135791;12135791;12161439;12161439;121…	12008875;12012054;12012566;12012566;12012566;12012566;12012789;12015668;12015668;12015668;12015668;12015668;12015668;12015668;12015668;12020418;12039245;12089237;12089237;12089237;12089237;12089237;12089237;12089237;12120180;12119934;12125870;12125870;12125870;12120157;12120222;12125870;12129892;12129896;12129892;12130942;12130942;12130942;12130942;12135892;12135892;12135892;12161929;12161891;121…	+;+;+;+;+;+;+;+;+;+;+;+;+;+;+;+;+;+;+;+;+;+;+;+;+;+;+;+;+;+;+;+;+;+;+;+;+;+;+;+;+;+;+;+;+;+;+;+;+;+;+	10979	chr6:12008762-12164999	1586.95	1242.57	1274.61	1739.31	3051.75	3117.64	2430.22	3587.21	2253.78	1.02916	0.0966681	10.6463	1.81344e-26	6.87645e-24
37	ENSG00000108669.16	CYTH1	cytohesin 1 [Source:HGNC Symbol;Acc:HGNC:9501]	chr17;chr17;chr17;chr17;chr17;chr17;chr17;chr17;chr17;chr17;chr17;chr17;chr17;chr17;chr17;chr17;chr17;chr17;chr17;chr17;chr17;chr17;chr17;chr17;chr17;chr17;chr17;chr17;chr17;chr17;chr17;chr17;chr17;chr17;chr17;chr17;chr17;chr17;chr17;chr17;chr17;chr17;chr17;chr17;chr17;chr17;chr17;chr17;chr17;chr17;chr17;chr17;chr17;chr17;chr17;chr17;chr17;chr17;chr17;chr17;chr17;chr17;chr17;chr17;chr17;chr17;chr…	78674048;78674048;78674048;78674048;78674048;78674048;78674049;78675656;78675820;78675848;78676119;78676995;78680190;78680190;78680190;78680190;78680190;78680190;78680190;78680190;78680190;78680971;78680971;78680971;78680971;78680971;78680971;78680971;78680971;78692417;78692417;78692417;78692417;78692417;78692417;78696007;78696007;78696007;78698268;78698269;78698269;78698269;78698269;78698269;786…	78676169;78675962;78676169;78676169;78676169;78676169;78678471;78676169;78676169;78676169;78676169;78677050;78680218;78680344;78680344;78680344;78680344;78680344;78680344;78680344;78680344;78681066;78681042;78681042;78681042;78681042;78681042;78681042;78681042;78692493;78692495;78692493;78692493;78692493;78692493;78696009;78696009;78696009;78698380;78698380;78698380;78698380;78698380;78698380;786…	-;-;-;-;-;-;-;-;-;-;-;-;-;-;-;-;-;-;-;-;-;-;-;-;-;-;-;-;-;-;-;-;-;-;-;-;-;-;-;-;-;-;-;-;-;-;-;-;-;-;-;-;-;-;-;-;-;-;-;-;-;-;-;-;-;-;-;-;-;-;-;-;-;-;-;-;-;-;-;-;-;-;-;-;-;-;-;-;-;-;-;-;-;-;-;-;-;-;-;-;-;-;-;-;-;-;-;-;-;-;-;-;-;-;-;-;-;-;-;-;-;-;-;-;-;-	7754	chr17:78674048-78782297	7148.83	6012.81	5272.21	7804.09	14450.7	13260.1	9246.78	12824.2	9502.47	0.899803	0.084815	10.609	2.70623e-26	9.98453e-24
38	ENSG00000258867.5	LINC01146	long intergenic non-protein coding RNA 1146 [Source:HGNC Symbol;Acc:HGNC:49467]	chr14;chr14;chr14;chr14;chr14;chr14;chr14;chr14;chr14;chr14;chr14;chr14;chr14;chr14;chr14;chr14;chr14;chr14;chr14;chr14;chr14;chr14;chr14;chr14;chr14;chr14	88024550;88024550;88024591;88024609;88024614;88024618;88025407;88025407;88025407;88036937;88037351;88037351;88044615;88044615;88044615;88044728;88048058;88079104;88079104;88079104;88084037;88084037;88086828;88093127;88096499;88096499	88024669;88024669;88024669;88024669;88024669;88024669;88025481;88025481;88025481;88037079;88037439;88037439;88044848;88044848;88044848;88044848;88048139;88079368;88079249;88079369;88084155;88084155;88087346;88093165;88097619;88096583	+;+;+;+;+;+;+;+;+;+;+;+;+;+;+;+;+;+;+;+;+;+;+;+;+;+	2807	chr14:88024550-88097619	74.467	140.579	122.315	120.514	395.384	604.75	393.337	1070.7	365.256	2.02405	0.19119	10.5866	3.43781e-26	1.22226e-23
39	ENSG00000087157.18	PGS1	phosphatidylglycerophosphate synthase 1 [Source:HGNC Symbol;Acc:HGNC:30029]	chr17;chr17;chr17;chr17;chr17;chr17;chr17;chr17;chr17;chr17;chr17;chr17;chr17;chr17;chr17;chr17;chr17;chr17;chr17;chr17;chr17;chr17;chr17;chr17;chr17;chr17;chr17;chr17;chr17;chr17;chr17;chr17;chr17;chr17;chr17;chr17;chr17;chr17;chr17;chr17;chr17;chr17;chr17;chr17;chr17;chr17;chr17;chr17;chr17;chr17;chr17;chr17;chr17;chr17;chr17;chr17;chr17;chr17;chr17;chr17;chr17;chr17;chr17;chr17;chr17;chr17;chr…	78378640;78378649;78378649;78378649;78378651;78378657;78378662;78378670;78378678;78378697;78380871;78382664;78392476;78392476;78392476;78392476;78392476;78392476;78392514;78392514;78392514;78396308;78396308;78396308;78396308;78396308;78396308;78396308;78398252;78398252;78398252;78398252;78398252;78398252;78398252;78398252;78398252;78399289;78399348;78399348;78399348;78399348;78399348;78399348;783…	78378808;78378808;78378808;78378808;78378808;78378808;78378808;78378808;78378808;78378808;78381017;78382785;78392665;78392665;78392665;78392665;78392665;78392665;78392665;78392665;78392665;78396385;78396385;78396385;78396385;78396385;78396385;78396385;78398351;78398351;78398351;78398351;78398351;78398351;78398268;78398351;78398351;78399537;78399537;78399537;78399537;78399537;78399537;78399537;783…	+;+;+;+;+;+;+;+;+;+;+;+;+;+;+;+;+;+;+;+;+;+;+;+;+;+;+;+;+;+;+;+;+;+;+;+;+;+;+;+;+;+;+;+;+;+;+;+;+;+;+;+;+;+;+;+;+;+;+;+;+;+;+;+;+;+;+;+;+;+;+;+;+;+;+;+;+;+;+;+;+;+;+;+;+;+;+;+;+;+	4965	chr17:78378640-78425114	1712.74	1916.21	1951.98	1907.59	3310.86	4570.45	3418.86	4522.37	2913.88	1.03245	0.0975376	10.5852	3.49191e-26	1.22226e-23
40	ENSG00000110324.10	IL10RA	interleukin 10 receptor subunit alpha [Source:HGNC Symbol;Acc:HGNC:5964]	chr11;chr11;chr11;chr11;chr11;chr11;chr11;chr11;chr11;chr11;chr11;chr11;chr11;chr11;chr11;chr11;chr11;chr11;chr11;chr11;chr11;chr11;chr11;chr11;chr11;chr11;chr11;chr11;chr11;chr11;chr11;chr11;chr11;chr11;chr11;chr11;chr11;chr11;chr11;chr11;chr11;chr11;chr11;chr11;chr11;chr11;chr11;chr11;chr11;chr11;chr11;chr11;chr11;chr11;chr11	117986348;117986370;117986391;117986394;117986394;117986441;117986607;117986684;117986737;117988382;117988382;117988382;117988382;117988382;117988382;117989434;117989442;117989442;117989442;117989442;117989442;117989442;117993008;117993058;117993241;117993241;117993241;117993241;117993241;117993241;117993241;117993999;117993999;117993999;117993999;117993999;117993999;117993999;117993999;117994959…	117986534;117986813;117986534;117986534;117986534;117986534;117986813;117986813;117988502;117988502;117988502;117988502;117988502;117988502;117988502;117989620;117989620;117989693;117989620;117989620;117989620;117989620;117993410;117993410;117993410;117993410;117993410;117993410;117993410;117993410;117993410;117994149;117994207;117994149;117994149;117994149;117994149;117994149;117994149;117995710…	+;+;+;+;+;+;+;+;+;+;+;+;+;+;+;+;+;+;+;+;+;+;+;+;+;+;+;+;+;+;+;+;+;+;+;+;+;+;+;+;+;+;+;+;+;+;+;+;+;+;+;+;+;+;+	8102	chr11:117986348-118003037	1123.04	1513.34	1237.49	3801.07	3711.04	5179.24	2592.75	7328.89	3310.86	1.30491	0.123391	10.5754	3.87668e-26	1.32301e-23
41	ENSG00000100376.11	FAM118A	family with sequence similarity 118 member A [Source:HGNC Symbol;Acc:HGNC:1313]	chr22;chr22;chr22;chr22;chr22;chr22;chr22;chr22;chr22;chr22;chr22;chr22;chr22;chr22;chr22;chr22;chr22;chr22;chr22;chr22;chr22;chr22;chr22;chr22;chr22;chr22;chr22;chr22;chr22;chr22;chr22;chr22;chr22;chr22;chr22;chr22;chr22;chr22;chr22;chr22;chr22;chr22;chr22;chr22;chr22;chr22;chr22;chr22;chr22;chr22;chr22;chr22;chr22;chr22;chr22;chr22;chr22;chr22;chr22;chr22;chr22;chr22;chr22;chr22;chr22;chr22;chr…	45308968;45308982;45309041;45309200;45309200;45309847;45310028;45310028;45310028;45310124;45310137;45318420;45318480;45318791;45321602;45321602;45322042;45322042;45322371;45322371;45322371;45322371;45322371;45322371;45322371;45323175;45323175;45323175;45323175;45323175;45327842;45327842;45327842;45327842;45327842;45328392;45329148;45329635;45329644;45330457;45330603;45330603;45330603;45330603;453…	45309081;45309650;45309081;45309346;45309650;45310183;45310100;45310173;45310183;45310183;45310183;45318512;45318640;45318960;45321793;45321793;45322215;45322215;45322383;45322426;45322426;45322426;45322426;45322426;45322426;45323427;45323427;45323427;45323427;45323427;45327960;45328063;45328241;45328063;45328063;45329412;45329384;45329933;45329933;45330731;45330731;45330756;45330719;45330731;453…	+;+;+;+;+;+;+;+;+;+;+;+;+;+;+;+;+;+;+;+;+;+;+;+;+;+;+;+;+;+;+;+;+;+;+;+;+;+;+;+;+;+;+;+;+;+;+;+;+;+;+;+;+;+;+;+;+;+;+;+;+;+;+;+;+;+;+;+	6512	chr22:45308968-45341955	1005.3	511.367	1503.21	1264.85	2064.25	1037.87	2858.18	2902.13	1643.4	1.01451	0.0966306	10.4989	8.74094e-26	2.91031e-23
42	ENSG00000130066.16	SAT1	spermidine/spermine N1-acetyltransferase 1 [Source:HGNC Symbol;Acc:HGNC:10540]	chrX;chrX;chrX;chrX;chrX;chrX;chrX;chrX;chrX;chrX;chrX;chrX;chrX;chrX;chrX;chrX;chrX;chrX;chrX;chrX;chrX;chrX;chrX;chrX;chrX;chrX;chrX;chrX;chrX;chrX;chrX;chrX;chrX;chrX;chrX;chrX	23783173;23783173;23783173;23783173;23783197;23783337;23783508;23783658;23783658;23783658;23783658;23783658;23783658;23783800;23783800;23783800;23783800;23784294;23784338;23784753;23785260;23785328;23785328;23785328;23785328;23785520;23785520;23785520;23785520;23785520;23785686;23785686;23785686;23785686;23785686;23785686	23783417;23783417;23783417;23783417;23783417;23783417;23783709;23783678;23783709;23783709;23783709;23784213;23783709;23784029;23783883;23783883;23784411;23784403;23784403;23785429;23785560;23785429;23785429;23785429;23785429;23785560;23785560;23785560;23785560;23785560;23786000;23786109;23786210;23786210;23786113;23786226	+;+;+;+;+;+;+;+;+;+;+;+;+;+;+;+;+;+;+;+;+;+;+;+;+;+;+;+;+;+;+;+;+;+;+;+	2498	chrX:23783173-23786226	12936.1	5479.74	6537.54	7807.35	24898.6	13406.5	10627.8	15029.7	12090.4	0.944429	0.0904973	10.436	1.69831e-25	5.51993e-23
43	ENSG00000150995.19	ITPR1	inositol 1,4,5-trisphosphate receptor type 1 [Source:HGNC Symbol;Acc:HGNC:6180]	chr3;chr3;chr3;chr3;chr3;chr3;chr3;chr3;chr3;chr3;chr3;chr3;chr3;chr3;chr3;chr3;chr3;chr3;chr3;chr3;chr3;chr3;chr3;chr3;chr3;chr3;chr3;chr3;chr3;chr3;chr3;chr3;chr3;chr3;chr3;chr3;chr3;chr3;chr3;chr3;chr3;chr3;chr3;chr3;chr3;chr3;chr3;chr3;chr3;chr3;chr3;chr3;chr3;chr3;chr3;chr3;chr3;chr3;chr3;chr3;chr3;chr3;chr3;chr3;chr3;chr3;chr3;chr3;chr3;chr3;chr3;chr3;chr3;chr3;chr3;chr3;chr3;chr3;chr3;chr3…	4493345;4493345;4493348;4493350;4493370;4493452;4493454;4493536;4493550;4493561;4493583;4494431;4494431;4494431;4494431;4494431;4494431;4494431;4494431;4494431;4494431;4494431;4516476;4516476;4516476;4516476;4516476;4516476;4516476;4516476;4516476;4516476;4516476;4516487;4516492;4521024;4521024;4521024;4521024;4521024;4521024;4521024;4521024;4521024;4521024;4521024;4521024;4521024;4596140;4627763…	4493605;4493605;4493605;4493605;4493605;4493605;4493605;4493605;4493605;4493605;4493605;4494506;4494506;4494506;4494506;4494506;4494506;4494506;4494506;4494506;4494506;4494506;4516583;4516583;4516583;4516583;4516583;4516583;4516583;4516583;4516583;4516583;4516583;4516583;4516583;4521094;4521094;4521094;4521094;4521094;4521094;4521094;4521094;4521094;4521094;4521094;4521094;4521164;4596184;4627878…	+;+;+;+;+;+;+;+;+;+;+;+;+;+;+;+;+;+;+;+;+;+;+;+;+;+;+;+;+;+;+;+;+;+;+;+;+;+;+;+;+;+;+;+;+;+;+;+;+;+;+;+;+;+;+;+;+;+;+;+;+;+;+;+;+;+;+;+;+;+;+;+;+;+;+;+;+;+;+;+;+;+;+;+;+;+;+;+;+;+;+;+;+;+;+;+;+;+;+;+;+;+;+;+;+;+;+;+;+;+;+;+;+;+;+;+;+;+;+;+;+;+;+;+;+;+;+;+;+;+;+;+;+;+;+;+;+;+;+;+;+;+;+;+;+;+;+;+;+;+;+;+;+;+;+;+;+;+;+;+;+;+;+;+;+;+;+;+;+;+;+;+;+;+;+;+;+;+;+;+;+;+;+;+;+;+;+;+;+;+;+;+;+;+;+;+;+;+;+;+…	32454	chr3:4493345-4847840	3055.16	2522.87	2976.9	3100.79	6561.26	4998.52	4771.97	6451.52	4304.88	0.932391	0.0895979	10.4064	2.31834e-25	7.35993e-23
44	ENSG00000103335.22	PIEZO1	piezo type mechanosensitive ion channel component 1 [Source:HGNC Symbol;Acc:HGNC:28993]	chr16;chr16;chr16;chr16;chr16;chr16;chr16;chr16;chr16;chr16;chr16;chr16;chr16;chr16;chr16;chr16;chr16;chr16;chr16;chr16;chr16;chr16;chr16;chr16;chr16;chr16;chr16;chr16;chr16;chr16;chr16;chr16;chr16;chr16;chr16;chr16;chr16;chr16;chr16;chr16;chr16;chr16;chr16;chr16;chr16;chr16;chr16;chr16;chr16;chr16;chr16;chr16;chr16;chr16;chr16;chr16;chr16;chr16;chr16;chr16;chr16;chr16;chr16;chr16;chr16;chr16;chr…	88715338;88715343;88715346;88715346;88715449;88715491;88715816;88715933;88715933;88715933;88715933;88715933;88715971;88715971;88716097;88716198;88716198;88716198;88716198;88716198;88716198;88716361;88716361;88716361;88716361;88716361;88716559;88716559;88716559;88716559;88716559;88716806;88716806;88716806;88716806;88717023;88717023;88717023;88717023;88717023;88717537;88717537;88717715;88718972;887…	88715854;88715854;88715854;88715854;88715854;88715854;88715854;88716119;88716119;88716212;88715977;88716119;88716119;88716119;88716119;88716277;88716277;88716277;88716277;88716277;88716277;88716483;88716483;88716483;88716483;88716483;88716731;88716792;88716731;88716731;88716731;88716898;88716898;88716898;88716898;88717211;88717211;88718741;88717211;88717211;88717611;88717615;88717808;88719721;887…	-;-;-;-;-;-;-;-;-;-;-;-;-;-;-;-;-;-;-;-;-;-;-;-;-;-;-;-;-;-;-;-;-;-;-;-;-;-;-;-;-;-;-;-;-;-;-;-;-;-;-;-;-;-;-;-;-;-;-;-;-;-;-;-;-;-;-;-;-;-;-;-;-;-;-;-;-;-;-;-;-;-;-;-;-;-;-;-;-;-;-;-;-;-;-;-;-;-;-;-;-;-;-;-;-;-;-;-;-;-;-;-;-;-;-;-;-	11292	chr16:88715338-88785220	5414.96	9966.94	8233.93	7832.32	1875.19	5303.42	4319.97	3979.14	5865.73	-1.04685	0.100815	-10.384	2.93345e-25	9.10103e-23
45	ENSG00000276107.1	AC037198.1	novel transcript, sense intronic to THBS1	chr15	39586561	39587293	+	733	chr15:39586561-39587293	33.2082	160.392	157.745	49.9427	229.361	1114.6	484.699	681.928	363.984	2.21044	0.213269	10.3646	3.59321e-25	1.09002e-22
46	ENSG00000182885.16	ADGRG3	adhesion G protein-coupled receptor G3 [Source:HGNC Symbol;Acc:HGNC:13728]	chr16;chr16;chr16;chr16;chr16;chr16;chr16;chr16;chr16;chr16;chr16;chr16;chr16;chr16;chr16;chr16;chr16;chr16;chr16;chr16;chr16;chr16;chr16;chr16;chr16;chr16;chr16;chr16;chr16;chr16;chr16;chr16;chr16;chr16;chr16;chr16;chr16;chr16;chr16;chr16;chr16;chr16;chr16;chr16;chr16;chr16;chr16;chr16;chr16;chr16;chr16;chr16	57668187;57668277;57668306;57668308;57668317;57668323;57673321;57673321;57673321;57673321;57673321;57673321;57674589;57676200;57676200;57676200;57676200;57678170;57678170;57678170;57678170;57678170;57678170;57679177;57679177;57679177;57679798;57679816;57679816;57679816;57680265;57680265;57680265;57680265;57680505;57680505;57680505;57680505;57683932;57683932;57684390;57684390;57684390;57684390;576…	57668405;57668405;57668405;57668405;57668405;57668405;57673468;57673468;57673468;57673468;57673468;57673468;57674649;57676338;57676338;57676338;57676338;57678626;57678316;57678316;57678839;57678282;57678316;57679311;57679311;57679311;57679855;57679855;57679855;57679855;57680365;57680365;57680365;57680365;57680617;57680617;57680617;57680617;57684212;57684212;57684483;57684483;57684483;57684483;576…	+;+;+;+;+;+;+;+;+;+;+;+;+;+;+;+;+;+;+;+;+;+;+;+;+;+;+;+;+;+;+;+;+;+;+;+;+;+;+;+;+;+;+;+;+;+;+;+;+;+;+;+	3330	chr16:57668187-57689378	3893.42	4248.5	6807.48	5017.07	8020.92	9104.57	10495.1	10831	7302.25	0.942609	0.0913281	10.3211	5.65539e-25	1.6783e-22
47	ENSG00000103056.11	SMPD3	sphingomyelin phosphodiesterase 3 [Source:HGNC Symbol;Acc:HGNC:14240]	chr16;chr16;chr16;chr16;chr16;chr16;chr16;chr16;chr16;chr16;chr16;chr16;chr16;chr16;chr16;chr16;chr16;chr16;chr16;chr16;chr16;chr16;chr16;chr16;chr16;chr16;chr16;chr16;chr16;chr16;chr16;chr16;chr16;chr16;chr16;chr16;chr16;chr16;chr16;chr16;chr16;chr16;chr16;chr16;chr16;chr16;chr16;chr16;chr16;chr16;chr16;chr16;chr16	68358325;68360538;68361127;68361134;68361299;68361603;68361603;68361603;68363496;68363496;68363496;68363496;68363496;68363742;68363777;68363777;68363777;68363801;68364414;68364580;68364751;68364751;68364751;68364751;68364751;68364751;68365017;68365017;68365017;68365017;68365017;68365017;68365017;68367452;68368855;68370859;68370859;68370859;68370859;68370859;68370859;68370859;68370859;68370859;683…	68361307;68361759;68361307;68361307;68361708;68361759;68361708;68361759;68363693;68363559;68363559;68363559;68363559;68363866;68363866;68363866;68363866;68363866;68364594;68364906;68364906;68364906;68364906;68364906;68364906;68364906;68365092;68365092;68365092;68365092;68365092;68365092;68365092;68367846;68369214;68371031;68371080;68371009;68371031;68371031;68372258;68372258;68372387;68371005;683…	-;-;-;-;-;-;-;-;-;-;-;-;-;-;-;-;-;-;-;-;-;-;-;-;-;-;-;-;-;-;-;-;-;-;-;-;-;-;-;-;-;-;-;-;-;-;-;-;-;-;-;-;-	7166	chr16:68358325-68448688	510.2	3766.38	2994.62	7331.81	154.507	1762.76	1601.24	2377.82	2562.42	-1.2465	0.121759	-10.2375	1.34729e-24	3.91317e-22
48	ENSG00000170989.9	S1PR1	sphingosine-1-phosphate receptor 1 [Source:HGNC Symbol;Acc:HGNC:3165]	chr1;chr1;chr1;chr1;chr1;chr1;chr1;chr1;chr1;chr1;chr1;chr1;chr1	101236865;101236888;101236899;101237498;101238090;101238335;101238822;101238822;101238822;101238822;101238822;101241689;101242028	101236991;101237099;101237099;101237765;101238251;101238425;101241372;101241189;101241308;101241518;101239519;101241772;101243713	+;+;+;+;+;+;+;+;+;+;+;+;+	5223	chr1:101236865-101243713	2601.31	1955.84	1693.01	3303.82	5212.93	5147.95	3767.95	5538.43	3652.66	1.03722	0.101643	10.2046	1.89084e-24	5.37747e-22
49	ENSG00000089057.14	SLC23A2	solute carrier family 23 member 2 [Source:HGNC Symbol;Acc:HGNC:10973]	chr20;chr20;chr20;chr20;chr20;chr20;chr20;chr20;chr20;chr20;chr20;chr20;chr20;chr20;chr20;chr20;chr20;chr20;chr20;chr20;chr20;chr20;chr20;chr20;chr20;chr20;chr20;chr20;chr20;chr20;chr20;chr20;chr20;chr20;chr20;chr20;chr20;chr20;chr20;chr20;chr20;chr20;chr20;chr20;chr20;chr20;chr20;chr20;chr20;chr20;chr20;chr20;chr20;chr20;chr20;chr20;chr20;chr20;chr20	4852356;4852356;4859289;4859289;4859367;4861948;4861948;4861948;4862778;4862778;4862778;4867770;4867770;4867770;4869588;4869906;4869906;4869906;4873877;4873936;4873936;4873936;4873936;4874576;4874576;4874576;4874576;4874576;4883642;4883642;4883642;4883642;4884753;4884753;4884753;4884753;4885821;4885821;4885821;4885821;4899555;4899555;4899555;4899555;4902442;4902442;4902442;4912880;4912880;4912880…	4857204;4857204;4859384;4859384;4859384;4862085;4862085;4862085;4862907;4862907;4862907;4867875;4867875;4867875;4870053;4870053;4870053;4870053;4874092;4874092;4874092;4874092;4874092;4874696;4874696;4874696;4874696;4874696;4883823;4883823;4883823;4883823;4884823;4884823;4884823;4884823;4885991;4885909;4885909;4885909;4899712;4899647;4899712;4899712;4902558;4902558;4902558;4912978;4912978;4912978…	-;-;-;-;-;-;-;-;-;-;-;-;-;-;-;-;-;-;-;-;-;-;-;-;-;-;-;-;-;-;-;-;-;-;-;-;-;-;-;-;-;-;-;-;-;-;-;-;-;-;-;-;-;-;-;-;-;-;-	7515	chr20:4852356-5010293	1160.28	1003.86	1255.21	992.34	2149.66	2280.68	3142.85	3343.44	1916.04	1.2263	0.120232	10.1994	1.99435e-24	5.5561e-22
50	ENSG00000075426.11	FOSL2	FOS like 2, AP-1 transcription factor subunit [Source:HGNC Symbol;Acc:HGNC:3798]	chr2;chr2;chr2;chr2;chr2;chr2;chr2;chr2;chr2;chr2;chr2;chr2;chr2;chr2;chr2	28392448;28392802;28392858;28395511;28404107;28404107;28404107;28404107;28408759;28408759;28408759;28408759;28411879;28411930;28411930	28392544;28392836;28393822;28395776;28404358;28404358;28404358;28404358;28408866;28408866;28408866;28408802;28417312;28412192;28417312	+;+;+;+;+;+;+;+;+;+;+;+;+;+;+	7157	chr2:28392448-28417312	9107.11	9154.6	10491.3	8193.86	24962	19157.1	16084.5	20855	14750.7	1.07922	0.107983	9.99428	1.6146e-23	4.40818e-21
51	ENSG00000116741.7	RGS2	regulator of G protein signaling 2 [Source:HGNC Symbol;Acc:HGNC:9998]	chr1;chr1;chr1;chr1;chr1;chr1;chr1;chr1;chr1;chr1;chr1;chr1;chr1;chr1;chr1	192809039;192809041;192809042;192809143;192809458;192810166;192810166;192810166;192810166;192810370;192810370;192810981;192810981;192810981;192811402	192809181;192809181;192809181;192809181;192809535;192810267;192810267;192810431;192810899;192810431;192810431;192811032;192811147;192811239;192812283	+;+;+;+;+;+;+;+;+;+;+;+;+;+;+	2096	chr1:192809039-192812283	3736.43	5821.28	7026.81	5200.56	6745.52	11991	10801.9	10913	7779.55	0.873831	0.0878241	9.94978	2.52744e-23	6.76512e-21
52	ENSG00000172893.15	DHCR7	7-dehydrocholesterol reductase [Source:HGNC Symbol;Acc:HGNC:2860]	chr11;chr11;chr11;chr11;chr11;chr11;chr11;chr11;chr11;chr11;chr11;chr11;chr11;chr11;chr11;chr11;chr11;chr11;chr11;chr11;chr11;chr11;chr11;chr11;chr11;chr11;chr11;chr11;chr11;chr11;chr11;chr11;chr11;chr11;chr11;chr11;chr11;chr11;chr11;chr11;chr11;chr11;chr11;chr11;chr11;chr11;chr11;chr11;chr11;chr11;chr11;chr11;chr11;chr11;chr11;chr11;chr11;chr11;chr11	71428193;71434414;71434414;71434965;71435308;71435442;71437812;71437812;71437812;71437812;71437812;71437903;71438749;71438879;71438879;71438879;71438879;71438879;71438879;71441227;71441227;71441227;71441227;71441360;71442263;71442263;71442263;71442263;71443993;71443993;71443993;71443993;71443993;71443997;71444034;71444041;71444855;71444855;71444855;71444855;71444855;71444855;71444855;71444855;714…	71428852;71435839;71435839;71435190;71435973;71435839;71437943;71437943;71437943;71437943;71437943;71437943;71439083;71439083;71439076;71438959;71439083;71439083;71439065;71441347;71441440;71441440;71441440;71441440;71442353;71442353;71442353;71442353;71444215;71444215;71444119;71444215;71444215;71444215;71444253;71444215;71444958;71444958;71444958;71444958;71444958;71444958;71444958;71444958;714…	-;-;-;-;-;-;-;-;-;-;-;-;-;-;-;-;-;-;-;-;-;-;-;-;-;-;-;-;-;-;-;-;-;-;-;-;-;-;-;-;-;-;-;-;-;-;-;-;-;-;-;-;-;-;-;-;-;-;-	4160	chr11:71428193-71452868	149.94	100.953	140.874	77.0855	1391.52	355.379	428.92	632.543	409.652	2.03778	0.204912	9.94464	2.66132e-23	6.98648e-21
53	ENSG00000165168.7	CYBB	cytochrome b-245 beta chain [Source:HGNC Symbol;Acc:HGNC:2578]	chrX;chrX;chrX;chrX;chrX;chrX;chrX;chrX;chrX;chrX;chrX;chrX;chrX;chrX;chrX;chrX;chrX	37780011;37782088;37783490;37791975;37793665;37795951;37798220;37798955;37798955;37801256;37801256;37803877;37803877;37805006;37806387;37809567;37810791	37780122;37782183;37783600;37792059;37793810;37796141;37798318;37799084;37799084;37801348;37801348;37804079;37804130;37805168;37806533;37809691;37813461	+;+;+;+;+;+;+;+;+;+;+;+;+;+;+;+;+	4423	chrX:37780011-37813461	11577.6	16667.5	22850.2	15612.5	7162.98	7328.68	13693.7	7857.41	12843.8	-0.878704	0.0886644	-9.91045	3.74954e-23	9.65754e-21
54	ENSG00000113448.18	PDE4D	phosphodiesterase 4D [Source:HGNC Symbol;Acc:HGNC:8783]	chr5;chr5;chr5;chr5;chr5;chr5;chr5;chr5;chr5;chr5;chr5;chr5;chr5;chr5;chr5;chr5;chr5;chr5;chr5;chr5;chr5;chr5;chr5;chr5;chr5;chr5;chr5;chr5;chr5;chr5;chr5;chr5;chr5;chr5;chr5;chr5;chr5;chr5;chr5;chr5;chr5;chr5;chr5;chr5;chr5;chr5;chr5;chr5;chr5;chr5;chr5;chr5;chr5;chr5;chr5;chr5;chr5;chr5;chr5;chr5;chr5;chr5;chr5;chr5;chr5;chr5;chr5;chr5;chr5;chr5;chr5;chr5;chr5;chr5;chr5;chr5;chr5;chr5;chr5;chr5…	58969038;58969045;58970287;58973688;58973688;58973772;58974018;58974561;58974563;58974655;58974657;58974921;58974921;58975657;58975657;58975657;58975657;58975657;58975657;58975657;58975657;58975657;58975657;58975657;58975657;58975657;58976350;58976350;58976350;58976350;58976350;58976350;58976350;58976350;58976350;58976350;58976350;58976350;58976350;58977191;58977191;58977191;58977191;58977191;589…	58975080;58975080;58975080;58975080;58975080;58975080;58975080;58975080;58975080;58975080;58975080;58975080;58975080;58975839;58975839;58975839;58975839;58975839;58975839;58975839;58975839;58975839;58975839;58975839;58975839;58975839;58976472;58976472;58976472;58976472;58976472;58976472;58976472;58976472;58976472;58976472;58976472;58976472;58976472;58977345;58977345;58977345;58977345;58977345;589…	-;-;-;-;-;-;-;-;-;-;-;-;-;-;-;-;-;-;-;-;-;-;-;-;-;-;-;-;-;-;-;-;-;-;-;-;-;-;-;-;-;-;-;-;-;-;-;-;-;-;-;-;-;-;-;-;-;-;-;-;-;-;-;-;-;-;-;-;-;-;-;-;-;-;-;-;-;-;-;-;-;-;-;-;-;-;-;-;-;-;-;-;-;-;-;-;-;-;-;-;-;-;-;-;-;-;-;-;-;-;-;-;-;-;-;-;-;-;-;-;-;-;-;-;-;-;-;-;-;-;-;-;-;-;-;-;-;-;-;-;-;-;-;-;-;-;-;-;-;-;-;-;-;-;-;-;-;-;-;-;-;-;-;-;-;-;-;-;-;-;-;-;-;-;-;-;-;-;-;-;-;-;-;-;-;-;-;-;-;-;-;-;-;-;-;-;-;-;-;-…	16308	chr5:58969038-60522120	1557.77	3861.67	4407.57	3233.25	4913.51	8070.74	7328.18	7635.7	5126.05	1.11872	0.113527	9.85418	6.57542e-23	1.66224e-20
55	ENSG00000162836.11	ACP6	acid phosphatase 6, lysophosphatidic [Source:HGNC Symbol;Acc:HGNC:29609]	chr1;chr1;chr1;chr1;chr1;chr1;chr1;chr1;chr1;chr1;chr1;chr1;chr1;chr1;chr1;chr1;chr1;chr1;chr1;chr1;chr1;chr1;chr1;chr1;chr1;chr1;chr1;chr1;chr1;chr1;chr1;chr1;chr1;chr1;chr1;chr1;chr1;chr1;chr1;chr1;chr1;chr1;chr1;chr1;chr1;chr1;chr1;chr1;chr1;chr1;chr1;chr1;chr1;chr1;chr1;chr1;chr1;chr1;chr1;chr1;chr1;chr1	147629652;147642235;147647368;147647368;147648246;147648246;147649817;147650143;147650143;147650143;147650143;147651974;147652449;147652449;147652514;147652549;147652587;147652592;147654194;147654194;147654194;147654194;147654194;147654194;147654194;147654194;147655161;147655161;147655161;147655161;147655161;147655161;147655161;147655161;147655226;147658960;147658960;147658960;147658960;147658960…	147631065;147647566;147648411;147647566;147648411;147648411;147650238;147652647;147650682;147650238;147650238;147652647;147652549;147652549;147652647;147652647;147652647;147652647;147654326;147654326;147654326;147654326;147654326;147654326;147654326;147654326;147655248;147655248;147655248;147655248;147655248;147655248;147655248;147655248;147655248;147659039;147659349;147659039;147659039;147659039…	-;-;-;-;-;-;-;-;-;-;-;-;-;-;-;-;-;-;-;-;-;-;-;-;-;-;-;-;-;-;-;-;-;-;-;-;-;-;-;-;-;-;-;-;-;-;-;-;-;-;-;-;-;-;-;-;-;-;-;-;-;-	11960	chr1:147629652-147670496	389.442	444.38	475.764	526.57	903.049	1111.57	967.474	1445.81	783.008	1.19337	0.122219	9.76423	1.60329e-22	3.97938e-20
56	ENSG00000119121.21	TRPM6	transient receptor potential cation channel subfamily M member 6 [Source:HGNC Symbol;Acc:HGNC:17995]	chr9;chr9;chr9;chr9;chr9;chr9;chr9;chr9;chr9;chr9;chr9;chr9;chr9;chr9;chr9;chr9;chr9;chr9;chr9;chr9;chr9;chr9;chr9;chr9;chr9;chr9;chr9;chr9;chr9;chr9;chr9;chr9;chr9;chr9;chr9;chr9;chr9;chr9;chr9;chr9;chr9;chr9;chr9;chr9;chr9;chr9;chr9;chr9;chr9;chr9;chr9;chr9;chr9;chr9;chr9;chr9;chr9;chr9;chr9;chr9;chr9;chr9;chr9;chr9;chr9;chr9;chr9;chr9;chr9;chr9;chr9;chr9;chr9;chr9;chr9;chr9;chr9;chr9;chr9;chr9…	74722495;74722495;74722495;74728239;74728239;74728239;74732685;74732685;74732685;74738407;74738407;74738407;74739367;74739367;74739367;74739723;74739723;74739723;74742561;74742561;74742561;74744095;74744095;74744095;74747889;74747889;74747889;74750664;74750664;74750664;74752277;74752277;74752277;74755353;74755353;74755353;74761696;74761696;74761696;74761999;74761999;74761999;74771703;74771703;747…	74724746;74724746;74724746;74728345;74728345;74728345;74732736;74732736;74732736;74738612;74738612;74738612;74739449;74739449;74739449;74740009;74740009;74740009;74742626;74742626;74742626;74744145;74744145;74744145;74747914;74747914;74747914;74750722;74750722;74750722;74752368;74752368;74752368;74755473;74755473;74755473;74761808;74761808;74761808;74763134;74763134;74763134;74771835;74771835;747…	-;-;-;-;-;-;-;-;-;-;-;-;-;-;-;-;-;-;-;-;-;-;-;-;-;-;-;-;-;-;-;-;-;-;-;-;-;-;-;-;-;-;-;-;-;-;-;-;-;-;-;-;-;-;-;-;-;-;-;-;-;-;-;-;-;-;-;-;-;-;-;-;-;-;-;-;-;-;-;-;-;-;-;-;-;-;-;-;-;-;-;-;-;-;-;-;-;-;-;-;-;-;-;-;-;-;-;-;-;-;-;-;-;-;-;-;-;-;-;-;-;-;-;-;-;-;-;-;-	9193	chr9:74722495-74888094	329.064	1007.64	1170.85	3092.11	139.152	398.792	607.797	1321.83	1008.4	-1.12877	0.11623	-9.71148	2.69386e-22	6.56676e-20
57	ENSG00000186204.14	CYP4F12	cytochrome P450 family 4 subfamily F member 12 [Source:HGNC Symbol;Acc:HGNC:18857]	chr19;chr19;chr19;chr19;chr19;chr19;chr19;chr19;chr19;chr19;chr19;chr19;chr19;chr19;chr19;chr19;chr19;chr19;chr19;chr19;chr19;chr19;chr19;chr19;chr19;chr19;chr19;chr19;chr19;chr19;chr19;chr19;chr19;chr19;chr19;chr19;chr19;chr19;chr19;chr19;chr19;chr19;chr19;chr19;chr19;chr19;chr19;chr19;chr19;chr19;chr19;chr19;chr19;chr19;chr19;chr19;chr19;chr19;chr19;chr19;chr19;chr19;chr19;chr19;chr19;chr19;chr…	15672757;15673018;15673046;15673076;15673076;15673076;15673082;15673087;15673087;15673087;15673088;15673090;15673090;15673112;15673478;15673529;15673529;15673529;15673529;15673529;15673529;15673529;15673529;15673529;15673529;15673529;15673529;15673529;15678261;15678261;15678261;15678261;15678261;15678261;15678261;15678261;15678261;15678261;15678261;15678261;15678261;15680244;15680244;15680244;156…	15673135;15673135;15673135;15673135;15673135;15673135;15673135;15673135;15673135;15673135;15673135;15673135;15673135;15673281;15673727;15673727;15673727;15673727;15673727;15673727;15673727;15673727;15673727;15673727;15673727;15673727;15673727;15673727;15678405;15678405;15678565;15678329;15678329;15678329;15678329;15678329;15678405;15678329;15678405;15678329;15678405;15680252;15680297;15680297;156…	+;+;+;+;+;+;+;+;+;+;+;+;+;+;+;+;+;+;+;+;+;+;+;+;+;+;+;+;+;+;+;+;+;+;+;+;+;+;+;+;+;+;+;+;+;+;+;+;+;+;+;+;+;+;+;+;+;+;+;+;+;+;+;+;+;+;+;+;+;+;+;+;+;+;+;+;+;+;+;+;+;+;+;+;+;+;+;+;+;+;+;+;+;+;+;+;+;+;+;+;+;+;+;+;+;+;+;+;+;+;+;+	5351	chr19:15672757-15697174	951.97	405.697	491.792	904.397	239.917	92.8831	207.728	296.308	448.837	-1.57244	0.162262	-9.69075	3.30082e-22	7.90518e-20
58	ENSG00000132182.11	NUP210	nucleoporin 210 [Source:HGNC Symbol;Acc:HGNC:30052]	chr3;chr3;chr3;chr3;chr3;chr3;chr3;chr3;chr3;chr3;chr3;chr3;chr3;chr3;chr3;chr3;chr3;chr3;chr3;chr3;chr3;chr3;chr3;chr3;chr3;chr3;chr3;chr3;chr3;chr3;chr3;chr3;chr3;chr3;chr3;chr3;chr3;chr3;chr3;chr3;chr3;chr3;chr3;chr3;chr3;chr3;chr3;chr3;chr3;chr3;chr3;chr3;chr3;chr3;chr3;chr3;chr3;chr3;chr3;chr3;chr3;chr3;chr3;chr3;chr3;chr3;chr3	13316235;13319072;13319230;13319763;13321585;13322193;13323309;13325795;13327217;13328771;13330460;13332293;13335454;13336787;13336809;13337837;13339854;13339854;13340236;13341069;13341748;13341996;13343175;13351661;13351663;13351879;13352080;13352080;13352080;13353554;13353554;13353554;13353915;13353915;13353915;13358222;13358222;13360270;13360270;13365946;13365946;13371834;13371834;13373718;133…	13317781;13319155;13319325;13319979;13321835;13322339;13323432;13325931;13327437;13328946;13330634;13332384;13335612;13336918;13337029;13337917;13340033;13340033;13340298;13341141;13341883;13342123;13343303;13351980;13351980;13351980;13352184;13352184;13352184;13353660;13353660;13353660;13354107;13354694;13354107;13358395;13358395;13360491;13360491;13366091;13366091;13372032;13372032;13373873;133…	-;-;-;-;-;-;-;-;-;-;-;-;-;-;-;-;-;-;-;-;-;-;-;-;-;-;-;-;-;-;-;-;-;-;-;-;-;-;-;-;-;-;-;-;-;-;-;-;-;-;-;-;-;-;-;-;-;-;-;-;-;-;-;-;-;-;-	8182	chr3:13316235-13420309	2953.52	3227.65	3668.62	4570.84	1711.09	1634.54	2040.73	2701.44	2813.56	-0.823484	0.0850267	-9.68501	3.49188e-22	8.0915e-20
59	ENSG00000100266.18	PACSIN2	protein kinase C and casein kinase substrate in neurons 2 [Source:HGNC Symbol;Acc:HGNC:8571]	chr22;chr22;chr22;chr22;chr22;chr22;chr22;chr22;chr22;chr22;chr22;chr22;chr22;chr22;chr22;chr22;chr22;chr22;chr22;chr22;chr22;chr22;chr22;chr22;chr22;chr22;chr22;chr22;chr22;chr22;chr22;chr22;chr22;chr22;chr22;chr22;chr22;chr22;chr22;chr22;chr22;chr22;chr22;chr22;chr22;chr22;chr22;chr22;chr22;chr22;chr22;chr22;chr22;chr22;chr22;chr22;chr22;chr22;chr22;chr22;chr22;chr22;chr22;chr22;chr22;chr22;chr…	42835412;42840944;42858387;42869768;42869771;42869775;42870930;42871128;42876137;42876137;42876137;42876137;42876137;42876137;42876137;42876888;42876888;42876888;42876888;42879048;42879048;42879048;42879048;42879048;42879048;42880617;42882184;42882184;42882184;42882184;42882184;42882184;42884386;42884386;42884386;42884386;42884386;42884386;42888643;42888643;42888643;42888643;42888643;42888643;428…	42835493;42841016;42858522;42871469;42871469;42871469;42871469;42871469;42876333;42876333;42876333;42876333;42876333;42876333;42876207;42877010;42877010;42877010;42877010;42879169;42879169;42879169;42879169;42879169;42879169;42880622;42882304;42882304;42882304;42882304;42882304;42882304;42884561;42884561;42884561;42884561;42884561;42884561;42888798;42888798;42888798;42888798;42888798;42888798;428…	-;-;-;-;-;-;-;-;-;-;-;-;-;-;-;-;-;-;-;-;-;-;-;-;-;-;-;-;-;-;-;-;-;-;-;-;-;-;-;-;-;-;-;-;-;-;-;-;-;-;-;-;-;-;-;-;-;-;-;-;-;-;-;-;-;-;-;-;-;-;-;-;-;-;-;-;-;-;-;-;-;-;-;-;-;-;-	4554	chr22:42835412-43015145	2667.73	3809.78	3639.09	4157.19	4359.78	7736.56	6551.13	6830.84	4969.01	0.806256	0.0832492	9.68485	3.49717e-22	8.0915e-20
60	ENSG00000103355.13	PRSS33	serine protease 33 [Source:HGNC Symbol;Acc:HGNC:30405]	chr16;chr16;chr16;chr16;chr16;chr16;chr16;chr16;chr16;chr16;chr16;chr16;chr16;chr16;chr16;chr16;chr16;chr16;chr16;chr16;chr16	2783953;2783953;2783953;2784944;2785002;2785002;2785375;2785375;2785375;2785799;2785799;2785799;2785799;2786089;2786089;2786089;2786502;2786502;2786502;2786502;2787864	2784802;2785171;2784802;2785171;2785171;2785171;2785646;2785646;2785646;2785961;2785961;2785961;2785961;2786121;2786121;2786121;2786605;2786604;2786707;2786841;2787948	-;-;-;-;-;-;-;-;-;-;-;-;-;-;-;-;-;-;-;-;-	2112	chr16:2783953-2787948	15790	13120	22341.5	19511.3	8440.3	7571.99	15243	10494.8	14064.1	-0.769275	0.0797613	-9.64471	5.17572e-22	1.17756e-19
61	ENSG00000151693.10	ASAP2	ArfGAP with SH3 domain, ankyrin repeat and PH domain 2 [Source:HGNC Symbol;Acc:HGNC:2721]	chr2;chr2;chr2;chr2;chr2;chr2;chr2;chr2;chr2;chr2;chr2;chr2;chr2;chr2;chr2;chr2;chr2;chr2;chr2;chr2;chr2;chr2;chr2;chr2;chr2;chr2;chr2;chr2;chr2;chr2;chr2;chr2;chr2;chr2;chr2;chr2;chr2;chr2;chr2;chr2;chr2;chr2;chr2;chr2;chr2;chr2;chr2;chr2;chr2;chr2;chr2;chr2;chr2;chr2;chr2;chr2;chr2;chr2;chr2;chr2;chr2;chr2;chr2;chr2;chr2;chr2;chr2;chr2;chr2;chr2;chr2;chr2;chr2;chr2;chr2;chr2;chr2	9206765;9206765;9279317;9279317;9297300;9297300;9318524;9318524;9320288;9320288;9323121;9323121;9323121;9327826;9327826;9327826;9334738;9334738;9334738;9335093;9335093;9335093;9336036;9344532;9344532;9344532;9344731;9344731;9344731;9350459;9350808;9350808;9350808;9356047;9356047;9356047;9356047;9356179;9356179;9356179;9356179;9358756;9358756;9358756;9368425;9368425;9374755;9374755;9376908;9376908…	9207230;9207230;9279389;9279389;9297445;9297445;9318598;9318598;9320337;9320337;9323250;9323250;9323250;9327911;9327911;9327911;9334813;9334813;9334813;9335179;9335179;9335179;9336044;9344635;9344635;9344635;9344800;9344800;9344800;9350895;9350895;9350895;9350895;9356095;9356095;9356095;9356095;9356345;9356303;9356345;9356345;9358838;9358889;9358889;9368519;9368519;9374944;9374944;9376993;9376993…	+;+;+;+;+;+;+;+;+;+;+;+;+;+;+;+;+;+;+;+;+;+;+;+;+;+;+;+;+;+;+;+;+;+;+;+;+;+;+;+;+;+;+;+;+;+;+;+;+;+;+;+;+;+;+;+;+;+;+;+;+;+;+;+;+;+;+;+;+;+;+;+;+;+;+;+;+	7257	chr2:9206765-9405683	154.972	384.94	7.59199	298.57	470.238	1407.38	15.3873	1094.87	479.244	1.55595	0.162064	9.60081	7.93206e-22	1.77509e-19
62	ENSG00000154229.11	PRKCA	protein kinase C alpha [Source:HGNC Symbol;Acc:HGNC:9393]	chr17;chr17;chr17;chr17;chr17;chr17;chr17;chr17;chr17;chr17;chr17;chr17;chr17;chr17;chr17;chr17;chr17;chr17;chr17;chr17;chr17;chr17;chr17;chr17;chr17;chr17;chr17;chr17;chr17;chr17;chr17;chr17;chr17;chr17;chr17;chr17;chr17;chr17;chr17;chr17;chr17;chr17;chr17;chr17;chr17;chr17;chr17	66302636;66302808;66302826;66302860;66302957;66306096;66306096;66306096;66306096;66306096;66339791;66496201;66496201;66496201;66554519;66641355;66641355;66641355;66645383;66645383;66645383;66687111;66687111;66687111;66688302;66688302;66688302;66688951;66688951;66688951;66696427;66703327;66732688;66732688;66735489;66735489;66738764;66738764;66741659;66741659;66742622;66742622;66773987;66773987;667…	66303024;66303024;66303024;66303024;66303024;66306348;66306127;66306127;66306127;66306127;66340060;66496283;66496283;66496283;66554579;66641466;66641466;66641466;66645511;66645511;66645511;66687267;66687267;66687267;66688436;66688436;66688436;66689047;66689047;66689047;66696487;66703864;66732825;66732825;66735662;66735662;66738855;66738855;66741721;66741721;66742760;66742760;66775127;66774067;667…	+;+;+;+;+;+;+;+;+;+;+;+;+;+;+;+;+;+;+;+;+;+;+;+;+;+;+;+;+;+;+;+;+;+;+;+;+;+;+;+;+;+;+;+;+;+;+	11152	chr17:66302636-66810743	408.562	150.957	188.956	70.5712	1160.24	498.742	916.504	180.727	446.907	1.57085	0.16377	9.5918	8.65576e-22	1.9058e-19
63	ENSG00000077150.18	NFKB2	nuclear factor kappa B subunit 2 [Source:HGNC Symbol;Acc:HGNC:7795]	chr10;chr10;chr10;chr10;chr10;chr10;chr10;chr10;chr10;chr10;chr10;chr10;chr10;chr10;chr10;chr10;chr10;chr10;chr10;chr10;chr10;chr10;chr10;chr10;chr10;chr10;chr10;chr10;chr10;chr10;chr10;chr10;chr10;chr10;chr10;chr10;chr10;chr10;chr10;chr10;chr10;chr10;chr10;chr10;chr10;chr10;chr10;chr10;chr10;chr10;chr10;chr10;chr10;chr10;chr10;chr10;chr10;chr10;chr10;chr10;chr10;chr10;chr10;chr10;chr10;chr10;chr…	102394110;102394110;102394110;102394597;102395693;102395706;102395706;102395888;102395888;102395888;102395888;102395888;102395888;102396253;102396253;102396253;102396253;102396253;102396253;102396449;102396449;102396449;102396449;102396449;102396725;102396725;102396725;102396725;102396725;102396904;102396904;102396904;102396904;102397302;102397302;102397302;102397302;102397527;102397527;102397527…	102394600;102394600;102394555;102394774;102395980;102395796;102395796;102395980;102395980;102395980;102395980;102395958;102395980;102396334;102396334;102396334;102396334;102396298;102396334;102396489;102396489;102396489;102396489;102396489;102396823;102396785;102396823;102396823;102396823;102397055;102397055;102397055;102397055;102397408;102397408;102397408;102397408;102397685;102397685;102397685…	+;+;+;+;+;+;+;+;+;+;+;+;+;+;+;+;+;+;+;+;+;+;+;+;+;+;+;+;+;+;+;+;+;+;+;+;+;+;+;+;+;+;+;+;+;+;+;+;+;+;+;+;+;+;+;+;+;+;+;+;+;+;+;+;+;+;+;+;+;+;+;+;+;+;+;+;+;+;+;+;+;+;+;+;+;+;+;+;+;+;+;+;+;+;+;+;+;+;+	4484	chr10:102394110-102402529	4314.05	1592.6	1469.47	3858.62	7832.82	5065.16	2976.47	7513.81	4327.88	1.07606	0.112429	9.57104	1.05834e-21	2.29324e-19
64	ENSG00000085514.15	PILRA	paired immunoglobin like type 2 receptor alpha [Source:HGNC Symbol;Acc:HGNC:20396]	chr7;chr7;chr7;chr7;chr7;chr7;chr7;chr7;chr7;chr7;chr7;chr7;chr7;chr7;chr7;chr7;chr7;chr7;chr7;chr7;chr7;chr7;chr7;chr7;chr7;chr7;chr7;chr7;chr7;chr7;chr7;chr7;chr7	100367530;100373445;100373458;100373528;100373528;100373528;100373581;100374044;100374044;100374044;100374044;100374044;100374044;100374044;100376121;100389888;100397879;100397879;100397879;100397879;100399291;100399291;100399291;100399291;100399291;100399581;100399581;100399581;100399581;100399785;100399785;100399785;100399823	100367617;100373720;100373720;100373720;100373720;100373720;100373720;100374433;100374433;100374742;100374433;100374433;100374433;100374433;100376413;100390106;100397912;100397912;100397912;100397912;100399340;100399340;100399340;100399340;100399302;100399612;100399612;100399612;100399612;100400096;100400028;100400099;100400096	+;+;+;+;+;+;+;+;+;+;+;+;+;+;+;+;+;+;+;+;+;+;+;+;+;+;+;+;+;+;+;+;+	2006	chr7:100367530-100400099	924.799	780.259	760.042	777.369	2337.76	1836.46	1304.07	1763.14	1310.49	1.08713	0.113689	9.56226	1.15208e-21	2.45735e-19
65	ENSG00000149418.10	ST14	suppression of tumorigenicity 14 [Source:HGNC Symbol;Acc:HGNC:11344]	chr11;chr11;chr11;chr11;chr11;chr11;chr11;chr11;chr11;chr11;chr11;chr11;chr11;chr11;chr11;chr11;chr11;chr11;chr11;chr11;chr11;chr11;chr11;chr11;chr11;chr11;chr11;chr11;chr11;chr11;chr11;chr11;chr11;chr11;chr11;chr11	130159562;130188114;130188530;130188869;130189325;130189739;130190041;130190113;130190113;130190223;130190454;130190454;130190454;130194149;130194149;130194149;130194149;130194640;130194640;130194640;130194640;130196339;130196339;130196339;130196339;130196570;130196570;130196570;130197841;130198308;130198508;130198947;130199951;130208410;130209442;130209662	130160060;130188273;130188657;130188939;130189896;130189896;130190148;130190148;130190148;130190694;130190694;130190694;130190694;130194288;130194288;130194288;130194288;130194737;130194737;130194737;130194737;130196448;130196436;130196448;130196448;130196794;130196610;130196700;130197945;130198418;130198621;130199069;130200137;130208684;130209578;130210376	+;+;+;+;+;+;+;+;+;+;+;+;+;+;+;+;+;+;+;+;+;+;+;+;+;+;+;+;+;+;+;+;+;+;+;+	4350	chr11:130159562-130210376	919.768	634.963	633.509	1457.02	357.957	289.755	276.009	518.013	635.875	-1.22937	0.128737	-9.54946	1.30375e-21	2.73807e-19
66	ENSG00000135083.15	CCNJL	cyclin J like [Source:HGNC Symbol;Acc:HGNC:25876]	chr5;chr5;chr5;chr5;chr5;chr5;chr5;chr5;chr5;chr5;chr5;chr5;chr5;chr5;chr5;chr5;chr5;chr5;chr5;chr5;chr5;chr5;chr5;chr5;chr5;chr5;chr5;chr5;chr5;chr5;chr5;chr5;chr5;chr5;chr5;chr5;chr5;chr5;chr5;chr5;chr5;chr5;chr5;chr5;chr5;chr5;chr5;chr5;chr5;chr5;chr5;chr5;chr5;chr5;chr5;chr5;chr5;chr5;chr5;chr5;chr5;chr5;chr5;chr5;chr5;chr5;chr5;chr5;chr5;chr5	160249106;160251652;160251653;160251657;160251657;160251664;160251667;160251673;160254129;160254129;160254129;160254301;160255549;160255549;160255549;160255549;160255549;160255549;160255549;160255549;160259469;160259469;160259469;160259469;160259469;160259469;160259469;160259469;160259469;160259590;160261081;160269463;160274822;160276269;160276269;160280525;160280525;160280525;160280525;160280525…	160253798;160253798;160253798;160253798;160253798;160253798;160253798;160253798;160254335;160254335;160255708;160254335;160255708;160255708;160255708;160255708;160255708;160255708;160255708;160255708;160259771;160259771;160259771;160259771;160259771;160259771;160259771;160259771;160259771;160259771;160261337;160269544;160274858;160276412;160276412;160280948;160280738;160280738;160280738;160280738…	-;-;-;-;-;-;-;-;-;-;-;-;-;-;-;-;-;-;-;-;-;-;-;-;-;-;-;-;-;-;-;-;-;-;-;-;-;-;-;-;-;-;-;-;-;-;-;-;-;-;-;-;-;-;-;-;-;-;-;-;-;-;-;-;-;-;-;-;-;-	9209	chr5:160249106-160345396	137.865	139.635	292.713	187.828	662.172	448.262	690.503	792.255	418.904	1.62005	0.170797	9.48521	2.4189e-21	5.0031e-19
67	ENSG00000060558.3	GNA15	G protein subunit alpha 15 [Source:HGNC Symbol;Acc:HGNC:4383]	chr19;chr19;chr19;chr19;chr19;chr19;chr19;chr19;chr19;chr19;chr19;chr19;chr19;chr19;chr19	3136193;3136442;3146403;3148591;3148591;3149840;3150131;3150131;3151707;3151707;3151707;3155823;3155823;3157728;3162793	3136595;3136595;3146591;3148775;3148775;3150285;3150285;3150285;3151822;3151835;3151835;3155826;3155952;3157881;3163769	+;+;+;+;+;+;+;+;+;+;+;+;+;+;+	2613	chr19:3136193-3163769	396.486	923.668	992.02	2058.51	1572.9	2709.76	1993.61	4022.22	1833.65	1.27741	0.136169	9.38103	6.53284e-21	1.33104e-18
68	ENSG00000104763.18	ASAH1	N-acylsphingosine amidohydrolase 1 [Source:HGNC Symbol;Acc:HGNC:735]	chr8;chr8;chr8;chr8;chr8;chr8;chr8;chr8;chr8;chr8;chr8;chr8;chr8;chr8;chr8;chr8;chr8;chr8;chr8;chr8;chr8;chr8;chr8;chr8;chr8;chr8;chr8;chr8;chr8;chr8;chr8;chr8;chr8;chr8;chr8;chr8;chr8;chr8;chr8;chr8;chr8;chr8;chr8;chr8;chr8;chr8;chr8;chr8;chr8;chr8;chr8;chr8;chr8;chr8;chr8;chr8;chr8;chr8;chr8;chr8;chr8;chr8;chr8;chr8;chr8;chr8;chr8;chr8;chr8;chr8;chr8;chr8;chr8;chr8;chr8;chr8;chr8;chr8;chr8;chr8…	18055992;18056416;18056431;18056452;18056455;18056456;18056456;18056459;18056459;18056462;18056462;18056466;18056470;18056473;18056475;18056477;18056488;18056493;18056493;18056503;18056503;18056538;18056546;18056546;18056571;18056708;18056724;18056753;18056771;18056782;18056802;18056809;18056835;18056835;18056835;18056880;18056903;18056915;18057048;18057198;18057431;18058835;18058835;18058835;180…	18057623;18057623;18057623;18057623;18057623;18057623;18059163;18057623;18057623;18057623;18057623;18057623;18057623;18057623;18057623;18057623;18057623;18057623;18057623;18057623;18057623;18057623;18057623;18057623;18057623;18057623;18057623;18057623;18057623;18057623;18057623;18057623;18057623;18057331;18057623;18057623;18057623;18057623;18057623;18057623;18057623;18058891;18058891;18058891;180…	-;-;-;-;-;-;-;-;-;-;-;-;-;-;-;-;-;-;-;-;-;-;-;-;-;-;-;-;-;-;-;-;-;-;-;-;-;-;-;-;-;-;-;-;-;-;-;-;-;-;-;-;-;-;-;-;-;-;-;-;-;-;-;-;-;-;-;-;-;-;-;-;-;-;-;-;-;-;-;-;-;-;-;-;-;-;-;-;-;-;-;-;-;-;-;-;-;-;-;-;-;-;-;-;-;-;-;-;-;-;-;-;-;-;-;-;-;-;-;-;-;-;-;-;-;-;-;-;-;-;-;-;-;-;-;-;-;-;-;-;-;-;-;-;-;-;-;-;-;-;-;-;-;-;-;-;-;-;-;-;-;-;-;-;-;-;-;-;-;-;-;-;-;-;-;-;-;-;-;-;-;-;-;-;-;-;-;-;-;-;-;-;-;-;-;-;-;-;-;-…	15378	chr8:18055992-18084998	4208.39	2971.02	3467.01	2245.25	8744.51	4907.66	5528.84	4897.48	4621.27	0.868651	0.0938114	9.25955	2.053e-20	4.12141e-18
69	ENSG00000177606.6	JUN	Jun proto-oncogene, AP-1 transcription factor subunit [Source:HGNC Symbol;Acc:HGNC:6204]	chr1	58780788	58784327	-	3540	chr1:58780788-58784327	12466.2	1021.79	560.963	478.798	5077.61	492.684	310.63	282.648	2586.41	-0.976264	0.105694	-9.23666	2.54305e-20	5.03119e-18
70	ENSG00000000938.12	FGR	FGR proto-oncogene, Src family tyrosine kinase [Source:HGNC Symbol;Acc:HGNC:3697]	chr1;chr1;chr1;chr1;chr1;chr1;chr1;chr1;chr1;chr1;chr1;chr1;chr1;chr1;chr1;chr1;chr1;chr1;chr1;chr1;chr1;chr1;chr1;chr1;chr1;chr1;chr1;chr1;chr1;chr1;chr1;chr1;chr1;chr1;chr1;chr1;chr1;chr1;chr1;chr1;chr1;chr1;chr1;chr1;chr1;chr1;chr1;chr1;chr1;chr1;chr1;chr1;chr1;chr1;chr1;chr1;chr1;chr1;chr1;chr1;chr1;chr1;chr1;chr1;chr1	27612064;27612292;27612300;27612669;27613219;27613219;27613219;27613219;27614430;27614430;27614430;27614430;27614850;27614850;27614850;27614850;27615434;27615434;27615434;27615434;27615514;27615689;27615689;27615689;27615689;27615689;27616857;27616857;27616857;27616857;27616857;27617193;27617193;27617193;27617193;27617193;27621559;27621559;27621559;27621559;27621559;27623042;27623042;27623042;276…	27613122;27613122;27613122;27613122;27613350;27613350;27613350;27613350;27614583;27614583;27614583;27614583;27614926;27614926;27614926;27614926;27615613;27615613;27615613;27615613;27615613;27615844;27615844;27615844;27615844;27615844;27617006;27617006;27617006;27617006;27617006;27617296;27617296;27617296;27617296;27617296;27621657;27621657;27621657;27621657;27621657;27623144;27623144;27623144;276…	-;-;-;-;-;-;-;-;-;-;-;-;-;-;-;-;-;-;-;-;-;-;-;-;-;-;-;-;-;-;-;-;-;-;-;-;-;-;-;-;-;-;-;-;-;-;-;-;-;-;-;-;-;-;-;-;-;-;-;-;-;-;-;-;-	3474	chr1:27612064-27635277	3031.01	1542.59	1265.33	3368.96	1698.62	866.236	544.324	1306.07	1702.89	-1.01809	0.111946	-9.0945	9.50213e-20	1.82695e-17
71	ENSG00000196730.12	DAPK1	death associated protein kinase 1 [Source:HGNC Symbol;Acc:HGNC:2674]	chr9;chr9;chr9;chr9;chr9;chr9;chr9;chr9;chr9;chr9;chr9;chr9;chr9;chr9;chr9;chr9;chr9;chr9;chr9;chr9;chr9;chr9;chr9;chr9;chr9;chr9;chr9;chr9;chr9;chr9;chr9;chr9;chr9;chr9;chr9;chr9;chr9;chr9;chr9;chr9;chr9;chr9;chr9;chr9;chr9;chr9;chr9;chr9;chr9;chr9;chr9;chr9;chr9;chr9;chr9;chr9;chr9;chr9;chr9;chr9;chr9;chr9;chr9;chr9;chr9;chr9;chr9;chr9;chr9;chr9;chr9;chr9;chr9;chr9;chr9;chr9;chr9;chr9;chr9;chr9…	87497228;87497681;87497681;87497736;87497835;87497881;87497912;87498535;87498535;87498611;87498970;87498970;87498970;87498970;87498970;87498970;87498970;87498970;87498970;87498970;87499005;87499006;87506820;87604954;87604954;87604954;87604954;87604954;87604954;87604954;87604954;87604954;87604954;87637943;87637943;87637943;87637943;87637943;87637943;87637943;87637943;87637943;87639354;87639354;876…	87497302;87498107;87497772;87498107;87498107;87498107;87498107;87498636;87498636;87498636;87499139;87499139;87499352;87499139;87499139;87499139;87499139;87499139;87499139;87499139;87499139;87499139;87507002;87605175;87605175;87605175;87605175;87605175;87605175;87605175;87605175;87605175;87605175;87638081;87638081;87638027;87638081;87638081;87638081;87638081;87638081;87638081;87639483;87639483;876…	+;+;+;+;+;+;+;+;+;+;+;+;+;+;+;+;+;+;+;+;+;+;+;+;+;+;+;+;+;+;+;+;+;+;+;+;+;+;+;+;+;+;+;+;+;+;+;+;+;+;+;+;+;+;+;+;+;+;+;+;+;+;+;+;+;+;+;+;+;+;+;+;+;+;+;+;+;+;+;+;+;+;+;+;+;+;+;+;+;+;+;+;+;+;+;+;+;+;+;+;+;+;+;+;+;+;+;+;+;+;+;+;+;+;+;+;+;+;+;+;+;+;+;+;+;+;+;+;+;+;+;+;+;+;+;+;+;+;+;+;+;+;+;+;+;+;+;+;+;+;+;+;+;+;+;+;+;+;+;+;+;+;+;+;+;+;+;+;+;+;+;+;+;+;+;+;+;+;+;+;+;+;+;+;+;+;+;+;+;+;+;+;+;+;+;+;+;+;+;+…	8907	chr9:87497228-87708633	1577.89	2422.86	4345.15	2436.34	754.301	1040.9	2766.82	1137.95	2060.28	-0.966215	0.106239	-9.09471	9.4838e-20	1.82695e-17
72	ENSG00000152270.8	PDE3B	phosphodiesterase 3B [Source:HGNC Symbol;Acc:HGNC:8779]	chr11;chr11;chr11;chr11;chr11;chr11;chr11;chr11;chr11;chr11;chr11;chr11;chr11;chr11;chr11;chr11;chr11;chr11;chr11;chr11;chr11;chr11;chr11;chr11;chr11;chr11;chr11;chr11;chr11;chr11;chr11;chr11;chr11;chr11;chr11;chr11;chr11;chr11;chr11;chr11	14643723;14643831;14644260;14698839;14700654;14771937;14771937;14771937;14786437;14786437;14788939;14789106;14789106;14803944;14803944;14803944;14818183;14818183;14818183;14819136;14819136;14819136;14830698;14830698;14831640;14831640;14832722;14832722;14834982;14834982;14843827;14843827;14859043;14859043;14861205;14861205;14867506;14867506;14869461;14869461	14645053;14645053;14645053;14699353;14700926;14776663;14771987;14771987;14786532;14786685;14789242;14789242;14789242;14804050;14804050;14804050;14818393;14818393;14818393;14819206;14819209;14819209;14830846;14830846;14831777;14831777;14832833;14832833;14835095;14835095;14844026;14844026;14859246;14859246;14861366;14861366;14867758;14867758;14869894;14872044	+;+;+;+;+;+;+;+;+;+;+;+;+;+;+;+;+;+;+;+;+;+;+;+;+;+;+;+;+;+;+;+;+;+;+;+;+;+;+;+	11707	chr11:14643723-14872044	3974.93	6905.34	10204.5	7651.01	6534.39	13570	15037.2	15318.7	9899.51	0.793434	0.0873429	9.08412	1.04539e-19	1.98204e-17
73	ENSG00000011478.11	QPCTL	glutaminyl-peptide cyclotransferase like [Source:HGNC Symbol;Acc:HGNC:25952]	chr19;chr19;chr19;chr19;chr19;chr19;chr19;chr19;chr19;chr19;chr19;chr19;chr19;chr19;chr19;chr19;chr19;chr19;chr19;chr19;chr19	45692483;45692697;45692758;45693413;45693413;45693413;45695437;45695633;45698480;45698547;45698547;45698547;45698782;45698801;45698801;45698801;45701798;45701798;45701798;45702904;45702904	45692910;45692910;45692910;45693556;45693556;45693556;45695718;45695718;45698699;45698699;45698699;45698699;45698900;45698900;45698825;45698900;45701823;45701914;45701914;45703989;45703989	+;+;+;+;+;+;+;+;+;+;+;+;+;+;+;+;+;+;+;+;+	2396	chr19:45692483-45703989	144.909	65.1002	57.3617	28.2285	664.091	331.149	178.877	267.938	217.207	1.91363	0.212094	9.02254	1.83776e-19	3.43662e-17
74	ENSG00000147454.13	SLC25A37	solute carrier family 25 member 37 [Source:HGNC Symbol;Acc:HGNC:29786]	chr8;chr8;chr8;chr8;chr8;chr8;chr8;chr8;chr8;chr8;chr8;chr8;chr8;chr8;chr8;chr8;chr8;chr8;chr8;chr8;chr8;chr8;chr8;chr8;chr8;chr8;chr8;chr8;chr8;chr8;chr8;chr8;chr8;chr8;chr8;chr8;chr8;chr8	23528805;23528956;23528956;23528967;23528975;23529053;23529060;23531685;23541470;23541562;23541687;23543088;23543088;23566108;23566108;23566108;23566108;23566108;23566108;23566108;23566108;23566108;23566683;23566776;23568259;23568322;23568322;23568322;23568322;23568322;23571335;23571335;23571335;23571335;23571335;23571335;23571335;23571475	23529212;23529212;23529212;23529212;23529212;23529212;23529212;23531925;23541856;23541856;23541839;23543211;23543211;23566385;23566378;23568965;23568378;23566336;23568378;23566813;23566336;23566336;23566940;23566965;23568378;23568378;23568378;23568378;23568378;23568378;23571590;23571590;23572203;23572221;23571463;23572203;23575463;23571858	+;+;+;+;+;+;+;+;+;+;+;+;+;+;+;+;+;+;+;+;+;+;+;+;+;+;+;+;+;+;+;+;+;+;+;+;+;+	8147	chr8:23528805-23575463	1340.41	1298.23	2143.47	993.426	2383.82	3464.94	3759.3	2902.13	2285.72	1.09193	0.12122	9.00781	2.10218e-19	3.87796e-17
75	ENSG00000099985.3	OSM	oncostatin M [Source:HGNC Symbol;Acc:HGNC:8506]	chr22;chr22;chr22;chr22;chr22;chr22;chr22;chr22	30262829;30263868;30264075;30265002;30265002;30265559;30266766;30266766	30264464;30264464;30264464;30265144;30265144;30265818;30266839;30266840	-;-;-;-;-;-;-;-	2114	chr22:30262829-30266840	153.965	38.6827	48.0826	110.743	1172.72	279.659	165.413	312.069	285.166	1.89066	0.210353	8.98804	2.51679e-19	4.58089e-17
76	ENSG00000153815.16	CMIP	c-Maf inducing protein [Source:HGNC Symbol;Acc:HGNC:24319]	chr16;chr16;chr16;chr16;chr16;chr16;chr16;chr16;chr16;chr16;chr16;chr16;chr16;chr16;chr16;chr16;chr16;chr16;chr16;chr16;chr16;chr16;chr16;chr16;chr16;chr16;chr16;chr16;chr16;chr16;chr16;chr16;chr16;chr16;chr16;chr16;chr16;chr16;chr16;chr16;chr16;chr16;chr16;chr16;chr16;chr16;chr16;chr16;chr16;chr16;chr16;chr16;chr16;chr16;chr16;chr16;chr16;chr16;chr16;chr16;chr16;chr16;chr16;chr16;chr16;chr16;chr…	81445170;81495349;81606948;81607564;81607567;81607567;81610307;81610307;81620876;81620876;81620876;81620876;81620876;81645358;81645360;81651191;81652203;81652203;81652203;81652203;81652203;81652203;81652203;81657775;81657775;81657775;81657775;81657775;81657775;81660884;81660884;81660884;81660884;81660884;81660884;81664269;81664269;81664269;81664269;81664269;81664269;81670142;81670142;81670142;816…	81445541;81495494;81606959;81607692;81607692;81607692;81610540;81610540;81620926;81622200;81620926;81620926;81620926;81645598;81645781;81651427;81652290;81652364;81652364;81652364;81652364;81652364;81652364;81657816;81657816;81657816;81657816;81657816;81657816;81660946;81660946;81660946;81660946;81660946;81660946;81667276;81664349;81664349;81664349;81664349;81664349;81670245;81670245;81670245;816…	+;+;+;+;+;+;+;+;+;+;+;+;+;+;+;+;+;+;+;+;+;+;+;+;+;+;+;+;+;+;+;+;+;+;+;+;+;+;+;+;+;+;+;+;+;+;+;+;+;+;+;+;+;+;+;+;+;+;+;+;+;+;+;+;+;+;+;+;+;+;+;+;+;+;+;+;+;+;+;+;+;+;+;+;+;+;+;+;+;+;+;+;+;+;+;+;+;+;+;+;+;+;+;+;+;+;+;+;+;+;+;+;+;+;+;+;+;+;+;+;+;+;+	12715	chr16:81445170-81711762	6511.84	7177.06	9576.03	8041.86	15761.6	13060.2	14338	14418.2	11110.6	0.863188	0.0968113	8.91619	4.82605e-19	8.5559e-17
77	ENSG00000101187.15	SLCO4A1	solute carrier organic anion transporter family member 4A1 [Source:HGNC Symbol;Acc:HGNC:10953]	chr20;chr20;chr20;chr20;chr20;chr20;chr20;chr20;chr20;chr20;chr20;chr20;chr20;chr20;chr20;chr20;chr20;chr20;chr20;chr20;chr20;chr20;chr20;chr20;chr20;chr20;chr20;chr20;chr20;chr20;chr20;chr20;chr20;chr20;chr20;chr20;chr20;chr20;chr20;chr20;chr20;chr20;chr20;chr20;chr20;chr20;chr20;chr20;chr20;chr20;chr20;chr20;chr20;chr20;chr20;chr20;chr20;chr20;chr20;chr20	62642445;62642520;62656359;62656359;62656359;62658677;62658677;62658677;62660412;62660412;62660412;62661064;62661064;62661064;62664934;62664934;62664934;62666380;62666380;62666380;62666415;62667478;62667741;62667745;62667745;62667745;62667745;62667813;62667870;62668012;62668012;62668012;62668155;62668158;62668419;62668477;62668477;62668477;62668477;62668477;62668477;62668480;62668930;62668930;626…	62642553;62642553;62657250;62657250;62657250;62658767;62658767;62658767;62660533;62660533;62660533;62661175;62661175;62661175;62665088;62665088;62665088;62666575;62666575;62666575;62666575;62667586;62667910;62667910;62667910;62668541;62667910;62667910;62667910;62668184;62668184;62668184;62668184;62668184;62668541;62668541;62668541;62668541;62668541;62668541;62668541;62668541;62669078;62669078;626…	+;+;+;+;+;+;+;+;+;+;+;+;+;+;+;+;+;+;+;+;+;+;+;+;+;+;+;+;+;+;+;+;+;+;+;+;+;+;+;+;+;+;+;+;+;+;+;+;+;+;+;+;+;+;+;+;+;+;+;+	4051	chr20:62642445-62685785	191.199	62.2698	57.3617	42.3427	599.794	422.012	202.919	313.119	236.377	1.8642	0.209057	8.9172	4.78231e-19	8.5559e-17
78	ENSG00000147526.19	TACC1	transforming acidic coiled-coil containing protein 1 [Source:HGNC Symbol;Acc:HGNC:11522]	chr8;chr8;chr8;chr8;chr8;chr8;chr8;chr8;chr8;chr8;chr8;chr8;chr8;chr8;chr8;chr8;chr8;chr8;chr8;chr8;chr8;chr8;chr8;chr8;chr8;chr8;chr8;chr8;chr8;chr8;chr8;chr8;chr8;chr8;chr8;chr8;chr8;chr8;chr8;chr8;chr8;chr8;chr8;chr8;chr8;chr8;chr8;chr8;chr8;chr8;chr8;chr8;chr8;chr8;chr8;chr8;chr8;chr8;chr8;chr8;chr8;chr8;chr8;chr8;chr8;chr8;chr8;chr8;chr8;chr8;chr8;chr8;chr8;chr8;chr8;chr8;chr8;chr8;chr8;chr8…	38728186;38728190;38728344;38728588;38728617;38728640;38742351;38742351;38744895;38744895;38744895;38757239;38757277;38757281;38757299;38785674;38785674;38785911;38787204;38787263;38787557;38788106;38788106;38788163;38788322;38788361;38788704;38788704;38788704;38788704;38788704;38788704;38788704;38788704;38788704;38788704;38788704;38788704;38805450;38805452;38819522;38819522;38819522;38819522;388…	38728671;38728671;38728671;38728671;38728730;38728671;38742451;38742451;38745352;38745493;38745201;38757409;38757409;38757409;38757409;38785736;38785736;38785943;38787743;38787743;38787743;38788246;38788246;38788291;38788565;38788819;38788819;38788819;38788819;38788819;38788819;38788819;38788819;38788819;38788819;38788819;38788819;38788819;38805644;38805644;38819622;38819750;38820011;38820243;388…	+;+;+;+;+;+;+;+;+;+;+;+;+;+;+;+;+;+;+;+;+;+;+;+;+;+;+;+;+;+;+;+;+;+;+;+;+;+;+;+;+;+;+;+;+;+;+;+;+;+;+;+;+;+;+;+;+;+;+;+;+;+;+;+;+;+;+;+;+;+;+;+;+;+;+;+;+;+;+;+;+;+;+;+;+;+;+;+;+;+;+;+;+;+;+;+;+;+;+;+;+;+;+;+;+;+;+;+;+;+;+;+;+;+;+;+;+;+;+;+;+;+;+;+;+;+;+;+;+;+;+;+;+;+;+;+;+;+;+;+;+;+;+;+;+;+;+;+;+;+;+;+;+;+;+;+;+;+;+;+;+;+;+;+;+;+;+;+;+;+;+;+;+;+;+;+;+;+;+;+;+;+;+;+;+;+;+;+;+;+;+;+	12609	chr8:38728186-38853028	10499.9	11779.4	13196.6	12529.1	17169.5	21000.7	18664.8	20620.7	15682.6	0.677841	0.0763063	8.88316	6.49874e-19	1.13736e-16
79	ENSG00000133246.11	PRAM1	PML-RARA regulated adaptor molecule 1 [Source:HGNC Symbol;Acc:HGNC:30091]	chr19;chr19;chr19;chr19;chr19;chr19;chr19;chr19;chr19;chr19;chr19;chr19;chr19;chr19;chr19;chr19;chr19;chr19;chr19;chr19;chr19;chr19	8490056;8490056;8490085;8490338;8490338;8490476;8490476;8490476;8490594;8490594;8490594;8490887;8490887;8491100;8491100;8497764;8498223;8498376;8499196;8499547;8502565;8502565	8490226;8490372;8490226;8490372;8490372;8490509;8490509;8490509;8490756;8490756;8490875;8490995;8490995;8492023;8491157;8497840;8498289;8499780;8499474;8499780;8502634;8503112	-;-;-;-;-;-;-;-;-;-;-;-;-;-;-;-;-;-;-;-;-;-	3763	chr19:8490056-8503112	990.21	1323.7	2767.7	1295.25	539.334	598.692	1474.29	684.029	1209.15	-0.927797	0.104589	-8.87085	7.25925e-19	1.25438e-16
80	ENSG00000110046.12	ATG2A	autophagy related 2A [Source:HGNC Symbol;Acc:HGNC:29028]	chr11;chr11;chr11;chr11;chr11;chr11;chr11;chr11;chr11;chr11;chr11;chr11;chr11;chr11;chr11;chr11;chr11;chr11;chr11;chr11;chr11;chr11;chr11;chr11;chr11;chr11;chr11;chr11;chr11;chr11;chr11;chr11;chr11;chr11;chr11;chr11;chr11;chr11;chr11;chr11;chr11;chr11;chr11;chr11;chr11;chr11;chr11;chr11;chr11;chr11;chr11;chr11;chr11;chr11;chr11;chr11;chr11;chr11;chr11;chr11;chr11;chr11;chr11;chr11;chr11;chr11;chr…	64894546;64894546;64894572;64895290;64895290;64895290;64896462;64896462;64896462;64896748;64896748;64896748;64897040;64897412;64897412;64897671;64897671;64897671;64897839;64897839;64898086;64898086;64898261;64898261;64898636;64898636;64900494;64900494;64900884;64900884;64901962;64901962;64902260;64902260;64902510;64902516;64903288;64903288;64903590;64903590;64905563;64905563;64905742;64905742;649…	64895209;64895209;64895209;64895442;64895442;64895442;64896616;64896616;64896616;64896847;64896869;64896869;64897494;64897494;64897494;64897730;64897743;64897743;64897974;64897974;64898170;64898170;64898362;64898362;64898842;64898842;64900629;64900629;64901092;64901092;64902176;64902176;64902386;64902386;64902680;64902680;64903364;64903364;64903660;64903660;64905655;64905655;64905848;64905848;649…	-;-;-;-;-;-;-;-;-;-;-;-;-;-;-;-;-;-;-;-;-;-;-;-;-;-;-;-;-;-;-;-;-;-;-;-;-;-;-;-;-;-;-;-;-;-;-;-;-;-;-;-;-;-;-;-;-;-;-;-;-;-;-;-;-;-;-;-;-;-;-;-;-;-;-;-;-;-;-;-;-;-;-;-;-;-;-;-;-;-;-;-	7870	chr11:64894546-64917248	3652.91	2229.45	3014.02	2314.74	6804.06	4240.32	4422.88	5118.14	3974.56	0.853309	0.0971201	8.78612	1.54812e-18	2.64167e-16
81	ENSG00000005486.16	RHBDD2	rhomboid domain containing 2 [Source:HGNC Symbol;Acc:HGNC:23082]	chr7;chr7;chr7;chr7;chr7;chr7;chr7;chr7;chr7;chr7;chr7;chr7;chr7;chr7;chr7;chr7;chr7;chr7;chr7;chr7;chr7;chr7;chr7;chr7;chr7;chr7;chr7;chr7;chr7;chr7	75842602;75878091;75878948;75878999;75879004;75879140;75879172;75880246;75881365;75881365;75881365;75881365;75881365;75881829;75881829;75881829;75881829;75881829;75882044;75883490;75883698;75883698;75883698;75883698;75887992;75887992;75887992;75887992;75887992;75887992	75842749;75878186;75879260;75879260;75879260;75879260;75879260;75880305;75881486;75881486;75881486;75881486;75881486;75882236;75882236;75882165;75882124;75882236;75882236;75883848;75883848;75883848;75883848;75883848;75888921;75888268;75888884;75888583;75888926;75888921	+;+;+;+;+;+;+;+;+;+;+;+;+;+;+;+;+;+;+;+;+;+;+;+;+;+;+;+;+;+	2441	chr7:75842602-75888926	513.218	443.436	513.724	651.427	1257.17	1043.93	926.121	1372.26	840.16	1.05958	0.120845	8.76815	1.81634e-18	3.06109e-16
82	ENSG00000128512.20	DOCK4	dedicator of cytokinesis 4 [Source:HGNC Symbol;Acc:HGNC:19192]	chr7;chr7;chr7;chr7;chr7;chr7;chr7;chr7;chr7;chr7;chr7;chr7;chr7;chr7;chr7;chr7;chr7;chr7;chr7;chr7;chr7;chr7;chr7;chr7;chr7;chr7;chr7;chr7;chr7;chr7;chr7;chr7;chr7;chr7;chr7;chr7;chr7;chr7;chr7;chr7;chr7;chr7;chr7;chr7;chr7;chr7;chr7;chr7;chr7;chr7;chr7;chr7;chr7;chr7;chr7;chr7;chr7;chr7;chr7;chr7;chr7;chr7;chr7;chr7;chr7;chr7;chr7;chr7;chr7;chr7;chr7;chr7;chr7;chr7;chr7;chr7;chr7;chr7;chr7;chr7…	111726110;111726478;111726747;111728220;111728274;111728421;111732226;111732226;111732226;111732226;111732226;111732226;111735054;111735054;111735054;111735054;111736917;111736917;111736917;111736917;111736917;111739134;111739134;111739134;111739134;111739134;111739396;111739396;111739396;111739396;111741094;111741094;111741094;111741094;111741540;111741540;111741540;111741540;111742013;111742013…	111728720;111728720;111728720;111728720;111728720;111728720;111732287;111732514;111732287;111732287;111732287;111732287;111735167;111735167;111735167;111735167;111736989;111736989;111736989;111736989;111736989;111739243;111739243;111740214;111739243;111739243;111739477;111739477;111739477;111739477;111741214;111741214;111741214;111741214;111741661;111741661;111741661;111741661;111742132;111742132…	-;-;-;-;-;-;-;-;-;-;-;-;-;-;-;-;-;-;-;-;-;-;-;-;-;-;-;-;-;-;-;-;-;-;-;-;-;-;-;-;-;-;-;-;-;-;-;-;-;-;-;-;-;-;-;-;-;-;-;-;-;-;-;-;-;-;-;-;-;-;-;-;-;-;-;-;-;-;-;-;-;-;-;-;-;-;-;-;-;-;-;-;-;-;-;-;-;-;-;-;-;-;-;-;-;-;-;-;-;-;-;-;-;-;-;-;-;-;-;-;-;-;-;-;-;-;-;-;-;-;-;-;-;-;-;-;-;-;-;-;-;-;-;-;-;-;-;-;-;-;-;-;-;-;-;-;-;-;-;-;-;-;-;-;-;-;-;-;-;-;-;-;-;-;-;-;-;-;-;-;-;-;-;-;-;-;-;-;-;-;-;-;-;-;-;-;-;-;-;-…	11499	chr7:111726110-112206411	780.897	216.057	188.113	79.2569	2431.8	550.231	383.72	196.488	603.321	1.25194	0.14305	8.75179	2.10002e-18	3.49602e-16
83	ENSG00000176788.8	BASP1	brain abundant membrane attached signal protein 1 [Source:HGNC Symbol;Acc:HGNC:957]	chr5;chr5;chr5;chr5;chr5;chr5;chr5;chr5	17065598;17089073;17212120;17216823;17217560;17275208;17275208;17275208	17065700;17089161;17212182;17216897;17217810;17276843;17276834;17275353	+;+;+;+;+;+;+;+	2217	chr5:17065598-17276843	6311.58	9519.73	10792.4	6525.12	15066.8	17589.2	15224.7	12846.3	11734.5	0.873223	0.100385	8.69876	3.35542e-18	5.51866e-16
84	ENSG00000183049.12	CAMK1D	calcium/calmodulin dependent protein kinase ID [Source:HGNC Symbol;Acc:HGNC:19341]	chr10;chr10;chr10;chr10;chr10;chr10;chr10;chr10;chr10;chr10;chr10;chr10;chr10;chr10;chr10;chr10;chr10;chr10;chr10;chr10;chr10;chr10;chr10;chr10;chr10;chr10;chr10;chr10;chr10;chr10;chr10;chr10	12349482;12349652;12349733;12553225;12553225;12666736;12666736;12666736;12760576;12760948;12760948;12760948;12769673;12769673;12769673;12791158;12791158;12791158;12814195;12814195;12814195;12816250;12816250;12816250;12824465;12824465;12824465;12825573;12825573;12825573;12828769;12828769	12349910;12349910;12349910;12553356;12553356;12666810;12666949;12666810;12760592;12761086;12761086;12761086;12769799;12769799;12769799;12791233;12791233;12791233;12814307;12814307;12814307;12816328;12816328;12816328;12824552;12824552;12824552;12826143;12825690;12825690;12829736;12835545	+;+;+;+;+;+;+;+;+;+;+;+;+;+;+;+;+;+;+;+;+;+;+;+;+;+;+;+;+;+;+;+	8762	chr10:12349482-12835545	3523.09	8745.13	9468.05	11451	2365.59	5624.48	5687.52	6144.71	6626.19	-0.698093	0.080515	-8.67034	4.30819e-18	7.00132e-16
85	ENSG00000188483.7	IER5L	immediate early response 5 like [Source:HGNC Symbol;Acc:HGNC:23679]	chr9	129175552	129178262	-	2711	chr9:129175552-129178262	1359.53	230.209	86.8861	71.6569	325.328	60.5759	12.5022	25.2177	271.488	-1.71808	0.198297	-8.66421	4.54645e-18	7.3016e-16
86	ENSG00000076641.4	PAG1	phosphoprotein membrane anchor with glycosphingolipid microdomains 1 [Source:HGNC Symbol;Acc:HGNC:30043]	chr8;chr8;chr8;chr8;chr8;chr8;chr8;chr8;chr8;chr8;chr8;chr8;chr8;chr8;chr8	80967810;80970291;80975522;80980435;80984776;80985228;80987370;80987370;80991479;80993103;81029791;81029996;81070112;81070112;81111591	80976906;80970907;80975780;80980494;80985377;80985377;80987534;80987466;80991530;80993307;81030089;81030089;81070176;81070170;81112068	-;-;-;-;-;-;-;-;-;-;-;-;-;-;-	11023	chr8:80967810-81112068	2268.22	2400.22	2540.78	2162.74	5086.25	4491.71	3865.09	3780.55	3324.44	0.843463	0.0974106	8.65884	4.7661e-18	7.56535e-16
87	ENSG00000137801.10	THBS1	thrombospondin 1 [Source:HGNC Symbol;Acc:HGNC:11785]	chr15;chr15;chr15;chr15;chr15;chr15;chr15;chr15;chr15;chr15;chr15;chr15;chr15;chr15;chr15;chr15;chr15;chr15;chr15;chr15;chr15;chr15;chr15;chr15;chr15;chr15;chr15;chr15;chr15;chr15;chr15;chr15;chr15;chr15;chr15;chr15;chr15;chr15;chr15;chr15;chr15	39581079;39581093;39581708;39581829;39582193;39582193;39583617;39583988;39584300;39585470;39587347;39587431;39587452;39588042;39588042;39588042;39588526;39588526;39588848;39588959;39589202;39589202;39589805;39589805;39590516;39590928;39591191;39591505;39591505;39592568;39593000;39593045;39593397;39593397;39594068;39594099;39594301;39594301;39595362;39595362;39595362	39581228;39581228;39581924;39581924;39582407;39582752;39583692;39584187;39584422;39585563;39587520;39587520;39587520;39588218;39588472;39588218;39588785;39588699;39589086;39589086;39589354;39589354;39589843;39590023;39590623;39591350;39591350;39591618;39591623;39592802;39593227;39593227;39594196;39593668;39594440;39594196;39594440;39594440;39595529;39595551;39599466	+;+;+;+;+;+;+;+;+;+;+;+;+;+;+;+;+;+;+;+;+;+;+;+;+;+;+;+;+;+;+;+;+;+;+;+;+;+;+;+;+	9158	chr15:39581079-39599466	14033	21794.4	32653.1	12598.6	104640	244866	147089	177643	94414.7	2.19414	0.253484	8.65594	4.88849e-18	7.67044e-16
88	ENSG00000035403.17	VCL	vinculin [Source:HGNC Symbol;Acc:HGNC:12665]	chr10;chr10;chr10;chr10;chr10;chr10;chr10;chr10;chr10;chr10;chr10;chr10;chr10;chr10;chr10;chr10;chr10;chr10;chr10;chr10;chr10;chr10;chr10;chr10;chr10;chr10;chr10;chr10;chr10;chr10;chr10;chr10;chr10;chr10;chr10;chr10;chr10;chr10;chr10;chr10;chr10;chr10;chr10;chr10;chr10;chr10;chr10;chr10;chr10;chr10;chr10;chr10;chr10;chr10;chr10;chr10;chr10;chr10;chr10;chr10;chr10;chr10;chr10;chr10;chr10;chr10;chr…	73995193;73997182;73998114;73998114;73998114;73998116;74016832;74043083;74043083;74043083;74043083;74043091;74063686;74070670;74070670;74070670;74070670;74070975;74070975;74070975;74070975;74072730;74072730;74072730;74072730;74074743;74074743;74074743;74074743;74082454;74082454;74082454;74082454;74083366;74083366;74083366;74083366;74089196;74089196;74089196;74089196;74090023;74090023;74090023;740…	73995231;73997221;73998375;73998375;73998375;73998375;74016878;74043153;74043153;74043153;74043153;74043153;74063890;74070820;74070820;74070820;74070820;74071083;74071083;74071083;74071083;74072852;74072852;74072852;74072852;74074903;74074903;74074903;74077748;74082544;74082544;74082544;74082544;74083513;74083513;74083513;74083513;74089349;74089349;74089349;74089349;74090198;74090198;74090198;740…	+;+;+;+;+;+;+;+;+;+;+;+;+;+;+;+;+;+;+;+;+;+;+;+;+;+;+;+;+;+;+;+;+;+;+;+;+;+;+;+;+;+;+;+;+;+;+;+;+;+;+;+;+;+;+;+;+;+;+;+;+;+;+;+;+;+;+;+;+;+;+;+;+;+;+;+;+;+;+;+;+;+;+;+;+;+;+;+;+;+;+;+;+;+;+;+;+	9992	chr10:73995193-74121363	7346.07	10157.5	11118	10929.9	3726.4	6464.46	7598.42	5953.47	7911.78	-0.744723	0.0863656	-8.62292	6.52694e-18	1.01249e-15
89	ENSG00000054654.16	SYNE2	spectrin repeat containing nuclear envelope protein 2 [Source:HGNC Symbol;Acc:HGNC:17084]	chr14;chr14;chr14;chr14;chr14;chr14;chr14;chr14;chr14;chr14;chr14;chr14;chr14;chr14;chr14;chr14;chr14;chr14;chr14;chr14;chr14;chr14;chr14;chr14;chr14;chr14;chr14;chr14;chr14;chr14;chr14;chr14;chr14;chr14;chr14;chr14;chr14;chr14;chr14;chr14;chr14;chr14;chr14;chr14;chr14;chr14;chr14;chr14;chr14;chr14;chr14;chr14;chr14;chr14;chr14;chr14;chr14;chr14;chr14;chr14;chr14;chr14;chr14;chr14;chr14;chr14;chr…	63852983;63852983;63852983;63852992;63864388;63873417;63909098;63909098;63909098;63909098;63909098;63940614;63940614;63940614;63940614;63940614;63941695;63941695;63941695;63941695;63941695;63941885;63941885;63941885;63941885;63941885;63942051;63942051;63942051;63942051;63942051;63949825;63949825;63949825;63949825;63949825;63954719;63954719;63954719;63954719;63954719;63960736;63961525;63961525;639…	63853143;63853143;63853143;63853143;63864469;63874006;63909227;63909227;63909227;63909227;63909227;63940675;63940675;63940675;63940675;63940675;63941790;63941790;63941790;63941790;63941790;63941962;63941962;63941962;63941962;63941962;63942143;63942143;63942143;63942143;63942143;63950006;63950006;63950006;63950006;63950006;63954915;63954915;63954915;63954915;63954915;63960877;63961625;63961625;639…	+;+;+;+;+;+;+;+;+;+;+;+;+;+;+;+;+;+;+;+;+;+;+;+;+;+;+;+;+;+;+;+;+;+;+;+;+;+;+;+;+;+;+;+;+;+;+;+;+;+;+;+;+;+;+;+;+;+;+;+;+;+;+;+;+;+;+;+;+;+;+;+;+;+;+;+;+;+;+;+;+;+;+;+;+;+;+;+;+;+;+;+;+;+;+;+;+;+;+;+;+;+;+;+;+;+;+;+;+;+;+;+;+;+;+;+;+;+;+;+;+;+;+;+;+;+;+;+;+;+;+;+;+;+;+;+;+;+;+;+;+;+;+;+;+;+;+;+;+;+;+;+;+;+;+;+;+;+;+;+;+;+;+;+;+;+;+;+;+;+;+;+;+;+;+;+;+;+;+;+;+;+;+;+;+;+;+;+;+;+;+;+;+;+;+;+;+;+;+;+…	31374	chr14:63852983-64226433	7032.1	21968	22229.3	34700.4	4757.08	13228.8	13546.6	24143.8	17700.8	-0.623157	0.0722948	-8.61966	6.71533e-18	1.03001e-15
90	ENSG00000163803.12	PLB1	phospholipase B1 [Source:HGNC Symbol;Acc:HGNC:30041]	chr2;chr2;chr2;chr2;chr2;chr2;chr2;chr2;chr2;chr2;chr2;chr2;chr2;chr2;chr2;chr2;chr2;chr2;chr2;chr2;chr2;chr2;chr2;chr2;chr2;chr2;chr2;chr2;chr2;chr2;chr2;chr2;chr2;chr2;chr2;chr2;chr2;chr2;chr2;chr2;chr2;chr2;chr2;chr2;chr2;chr2;chr2;chr2;chr2;chr2;chr2;chr2;chr2;chr2;chr2;chr2;chr2;chr2;chr2;chr2;chr2;chr2;chr2;chr2;chr2;chr2;chr2;chr2;chr2;chr2;chr2;chr2;chr2;chr2;chr2;chr2;chr2;chr2;chr2;chr2…	28457145;28496071;28496071;28496119;28516808;28516808;28516808;28516808;28518466;28518466;28518466;28518466;28519705;28519705;28519705;28519705;28525267;28525267;28525267;28525267;28525905;28525905;28525905;28525905;28529317;28529317;28529317;28529317;28529728;28529728;28529728;28529728;28532108;28532108;28532108;28532108;28538286;28538286;28538286;28538319;28539099;28539099;28539099;28539099;285…	28457197;28496169;28496169;28496169;28516869;28516869;28516869;28516869;28518532;28518532;28518532;28518532;28519763;28519763;28519763;28519763;28525307;28525307;28525307;28525307;28525945;28525945;28525945;28525945;28529407;28529407;28529407;28529407;28529779;28529779;28529779;28529779;28532194;28532194;28532194;28532194;28538381;28538381;28538381;28538381;28539178;28539178;28539178;28539165;285…	+;+;+;+;+;+;+;+;+;+;+;+;+;+;+;+;+;+;+;+;+;+;+;+;+;+;+;+;+;+;+;+;+;+;+;+;+;+;+;+;+;+;+;+;+;+;+;+;+;+;+;+;+;+;+;+;+;+;+;+;+;+;+;+;+;+;+;+;+;+;+;+;+;+;+;+;+;+;+;+;+;+;+;+;+;+;+;+;+;+;+;+;+;+;+;+;+;+;+;+;+;+;+;+;+;+;+;+;+;+;+;+;+;+;+;+;+;+;+;+;+;+;+;+;+;+;+;+;+;+;+;+;+;+;+;+;+;+;+;+;+;+;+;+;+;+;+;+;+;+;+;+;+;+;+;+;+;+;+;+;+;+;+;+;+;+;+;+;+;+;+;+;+;+;+;+;+;+;+;+;+;+;+;+;+;+;+;+;+;+;+;+;+;+;+;+;+;+;+;+…	8238	chr2:28457145-28643788	496.111	357.579	327.299	353.942	1251.41	1032.82	571.252	982.438	671.606	1.20471	0.139834	8.6153	6.97603e-18	1.05811e-15
91	ENSG00000122862.4	SRGN	serglycin [Source:HGNC Symbol;Acc:HGNC:9361]	chr10;chr10;chr10;chr10;chr10	69088106;69088118;69097084;69103871;69103871	69088236;69088236;69097231;69104811;69104541	+;+;+;+;+	1220	chr10:69088106-69104811	16841.6	17751.6	27980.7	16989.2	28582.8	28009.3	38517.2	28525.4	25399.7	0.645268	0.0751752	8.58352	9.20113e-18	1.38027e-15
92	ENSG00000152229.18	PSTPIP2	proline-serine-threonine phosphatase interacting protein 2 [Source:HGNC Symbol;Acc:HGNC:9581]	chr18;chr18;chr18;chr18;chr18;chr18;chr18;chr18;chr18;chr18;chr18;chr18;chr18;chr18;chr18;chr18;chr18;chr18;chr18;chr18;chr18;chr18;chr18;chr18;chr18;chr18;chr18;chr18;chr18;chr18;chr18;chr18;chr18;chr18;chr18;chr18;chr18;chr18;chr18;chr18;chr18;chr18;chr18;chr18;chr18;chr18;chr18;chr18;chr18;chr18	45983536;45983536;45984233;45988702;45988702;45990722;45990722;45991902;45991902;45991936;45992106;45992106;45993605;45993605;45993605;45997749;45997749;45998794;45998794;45998794;45999436;45999436;45999436;45999459;46005469;46005469;46005469;46005469;46010760;46011181;46011181;46011181;46011181;46015903;46015903;46015903;46015903;46015903;46024609;46024609;46024609;46024609;46039947;46039947;460…	45985450;45985450;45984598;45988759;45988759;45990756;45990756;45991983;45991983;45991983;45992202;45992202;45993974;45993703;45993703;45997828;45997828;45998839;45998839;45998839;45999534;45999534;45999534;45999534;46005531;46005531;46005531;46005531;46011287;46011287;46011287;46011287;46011287;46015937;46016225;46015937;46015937;46015937;46024686;46024686;46024686;46024686;46040047;46040047;460…	-;-;-;-;-;-;-;-;-;-;-;-;-;-;-;-;-;-;-;-;-;-;-;-;-;-;-;-;-;-;-;-;-;-;-;-;-;-;-;-;-;-;-;-;-;-;-;-;-;-	4120	chr18:45983536-46072272	3242.33	5370.3	6431.26	6253.69	1691.9	2981.35	4094.93	4130.44	4274.53	-0.739045	0.0861578	-8.57781	9.66956e-18	1.43477e-15
93	ENSG00000143878.9	RHOB	ras homolog family member B [Source:HGNC Symbol;Acc:HGNC:668]	chr2	20447074	20449445	+	2372	chr2:20447074-20449445	6257.24	3308.79	2795.54	4249.47	2177.49	1564.88	1765.69	2356.8	3059.49	-0.98496	0.116209	-8.47578	2.33511e-17	3.42759e-15
94	ENSG00000091181.19	IL5RA	interleukin 5 receptor subunit alpha [Source:HGNC Symbol;Acc:HGNC:6017]	chr3;chr3;chr3;chr3;chr3;chr3;chr3;chr3;chr3;chr3;chr3;chr3;chr3;chr3;chr3;chr3;chr3;chr3;chr3;chr3;chr3;chr3;chr3;chr3;chr3;chr3;chr3;chr3;chr3;chr3;chr3;chr3;chr3;chr3;chr3;chr3;chr3;chr3;chr3;chr3;chr3;chr3;chr3;chr3;chr3;chr3;chr3;chr3;chr3;chr3;chr3;chr3;chr3;chr3;chr3;chr3;chr3;chr3;chr3;chr3;chr3;chr3;chr3;chr3;chr3;chr3;chr3;chr3;chr3;chr3;chr3;chr3;chr3;chr3;chr3;chr3;chr3;chr3;chr3;chr3…	3066326;3069549;3069726;3069737;3074782;3074782;3074782;3076531;3076531;3076531;3076531;3089971;3090173;3091804;3092013;3092224;3092224;3092224;3092224;3092224;3095299;3095299;3095299;3095299;3095299;3095299;3095299;3097870;3097870;3097870;3097870;3097870;3097870;3097870;3097870;3097990;3098137;3098137;3098137;3098137;3098137;3098137;3098137;3098137;3098137;3101692;3101692;3101692;3101692;3101692…	3070311;3070311;3070311;3070311;3074866;3074866;3074866;3076627;3076627;3076627;3076627;3090256;3090256;3092362;3092362;3092362;3092362;3092362;3092362;3092362;3095444;3095444;3095444;3095444;3095444;3095444;3095444;3098057;3098057;3098057;3098057;3098057;3098057;3098057;3098057;3098057;3098290;3098290;3098290;3098290;3098290;3098290;3098290;3098290;3098290;3101830;3101830;3101830;3101830;3101830…	-;-;-;-;-;-;-;-;-;-;-;-;-;-;-;-;-;-;-;-;-;-;-;-;-;-;-;-;-;-;-;-;-;-;-;-;-;-;-;-;-;-;-;-;-;-;-;-;-;-;-;-;-;-;-;-;-;-;-;-;-;-;-;-;-;-;-;-;-;-;-;-;-;-;-;-;-;-;-;-;-;-;-;-;-;-;-;-;-;-;-;-;-;-;-;-;-;-;-;-;-	6600	chr3:3066326-3126613	2012.62	8870.61	6806.64	7039.75	1166.96	5336.74	4201.68	4865.96	5037.62	-0.670995	0.0795909	-8.43055	3.4404e-17	4.99626e-15
95	ENSG00000178695.5	KCTD12	potassium channel tetramerization domain containing 12 [Source:HGNC Symbol;Acc:HGNC:14678]	chr13	76880166	76886390	-	6225	chr13:76880166-76886390	2991.76	1796.39	2717.93	2794.62	1603.61	941.956	1781.08	1551.94	2022.41	-0.797182	0.0946649	-8.4211	3.72981e-17	5.35954e-15
96	ENSG00000219507.4	FTH1P8	ferritin heavy chain 1 pseudogene 8 [Source:HGNC Symbol;Acc:HGNC:3995]	chrX	148052233	148052746	+	514	chrX:148052233-148052746	78.4922	49.061	71.7021	49.9427	260.07	230.189	308.707	226.959	159.39	1.7302	0.205586	8.41598	3.89611e-17	5.54019e-15
97	ENSG00000168004.9	HRASLS5	HRAS like suppressor family member 5 [Source:HGNC Symbol;Acc:HGNC:24978]	chr11;chr11;chr11;chr11;chr11;chr11;chr11;chr11;chr11;chr11;chr11;chr11;chr11;chr11;chr11;chr11;chr11;chr11;chr11;chr11;chr11;chr11;chr11;chr11;chr11;chr11;chr11;chr11;chr11;chr11	63461404;63461414;63463260;63463337;63463476;63466110;63466110;63466110;63466110;63466146;63466160;63468357;63468357;63468357;63468357;63468357;63488871;63488871;63488871;63488871;63490243;63490243;63490243;63490243;63490243;63490887;63490887;63490887;63490887;63490887	63463595;63463595;63463595;63463595;63463595;63466372;63466372;63466372;63466372;63466372;63466372;63468465;63468465;63468465;63468465;63468465;63488976;63488976;63488976;63488976;63490532;63490363;63490363;63490333;63490333;63490965;63491194;63491168;63490939;63491167	-;-;-;-;-;-;-;-;-;-;-;-;-;-;-;-;-;-;-;-;-;-;-;-;-;-;-;-;-;-	3268	chr11:63461404-63491194	803.036	787.807	1050.22	619.941	2012.43	1749.63	1626.24	1737.92	1298.4	1.08278	0.12869	8.41384	3.96816e-17	5.58447e-15
98	ENSG00000153395.9	LPCAT1	lysophosphatidylcholine acyltransferase 1 [Source:HGNC Symbol;Acc:HGNC:25718]	chr5;chr5;chr5;chr5;chr5;chr5;chr5;chr5;chr5;chr5;chr5;chr5;chr5;chr5;chr5;chr5;chr5;chr5;chr5;chr5;chr5;chr5;chr5;chr5;chr5;chr5;chr5;chr5;chr5;chr5;chr5;chr5;chr5;chr5;chr5;chr5;chr5;chr5;chr5;chr5;chr5;chr5;chr5;chr5;chr5;chr5;chr5;chr5;chr5;chr5	1456480;1460123;1461190;1461423;1461429;1461840;1466749;1466749;1466749;1467181;1470826;1470826;1473957;1473957;1474560;1474560;1477404;1477404;1479476;1479621;1479621;1480942;1480942;1480942;1483428;1483428;1483428;1483428;1488377;1488391;1488391;1488391;1488391;1489746;1489746;1489746;1489746;1489746;1494700;1494700;1494700;1494700;1494700;1501461;1501461;1501461;1521347;1523710;1523710;1523710	1458091;1460378;1461397;1463835;1463835;1463835;1466890;1466890;1466890;1467325;1470924;1470924;1474110;1474110;1474685;1474685;1477486;1477486;1479675;1479675;1479675;1480976;1480976;1480976;1483486;1483486;1483486;1483486;1488451;1488451;1488451;1488451;1488451;1489858;1489858;1489858;1489858;1489858;1494928;1494914;1494778;1494914;1494914;1501603;1501603;1501603;1521480;1523740;1523977;1523962	-;-;-;-;-;-;-;-;-;-;-;-;-;-;-;-;-;-;-;-;-;-;-;-;-;-;-;-;-;-;-;-;-;-;-;-;-;-;-;-;-;-;-;-;-;-;-;-;-;-	6494	chr5:1456480-1523977	2386.97	2637.03	3219	3725.07	5941.32	5695.15	4387.29	7903.64	4486.93	0.948771	0.113473	8.36119	6.20897e-17	8.64884e-15
99	ENSG00000131873.6	CHSY1	chondroitin sulfate synthase 1 [Source:HGNC Symbol;Acc:HGNC:17198]	chr15;chr15;chr15;chr15;chr15;chr15;chr15;chr15;chr15;chr15;chr15;chr15;chr15;chr15;chr15	101175723;101177101;101178577;101178602;101186679;101187541;101187686;101187993;101187993;101189428;101235082;101235082;101235509;101242548;101251137	101178980;101178980;101178980;101178980;101186794;101188219;101187870;101188025;101188219;101189567;101235147;101235577;101235577;101242617;101251932	-;-;-;-;-;-;-;-;-;-;-;-;-;-;-	5555	chr15:101175723-101251932	2254.14	1981.31	2032.12	2091.08	4283.97	3125.72	3179.39	3583.01	2816.34	0.733544	0.0877734	8.35724	6.42002e-17	8.8525e-15
100	ENSG00000100221.10	JOSD1	Josephin domain containing 1 [Source:HGNC Symbol;Acc:HGNC:28953]	chr22;chr22;chr22;chr22;chr22;chr22;chr22;chr22;chr22;chr22;chr22;chr22;chr22;chr22;chr22;chr22;chr22;chr22;chr22;chr22;chr22;chr22;chr22;chr22;chr22;chr22	38685543;38687718;38687924;38688935;38688935;38688935;38689074;38689296;38689296;38689296;38699801;38699803;38699803;38699803;38699803;38699803;38700161;38700276;38700282;38700800;38700862;38700904;38700966;38700966;38701257;38701257	38688001;38688001;38688001;38689323;38689129;38689129;38689129;38689424;38689424;38689424;38700123;38700123;38700618;38700123;38699970;38700667;38700618;38700618;38700618;38700942;38700940;38700930;38701032;38701030;38701418;38701556	-;-;-;-;-;-;-;-;-;-;-;-;-;-;-;-;-;-;-;-;-;-;-;-;-;-	4326	chr22:38685543-38701556	1460.16	862.342	1029.14	719.826	4336.75	1893	1524.3	1921.8	1718.41	1.10711	0.132544	8.35276	6.66872e-17	9.10347e-15
101	ENSG00000161091.12	MFSD12	major facilitator superfamily domain containing 12 [Source:HGNC Symbol;Acc:HGNC:28299]	chr19;chr19;chr19;chr19;chr19;chr19;chr19;chr19;chr19;chr19;chr19;chr19;chr19;chr19;chr19;chr19;chr19;chr19;chr19;chr19;chr19;chr19;chr19;chr19;chr19;chr19;chr19;chr19;chr19;chr19;chr19;chr19;chr19;chr19;chr19;chr19;chr19;chr19;chr19;chr19;chr19;chr19;chr19;chr19;chr19;chr19;chr19;chr19;chr19;chr19;chr19;chr19;chr19;chr19;chr19;chr19;chr19;chr19;chr19;chr19;chr19;chr19;chr19;chr19;chr19;chr19;chr…	3538261;3538275;3538275;3538650;3539354;3542776;3542776;3544199;3544199;3544200;3544355;3544357;3544676;3544809;3544809;3544809;3544809;3544809;3544834;3546074;3546074;3546074;3546074;3546074;3546074;3546074;3546255;3546255;3546255;3546255;3546255;3546255;3547272;3547272;3547272;3547272;3547272;3547272;3547291;3547327;3547455;3547455;3547455;3547455;3547455;3547455;3547848;3547848;3547848;3547848…	3538756;3540043;3538756;3538756;3540041;3542977;3543382;3544732;3544307;3544309;3544732;3544732;3544939;3544939;3544939;3544939;3544939;3544939;3544939;3546168;3546168;3546168;3546168;3546168;3546168;3546168;3546425;3546425;3546425;3546425;3546358;3546425;3547364;3547364;3547331;3547364;3547364;3547364;3547364;3547364;3547547;3547547;3547547;3547547;3547547;3547547;3548030;3548030;3548030;3548030…	-;-;-;-;-;-;-;-;-;-;-;-;-;-;-;-;-;-;-;-;-;-;-;-;-;-;-;-;-;-;-;-;-;-;-;-;-;-;-;-;-;-;-;-;-;-;-;-;-;-;-;-;-;-;-;-;-;-;-;-;-;-;-;-;-;-;-;-;-;-;-;-;-;-;-;-;-;-;-	5277	chr19:3538261-3574290	2069.98	1401.07	1030.82	460.341	8319.38	9990.99	5775.99	5483.79	4316.55	2.01571	0.242741	8.30396	1.00695e-16	1.36098e-14
102	ENSG00000125266.7	EFNB2	ephrin B2 [Source:HGNC Symbol;Acc:HGNC:3227]	chr13;chr13;chr13;chr13;chr13;chr13;chr13;chr13;chr13;chr13;chr13;chr13;chr13;chr13	106489731;106489745;106489810;106494881;106494881;106494881;106495748;106495748;106495748;106512529;106512529;106516438;106534843;106534843	106493428;106493428;106493428;106494994;106494994;106494994;106495840;106495840;106495840;106512812;106512812;106516447;106535662;106535114	-;-;-;-;-;-;-;-;-;-;-;-;-;-	5019	chr13:106489731-106535662	980.147	193.414	147.622	292.056	2353.11	570.423	290.435	582.108	676.164	1.12755	0.136686	8.24919	1.59466e-16	2.13419e-14
103	ENSG00000011590.13	ZBTB32	zinc finger and BTB domain containing 32 [Source:HGNC Symbol;Acc:HGNC:16763]	chr19;chr19;chr19;chr19;chr19;chr19;chr19;chr19;chr19;chr19;chr19;chr19;chr19;chr19;chr19;chr19;chr19;chr19;chr19;chr19;chr19;chr19;chr19;chr19;chr19;chr19;chr19;chr19	35704527;35704559;35704571;35704579;35712917;35712917;35712917;35712917;35712928;35713433;35714147;35714523;35714523;35714523;35715463;35715757;35715757;35715939;35715939;35715939;35716133;35716133;35716133;35716133;35716478;35716478;35716478;35716478	35704623;35704623;35704623;35704623;35713033;35713542;35713033;35713033;35713033;35713454;35714339;35715507;35715507;35715507;35715507;35715830;35715830;35716007;35716007;35716007;35716297;35716297;35716297;35716297;35717038;35717038;35716497;35717038	+;+;+;+;+;+;+;+;+;+;+;+;+;+;+;+;+;+;+;+;+;+;+;+;+;+;+;+	2770	chr19:35704527-35717038	128.808	52.8349	67.4843	13.0285	492.311	381.628	243.311	219.604	199.876	1.93715	0.23501	8.24283	1.68188e-16	2.22906e-14
104	ENSG00000171408.13	PDE7B	phosphodiesterase 7B [Source:HGNC Symbol;Acc:HGNC:8792]	chr6;chr6;chr6;chr6;chr6;chr6;chr6;chr6;chr6;chr6;chr6;chr6;chr6;chr6;chr6;chr6;chr6;chr6;chr6;chr6;chr6;chr6;chr6;chr6;chr6;chr6;chr6;chr6;chr6	135851696;135947464;136038291;136108731;136108731;136147351;136147351;136149086;136149087;136149087;136151160;136151160;136151160;136154075;136154075;136154075;136155627;136155627;136155627;136173797;136173797;136178997;136178997;136181227;136181227;136187036;136187036;136191614;136191614	135852019;135947524;136038528;136108814;136108814;136147502;136147502;136149150;136149150;136149150;136151255;136151255;136151255;136154175;136154175;136154175;136156075;136155758;136155758;136173888;136173888;136179141;136179141;136181323;136181323;136187116;136187116;136195565;136195574	+;+;+;+;+;+;+;+;+;+;+;+;+;+;+;+;+;+;+;+;+;+;+;+;+;+;+;+;+	5946	chr6:135851696-136195574	67.4228	15.0957	39.647	9.7714	333.005	76.7295	313.515	58.8412	114.254	1.94944	0.236673	8.23686	1.76792e-16	2.32057e-14
105	ENSG00000170500.12	LONRF2	LON peptidase N-terminal domain and ring finger 2 [Source:HGNC Symbol;Acc:HGNC:24788]	chr2;chr2;chr2;chr2;chr2;chr2;chr2;chr2;chr2;chr2;chr2;chr2;chr2;chr2;chr2;chr2;chr2;chr2;chr2;chr2;chr2;chr2;chr2;chr2	100273291;100283542;100286914;100286914;100290258;100290258;100294229;100294229;100295432;100295432;100298836;100298836;100299226;100299226;100299717;100299717;100300644;100300644;100302921;100302921;100309107;100309107;100309485;100321415	100284492;100284492;100287063;100287063;100290420;100290420;100294387;100294387;100295553;100295553;100298950;100298950;100299319;100299319;100299918;100299918;100300787;100300787;100303043;100303043;100309225;100309225;100309505;100322733	-;-;-;-;-;-;-;-;-;-;-;-;-;-;-;-;-;-;-;-;-;-;-;-	13933	chr2:100273291-100322733	257.615	780.259	307.897	246.456	789.808	1611.32	635.686	541.129	646.272	1.12899	0.137107	8.23436	1.80517e-16	2.34689e-14
106	ENSG00000188042.7	ARL4C	ADP ribosylation factor like GTPase 4C [Source:HGNC Symbol;Acc:HGNC:698]	chr2;chr2;chr2	234493041;234493041;234496012	234495836;234497053;234496600	-;-;-	4013	chr2:234493041-234497053	10428.4	11977.5	5642.53	16260.7	16316.3	22206.1	8997.7	22689.6	14314.9	0.658599	0.0802931	8.20243	2.35571e-16	3.03376e-14
107	ENSG00000149289.10	ZC3H12C	zinc finger CCCH-type containing 12C [Source:HGNC Symbol;Acc:HGNC:29362]	chr11;chr11;chr11;chr11;chr11;chr11;chr11;chr11;chr11;chr11;chr11;chr11;chr11;chr11;chr11;chr11;chr11	110093361;110131004;110135854;110136663;110136663;110152919;110152919;110152919;110159256;110159256;110159256;110163273;110163273;110163273;110164341;110164341;110164341	110093432;110131106;110137414;110137414;110137414;110153058;110153058;110153058;110159490;110159490;110159490;110163379;110163379;110163379;110171839;110171841;110165934	+;+;+;+;+;+;+;+;+;+;+;+;+;+;+;+;+	9719	chr11:110093361-110171841	206.294	181.148	68.3279	118.343	594.995	472.492	187.532	436.056	283.148	1.40062	0.170981	8.19165	2.5767e-16	3.28734e-14
108	ENSG00000028137.18	TNFRSF1B	TNF receptor superfamily member 1B [Source:HGNC Symbol;Acc:HGNC:11917]	chr1;chr1;chr1;chr1;chr1;chr1;chr1;chr1;chr1;chr1;chr1;chr1;chr1;chr1;chr1;chr1;chr1;chr1;chr1;chr1;chr1;chr1;chr1;chr1;chr1;chr1;chr1	12167003;12167003;12167003;12188796;12188796;12190957;12190957;12190957;12191774;12191774;12191774;12191838;12192348;12192348;12192431;12192431;12192863;12192863;12192863;12193955;12193955;12194584;12194584;12201967;12201967;12206740;12206740	12167169;12167169;12167169;12188895;12188895;12191085;12191085;12191085;12191923;12191923;12191923;12191923;12192524;12192358;12192524;12192524;12193008;12193098;12193098;12194032;12194032;12194618;12194618;12202171;12202171;12209228;12209228	+;+;+;+;+;+;+;+;+;+;+;+;+;+;+;+;+;+;+;+;+;+;+;+;+;+;+	3766	chr1:12167003-12209228	2385.96	2002.07	3445.92	1926.05	5873.18	3705.23	4907.57	3959.17	3525.64	0.896708	0.109599	8.1817	2.79878e-16	3.5376e-14
109	ENSG00000153234.13	NR4A2	nuclear receptor subfamily 4 group A member 2 [Source:HGNC Symbol;Acc:HGNC:7981]	chr2;chr2;chr2;chr2;chr2;chr2;chr2;chr2;chr2;chr2;chr2;chr2;chr2;chr2;chr2;chr2;chr2;chr2;chr2;chr2;chr2;chr2;chr2;chr2;chr2;chr2;chr2;chr2;chr2;chr2;chr2;chr2;chr2;chr2;chr2;chr2;chr2;chr2;chr2;chr2;chr2;chr2;chr2;chr2;chr2;chr2;chr2;chr2;chr2;chr2;chr2;chr2;chr2;chr2;chr2;chr2;chr2;chr2;chr2;chr2;chr2;chr2	156324432;156325082;156325098;156325100;156325100;156325744;156325744;156326150;156326150;156326150;156326150;156326150;156326150;156326150;156326312;156326312;156326718;156326718;156326718;156326718;156326718;156326718;156326718;156327851;156327851;156327851;156327851;156327851;156327851;156327851;156327904;156328404;156328404;156328404;156328404;156328404;156328404;156328404;156328404;156329323…	156326000;156326000;156326000;156326000;156326000;156326000;156326000;156326207;156326207;156326207;156326207;156326328;156326328;156326328;156326328;156326328;156326920;156326920;156326920;156326920;156326920;156326920;156326920;156328014;156328014;156328014;156328014;156328014;156328014;156328014;156328014;156328533;156328533;156328533;156328533;156328533;156328533;156328533;156328533;156330010…	-;-;-;-;-;-;-;-;-;-;-;-;-;-;-;-;-;-;-;-;-;-;-;-;-;-;-;-;-;-;-;-;-;-;-;-;-;-;-;-;-;-;-;-;-;-;-;-;-;-;-;-;-;-;-;-;-;-;-;-;-;-	3967	chr2:156324432-156342348	502.149	138.692	160.275	92.2854	1287.88	355.379	351.022	329.931	402.201	1.28387	0.158358	8.10738	5.17249e-16	6.47795e-14
110	ENSG00000198873.11	GRK5	G protein-coupled receptor kinase 5 [Source:HGNC Symbol;Acc:HGNC:4544]	chr10;chr10;chr10;chr10;chr10;chr10;chr10;chr10;chr10;chr10;chr10;chr10;chr10;chr10;chr10;chr10;chr10;chr10;chr10	119207589;119326516;119380815;119396695;119423166;119424993;119430375;119431387;119436651;119439731;119441999;119443544;119448123;119452448;119452671;119453145;119453145;119454969;119454969	119207969;119326611;119380927;119396772;119423266;119425085;119430438;119431527;119436841;119439768;119442088;119443752;119448260;119452808;119452808;119453276;119453276;119459742;119455619	+;+;+;+;+;+;+;+;+;+;+;+;+;+;+;+;+;+;+	7000	chr10:119207589-119459742	1181.41	713.272	842.711	824.055	1795.54	1608.29	1643.55	1951.22	1320.01	0.948294	0.118311	8.01523	1.09927e-15	1.36419e-13
111	ENSG00000079263.18	SP140	SP140 nuclear body protein [Source:HGNC Symbol;Acc:HGNC:17133]	chr2;chr2;chr2;chr2;chr2;chr2;chr2;chr2;chr2;chr2;chr2;chr2;chr2;chr2;chr2;chr2;chr2;chr2;chr2;chr2;chr2;chr2;chr2;chr2;chr2;chr2;chr2;chr2;chr2;chr2;chr2;chr2;chr2;chr2;chr2;chr2;chr2;chr2;chr2;chr2;chr2;chr2;chr2;chr2;chr2;chr2;chr2;chr2;chr2;chr2;chr2;chr2;chr2;chr2;chr2;chr2;chr2;chr2;chr2;chr2;chr2;chr2;chr2;chr2;chr2;chr2;chr2;chr2;chr2;chr2;chr2;chr2;chr2;chr2;chr2;chr2;chr2;chr2;chr2;chr2…	230203110;230203624;230213654;230213654;230213959;230213959;230225730;230225731;230225742;230225745;230225749;230225755;230225764;230225792;230230411;230230414;230234938;230234938;230237083;230237083;230237083;230237083;230237083;230237083;230237083;230237083;230237083;230238213;230238213;230238213;230238213;230238213;230238213;230238213;230238213;230238761;230238761;230238761;230241404;230241404…	230203279;230203693;230213769;230213769;230214074;230214159;230225903;230225903;230225903;230225903;230225903;230225903;230225903;230225903;230230528;230230528;230235075;230234966;230237260;230237260;230237614;230237260;230237260;230237260;230237260;230237260;230237260;230238381;230238381;230238381;230238519;230238381;230238381;230238381;230238381;230238927;230239067;230239087;230241487;230241487…	+;+;+;+;+;+;+;+;+;+;+;+;+;+;+;+;+;+;+;+;+;+;+;+;+;+;+;+;+;+;+;+;+;+;+;+;+;+;+;+;+;+;+;+;+;+;+;+;+;+;+;+;+;+;+;+;+;+;+;+;+;+;+;+;+;+;+;+;+;+;+;+;+;+;+;+;+;+;+;+;+;+;+;+;+;+;+;+;+;+;+;+;+;+;+;+;+;+;+;+;+;+;+;+;+;+;+;+;+;+;+;+;+;+;+;+;+;+;+;+;+;+;+;+;+;+;+;+;+;+;+;+;+;+;+;+;+;+;+	5582	chr2:230203110-230313215	578.629	599.111	477.452	383.256	993.258	1756.7	996.325	855.299	830.004	1.07202	0.133791	8.0126	1.12311e-15	1.38123e-13
112	ENSG00000114126.17	TFDP2	transcription factor Dp-2 [Source:HGNC Symbol;Acc:HGNC:11751]	chr3;chr3;chr3;chr3;chr3;chr3;chr3;chr3;chr3;chr3;chr3;chr3;chr3;chr3;chr3;chr3;chr3;chr3;chr3;chr3;chr3;chr3;chr3;chr3;chr3;chr3;chr3;chr3;chr3;chr3;chr3;chr3;chr3;chr3;chr3;chr3;chr3;chr3;chr3;chr3;chr3;chr3;chr3;chr3;chr3;chr3;chr3;chr3;chr3;chr3;chr3;chr3;chr3;chr3;chr3;chr3;chr3;chr3;chr3;chr3;chr3;chr3;chr3;chr3;chr3;chr3;chr3;chr3;chr3;chr3;chr3;chr3;chr3;chr3;chr3;chr3;chr3;chr3;chr3;chr3…	141944428;141944435;141951502;141952143;141952276;141952481;141952496;141952496;141952829;141952911;141952911;141952911;141952911;141952911;141952911;141952911;141952911;141959674;141959674;141959674;141959674;141959674;141959674;141959674;141959674;141959674;141959800;141963812;141963812;141963812;141963812;141963812;141963812;141963812;141963812;141963812;141963812;141963820;141963852;141970073…	141952696;141952696;141952696;141952696;141952696;141952696;141952696;141952696;141953016;141953016;141953016;141953016;141953016;141953016;141953016;141953016;141953016;141959840;141959840;141959840;141959840;141959840;141959840;141959840;141959840;141959840;141959840;141963963;141963835;141963963;141963963;141963963;141963963;141963963;141963963;141963963;141963963;141963963;141963963;141970141…	-;-;-;-;-;-;-;-;-;-;-;-;-;-;-;-;-;-;-;-;-;-;-;-;-;-;-;-;-;-;-;-;-;-;-;-;-;-;-;-;-;-;-;-;-;-;-;-;-;-;-;-;-;-;-;-;-;-;-;-;-;-;-;-;-;-;-;-;-;-;-;-;-;-;-;-;-;-;-;-;-;-;-;-;-;-;-;-;-;-;-;-;-;-;-;-;-;-;-;-;-;-;-;-;-;-;-;-;-;-;-;-;-;-;-;-;-;-;-;-;-;-;-;-;-;-;-;-;-;-;-;-;-;-;-;-;-;-;-;-;-;-;-;-;-;-;-;-;-;-;-;-;-;-;-;-;-;-;-;-;-	11897	chr3:141944428-142149544	535.357	1238.79	1386.8	1256.17	1151.6	2630.01	2010.92	2646.8	1607.06	0.907766	0.113565	7.99333	1.31339e-15	1.60081e-13
113	ENSG00000057657.16	PRDM1	PR/SET domain 1 [Source:HGNC Symbol;Acc:HGNC:9346]	chr6;chr6;chr6;chr6;chr6;chr6;chr6;chr6;chr6;chr6;chr6;chr6;chr6;chr6;chr6;chr6;chr6;chr6;chr6;chr6;chr6;chr6;chr6;chr6;chr6;chr6;chr6;chr6;chr6;chr6;chr6;chr6;chr6;chr6;chr6;chr6	106086320;106086320;106087580;106087587;106088201;106088201;106088201;106088201;106088354;106095615;106095615;106095615;106095615;106095615;106098606;106098925;106098940;106099300;106099300;106099300;106099300;106099300;106099300;106104825;106104825;106104825;106104825;106104825;106106371;106106371;106106371;106106371;106106911;106106911;106106911;106106911	106086595;106086473;106087907;106087930;106088449;106088449;106088449;106088449;106088449;106096167;106095620;106095734;106095734;106095734;106098721;106099094;106099094;106099709;106099552;106099552;106099552;106099552;106099552;106105933;106105038;106105933;106105933;106105933;106106499;106106499;106106499;106106499;106109939;106108282;106109938;106107508	+;+;+;+;+;+;+;+;+;+;+;+;+;+;+;+;+;+;+;+;+;+;+;+;+;+;+;+;+;+;+;+;+;+;+;+	6392	chr6:106086320-106109939	2007.59	2349.27	2350.99	1801.19	3067.11	4301.9	3589.08	3546.24	2876.67	0.74607	0.0933731	7.9902	1.34722e-15	1.62751e-13
114	ENSG00000072134.15	EPN2	epsin 2 [Source:HGNC Symbol;Acc:HGNC:18639]	chr17;chr17;chr17;chr17;chr17;chr17;chr17;chr17;chr17;chr17;chr17;chr17;chr17;chr17;chr17;chr17;chr17;chr17;chr17;chr17;chr17;chr17;chr17;chr17;chr17;chr17;chr17;chr17;chr17;chr17;chr17;chr17;chr17;chr17;chr17;chr17;chr17;chr17;chr17;chr17;chr17;chr17;chr17;chr17;chr17;chr17;chr17;chr17;chr17;chr17;chr17;chr17;chr17;chr17;chr17;chr17;chr17;chr17;chr17;chr17;chr17;chr17;chr17;chr17;chr17;chr17;chr…	19215615;19221448;19222249;19237076;19237088;19237341;19237377;19237396;19237396;19237396;19237396;19237396;19237397;19237416;19237416;19237416;19237419;19237429;19237497;19248394;19249371;19249371;19249371;19257920;19271549;19273134;19274051;19274051;19276397;19279858;19279862;19281955;19281955;19281955;19281955;19281955;19281955;19281955;19281955;19281955;19281955;19281955;19281955;19281955;192…	19215809;19221502;19222374;19237125;19237125;19237531;19237531;19237531;19237531;19237531;19237531;19237531;19237531;19237531;19237531;19237531;19237531;19237531;19237531;19248461;19249526;19249526;19249526;19258002;19271738;19273275;19274318;19274388;19276538;19279980;19279980;19282077;19283714;19282077;19282077;19282077;19282077;19282077;19282077;19282077;19282077;19282077;19282077;19282077;192…	+;+;+;+;+;+;+;+;+;+;+;+;+;+;+;+;+;+;+;+;+;+;+;+;+;+;+;+;+;+;+;+;+;+;+;+;+;+;+;+;+;+;+;+;+;+;+;+;+;+;+;+;+;+;+;+;+;+;+;+;+;+;+;+;+;+;+;+;+;+;+;+;+;+;+;+;+;+;+;+;+;+;+;+;+;+;+;+;+;+;+;+;+;+;+;+;+;+;+;+;+;+;+;+;+;+;+;+;+;+;+;+;+;+;+;+;+;+;+;+;+;+;+;+;+;+;+;+;+;+;+;+;+;+;+;+;+;+;+;+;+;+	8517	chr17:19215615-19336715	2569.11	3388.04	3987.48	3123.59	4469.18	5929.38	5513.45	5241.07	4277.66	0.687708	0.0861876	7.97919	1.47298e-15	1.76383e-13
115	ENSG00000223361.5	FTH1P10	ferritin heavy chain 1 pseudogene 10 [Source:HGNC Symbol;Acc:HGNC:3980]	chr5;chr5	17353695;17353875	17354624;17354424	-;-	930	chr5:17353695-17354624	28.1767	33.9653	43.8648	46.6856	192.894	192.833	210.613	169.168	114.775	1.83532	0.230986	7.94559	1.93263e-15	2.29411e-13
116	ENSG00000134508.12	CABLES1	Cdk5 and Abl enzyme substrate 1 [Source:HGNC Symbol;Acc:HGNC:25097]	chr18;chr18;chr18;chr18;chr18;chr18;chr18;chr18;chr18;chr18;chr18;chr18;chr18;chr18;chr18;chr18;chr18;chr18;chr18;chr18;chr18;chr18;chr18;chr18;chr18;chr18;chr18;chr18;chr18;chr18;chr18;chr18;chr18;chr18;chr18;chr18;chr18;chr18;chr18;chr18;chr18;chr18;chr18;chr18;chr18;chr18;chr18;chr18;chr18;chr18;chr18;chr18;chr18;chr18;chr18;chr18;chr18	23134564;23134564;23135452;23135763;23136424;23136459;23136493;23136524;23136549;23149709;23155825;23188838;23188838;23188838;23188838;23188838;23188838;23188838;23188838;23188838;23188838;23190305;23194448;23194448;23194448;23194448;23194448;23194448;23194448;23196849;23213977;23213977;23213977;23213977;23213977;23234608;23234608;23234608;23235895;23235895;23235895;23237142;23237142;23237142;232…	23134651;23134670;23135545;23136607;23136607;23136607;23136607;23136607;23136607;23149975;23155952;23188909;23189357;23188909;23188909;23188909;23188909;23188909;23188909;23188909;23188909;23190530;23194540;23194540;23194540;23194540;23194540;23194540;23194540;23197053;23214054;23214231;23214054;23214054;23214054;23234704;23234704;23234704;23236051;23236051;23236051;23237245;23237245;23237245;232…	+;+;+;+;+;+;+;+;+;+;+;+;+;+;+;+;+;+;+;+;+;+;+;+;+;+;+;+;+;+;+;+;+;+;+;+;+;+;+;+;+;+;+;+;+;+;+;+;+;+;+;+;+;+;+;+;+	6654	chr18:23134564-23260467	378.373	62.2698	73.3892	28.2285	2334.88	1643.63	1105.96	639.898	783.328	2.18189	0.276068	7.90346	2.71261e-15	3.19222e-13
117	ENSG00000115738.9	ID2	inhibitor of DNA binding 2 [Source:HGNC Symbol;Acc:HGNC:5361]	chr2;chr2;chr2;chr2;chr2;chr2;chr2;chr2;chr2;chr2;chr2;chr2	8678845;8681491;8681854;8681983;8682056;8682780;8682843;8682843;8682843;8683685;8683685;8683685	8679317;8681565;8682513;8682513;8682513;8682906;8683007;8682906;8682906;8684451;8684031;8684453	+;+;+;+;+;+;+;+;+;+;+;+	2205	chr2:8678845-8684453	8215.52	3747.51	3141.39	2509.08	3667.86	1633.53	2208.07	1497.3	3327.53	-0.870101	0.110672	-7.86196	3.78168e-15	4.41229e-13
118	ENSG00000272669.1	AL021707.6	novel transcript, antisense to SUN2	chr22	38742625	38743115	+	491	chr22:38742625-38743115	128.808	195.301	269.937	212.799	406.9	632.009	493.354	713.45	381.57	1.335	0.170579	7.82627	5.02555e-15	5.81388e-13
119	ENSG00000150403.17	TMCO3	transmembrane and coiled-coil domains 3 [Source:HGNC Symbol;Acc:HGNC:20329]	chr13;chr13;chr13;chr13;chr13;chr13;chr13;chr13;chr13;chr13;chr13;chr13;chr13;chr13;chr13;chr13;chr13;chr13;chr13;chr13;chr13;chr13;chr13;chr13;chr13;chr13;chr13;chr13;chr13;chr13;chr13;chr13;chr13;chr13;chr13;chr13;chr13;chr13;chr13;chr13;chr13;chr13;chr13;chr13;chr13;chr13;chr13;chr13;chr13;chr13;chr13;chr13;chr13;chr13;chr13;chr13;chr13	113490995;113491043;113491096;113495502;113495502;113495502;113495871;113498342;113498342;113498342;113498342;113499958;113499958;113499958;113500021;113500024;113501752;113501752;113501752;113501752;113501752;113503496;113503496;113503496;113503496;113510238;113510238;113510238;113510238;113520546;113520616;113520616;113520616;113534045;113534045;113539357;113539357;113545755;113547149;113547300…	113491273;113491273;113491273;113496025;113496025;113496025;113496025;113498645;113498521;113498521;113498521;113500149;113500149;113500149;113500149;113500149;113501880;113501880;113501880;113501880;113501880;113506062;113503588;113503588;113503588;113510424;113510424;113510424;113510424;113520733;113520733;113520661;113520733;113535286;113534240;113539482;113539507;113545897;113547379;113547379…	+;+;+;+;+;+;+;+;+;+;+;+;+;+;+;+;+;+;+;+;+;+;+;+;+;+;+;+;+;+;+;+;+;+;+;+;+;+;+;+;+;+;+;+;+;+;+;+;+;+;+;+;+;+;+;+;+	10407	chr13:113490995-113554590	1920.04	1766.2	1962.95	1439.65	3424.1	3165.09	2863.95	2358.9	2362.61	0.713835	0.0912688	7.82124	5.23062e-15	6.00027e-13
120	ENSG00000100226.15	GTPBP1	GTP binding protein 1 [Source:HGNC Symbol;Acc:HGNC:4669]	chr22;chr22;chr22;chr22;chr22;chr22;chr22;chr22;chr22;chr22;chr22;chr22;chr22;chr22;chr22;chr22;chr22;chr22;chr22;chr22;chr22;chr22;chr22;chr22;chr22;chr22;chr22;chr22;chr22;chr22;chr22;chr22;chr22;chr22;chr22;chr22;chr22;chr22;chr22;chr22;chr22;chr22;chr22;chr22;chr22;chr22;chr22;chr22;chr22;chr22;chr22;chr22;chr22;chr22	38705723;38705742;38705949;38706118;38706511;38706520;38708845;38708845;38708845;38708845;38708845;38715907;38715907;38715907;38715907;38715907;38715907;38716652;38716652;38716652;38716652;38721742;38721742;38724297;38725176;38725807;38726006;38726006;38726258;38726258;38726258;38726306;38727213;38727213;38727983;38727983;38728256;38729462;38729462;38730612;38730612;38730612;38730613;38734150;387…	38706147;38705817;38706147;38706147;38706781;38706856;38708956;38708956;38708956;38708956;38708956;38715962;38716087;38716240;38716087;38716087;38716087;38716669;38717000;38716867;38717000;38721822;38721865;38724411;38725440;38726150;38726150;38726150;38726388;38726428;38726440;38726440;38727348;38727348;38728161;38728161;38729662;38729662;38729662;38732239;38730659;38733587;38730881;38734232;387…	+;+;+;+;+;+;+;+;+;+;+;+;+;+;+;+;+;+;+;+;+;+;+;+;+;+;+;+;+;+;+;+;+;+;+;+;+;+;+;+;+;+;+;+;+;+;+;+;+;+;+;+;+;+	8166	chr22:38705723-38738299	2948.49	2614.39	3384.34	2803.31	4842.49	5306.45	4723.89	6072.2	4086.95	0.804426	0.102871	7.81973	5.29371e-15	6.02203e-13
121	ENSG00000237264.4	FTH1P11	ferritin heavy chain 1 pseudogene 11 [Source:HGNC Symbol;Acc:HGNC:3981]	chr8	81521682	81522232	-	551	chr8:81521682-81522232	39.2461	34.9088	32.8986	31.4856	172.741	165.574	181.762	167.067	103.21	1.8104	0.23191	7.80647	5.88109e-15	6.63494e-13
122	ENSG00000163220.10	S100A9	S100 calcium binding protein A9 [Source:HGNC Symbol;Acc:HGNC:10499]	chr1;chr1;chr1	153357854;153358269;153360644	153357881;153358433;153361027	+;+;+	577	chr1:153357854-153361027	13487.6	1708.64	2286.88	4237.53	10384.6	794.554	975.168	1772.59	4455.94	-0.931741	0.119841	-7.77481	7.55593e-15	8.4546e-13
123	ENSG00000112182.14	BACH2	BTB domain and CNC homolog 2 [Source:HGNC Symbol;Acc:HGNC:14078]	chr6;chr6;chr6;chr6;chr6;chr6;chr6;chr6;chr6;chr6;chr6;chr6;chr6;chr6;chr6;chr6;chr6;chr6;chr6;chr6;chr6;chr6;chr6;chr6;chr6;chr6;chr6;chr6;chr6;chr6;chr6;chr6;chr6;chr6;chr6;chr6;chr6;chr6;chr6;chr6;chr6;chr6;chr6;chr6;chr6;chr6;chr6;chr6;chr6	89926529;89926529;89931485;89938144;89938144;89938144;89950270;89950270;89950270;90008090;90008602;90008602;90008602;90008602;90008602;90008602;90088961;90088961;90088961;90088961;90088961;90088961;90089054;90089066;90104365;90206569;90206569;90206569;90206569;90206569;90206569;90206569;90206569;90206569;90217979;90252513;90252513;90271849;90271849;90271849;90271849;90296480;90296480;90296480;902…	89932890;89932890;89932890;89938350;89938350;89938350;89951862;89951862;89951862;90008258;90008856;90008856;90008856;90008827;90008856;90008856;90089109;90089109;90089109;90089109;90089109;90089109;90089109;90089109;90104435;90206681;90206681;90206681;90206676;90206681;90206681;90206676;90206681;90206681;90218245;90252590;90252590;90271941;90271941;90271941;90271941;90296742;90296742;90296742;902…	-;-;-;-;-;-;-;-;-;-;-;-;-;-;-;-;-;-;-;-;-;-;-;-;-;-;-;-;-;-;-;-;-;-;-;-;-;-;-;-;-;-;-;-;-;-;-;-;-	9786	chr6:89926529-90296908	206.294	100.953	73.3892	290.971	584.439	336.197	181.762	682.979	307.123	1.29925	0.167138	7.77349	7.63506e-15	8.47367e-13
124	ENSG00000165071.14	TMEM71	transmembrane protein 71 [Source:HGNC Symbol;Acc:HGNC:26572]	chr8;chr8;chr8;chr8;chr8;chr8;chr8;chr8;chr8;chr8;chr8;chr8;chr8;chr8;chr8;chr8;chr8;chr8;chr8;chr8;chr8;chr8;chr8;chr8;chr8;chr8;chr8;chr8;chr8;chr8;chr8;chr8;chr8;chr8;chr8;chr8;chr8;chr8;chr8;chr8;chr8;chr8;chr8;chr8;chr8;chr8;chr8;chr8;chr8;chr8;chr8;chr8;chr8;chr8;chr8;chr8;chr8;chr8;chr8;chr8;chr8	132685007;132685007;132687462;132687462;132702146;132709945;132709948;132709948;132713995;132713995;132714154;132714154;132714154;132722040;132722040;132722040;132722040;132727798;132727798;132727798;132746942;132746942;132746942;132746948;132747014;132747044;132751785;132751785;132751785;132751785;132751785;132751785;132751802;132751824;132757234;132757234;132757234;132757234;132757234;132757234…	132685105;132685105;132687655;132687655;132702239;132710982;132710982;132710982;132714052;132714052;132714215;132714215;132714215;132722115;132722115;132722115;132722115;132727986;132727986;132727986;132747114;132747057;132747114;132747114;132747114;132747114;132751997;132751997;132751997;132751997;132751997;132751997;132751997;132751997;132757294;132757294;132757294;132757294;132757294;132757294…	-;-;-;-;-;-;-;-;-;-;-;-;-;-;-;-;-;-;-;-;-;-;-;-;-;-;-;-;-;-;-;-;-;-;-;-;-;-;-;-;-;-;-;-;-;-;-;-;-;-;-;-;-;-;-;-;-;-;-;-;-	3332	chr8:132685007-132760712	889.579	1151.99	1678.67	1211.65	1844.48	1880.88	2584.1	2569.05	1726.3	0.832106	0.107085	7.77051	7.81716e-15	8.60582e-13
125	ENSG00000166501.13	PRKCB	protein kinase C beta [Source:HGNC Symbol;Acc:HGNC:9395]	chr16;chr16;chr16;chr16;chr16;chr16;chr16;chr16;chr16;chr16;chr16;chr16;chr16;chr16;chr16;chr16;chr16;chr16;chr16;chr16;chr16;chr16;chr16;chr16;chr16;chr16;chr16;chr16;chr16;chr16;chr16;chr16;chr16;chr16;chr16;chr16;chr16;chr16;chr16;chr16;chr16;chr16;chr16;chr16;chr16;chr16;chr16;chr16;chr16;chr16;chr16;chr16;chr16;chr16;chr16;chr16;chr16;chr16;chr16;chr16;chr16;chr16;chr16;chr16;chr16;chr16;chr…	23835946;23835983;23835983;23836024;23836082;23836229;23837223;23837375;23837375;23837375;23837375;23837375;23869114;23892964;23963716;23988508;23988508;23988508;23988508;23988508;24031980;24032136;24032136;24032136;24032136;24032136;24035419;24035419;24035419;24035419;24035419;24035419;24035535;24092791;24092791;24092791;24092791;24092791;24092791;24092791;24092791;24094163;24094163;24094163;240…	23836348;23836348;23836348;23836348;23836348;23836348;23837406;23837406;23837406;23837406;23837406;23837406;23869326;23893853;23963820;23988590;23988590;23988590;23988590;23988590;24032247;24032247;24032247;24032247;24032247;24032247;24035547;24035547;24035547;24035547;24035547;24035547;24035547;24092947;24092839;24092860;24092947;24092947;24092947;24092947;24092947;24094297;24094297;24094297;240…	+;+;+;+;+;+;+;+;+;+;+;+;+;+;+;+;+;+;+;+;+;+;+;+;+;+;+;+;+;+;+;+;+;+;+;+;+;+;+;+;+;+;+;+;+;+;+;+;+;+;+;+;+;+;+;+;+;+;+;+;+;+;+;+;+;+;+;+;+;+;+;+;+;+;+;+;+;+;+;+;+;+;+;+;+;+;+;+;+;+;+;+;+;+;+;+;+;+;+;+;+;+	11086	chr16:23835946-24220611	3087.36	3257.84	3054.51	6888.84	1776.35	2226.17	1910.9	4479.29	3335.16	-0.645731	0.0832405	-7.75742	8.66772e-15	9.46585e-13
126	ENSG00000006831.9	ADIPOR2	adiponectin receptor 2 [Source:HGNC Symbol;Acc:HGNC:24041]	chr12;chr12;chr12;chr12;chr12;chr12;chr12;chr12;chr12;chr12;chr12;chr12;chr12;chr12;chr12;chr12;chr12;chr12;chr12;chr12;chr12;chr12;chr12;chr12	1688574;1691027;1691163;1702886;1730725;1754258;1754258;1760729;1772714;1772842;1772842;1772842;1772923;1777854;1777854;1777854;1777854;1780148;1780451;1780451;1780889;1780889;1783880;1785944	1688717;1691191;1691213;1702982;1731056;1754514;1754514;1760980;1772961;1772961;1772924;1772961;1772961;1778025;1778607;1777915;1778025;1780637;1780518;1780637;1780967;1781076;1784073;1788678	+;+;+;+;+;+;+;+;+;+;+;+;+;+;+;+;+;+;+;+;+;+;+;+	5878	chr12:1688574-1788678	1329.34	2649.3	2516.32	2391.82	2140.06	4399.83	3609.27	4347.95	2922.99	0.682753	0.0884912	7.71549	1.20521e-14	1.30574e-12
127	ENSG00000129993.14	CBFA2T3	CBFA2/RUNX1 translocation partner 3 [Source:HGNC Symbol;Acc:HGNC:1537]	chr16;chr16;chr16;chr16;chr16;chr16;chr16;chr16;chr16;chr16;chr16;chr16;chr16;chr16;chr16;chr16;chr16;chr16;chr16;chr16;chr16;chr16;chr16;chr16;chr16;chr16;chr16;chr16;chr16;chr16;chr16;chr16;chr16;chr16;chr16;chr16;chr16;chr16;chr16;chr16;chr16;chr16;chr16;chr16;chr16;chr16;chr16;chr16;chr16;chr16;chr16;chr16;chr16;chr16;chr16;chr16;chr16	88874858;88874858;88875525;88876228;88879270;88879270;88879270;88879270;88879430;88880720;88880720;88880720;88880720;88880988;88881112;88881291;88881291;88881291;88881291;88882676;88882676;88882676;88885046;88885046;88885046;88885961;88885961;88885961;88891882;88891882;88891882;88892244;88892244;88892244;88892244;88892285;88892399;88898078;88898078;88898078;88898088;88901504;88901504;88901504;889…	88877275;88877275;88877275;88877275;88880036;88879460;88879460;88879460;88879460;88880788;88881157;88880788;88880788;88881148;88881148;88881489;88881313;88881489;88881489;88882761;88882761;88882761;88885269;88885269;88885269;88886142;88886142;88886142;88891971;88891971;88891971;88892485;88892485;88892485;88892485;88892485;88892485;88898152;88898152;88898152;88898152;88901656;88901656;88901656;889…	-;-;-;-;-;-;-;-;-;-;-;-;-;-;-;-;-;-;-;-;-;-;-;-;-;-;-;-;-;-;-;-;-;-;-;-;-;-;-;-;-;-;-;-;-;-;-;-;-;-;-;-;-;-;-;-;-	5972	chr16:88874858-88977204	1445.06	1412.39	1419.7	1343.02	908.807	599.702	734.742	711.348	1071.85	-0.898984	0.116976	-7.68521	1.52745e-14	1.64183e-12
128	ENSG00000054983.16	GALC	galactosylceramidase [Source:HGNC Symbol;Acc:HGNC:4115]	chr14;chr14;chr14;chr14;chr14;chr14;chr14;chr14;chr14;chr14;chr14;chr14;chr14;chr14;chr14;chr14;chr14;chr14;chr14;chr14;chr14;chr14;chr14;chr14;chr14;chr14;chr14;chr14;chr14;chr14;chr14;chr14;chr14;chr14;chr14;chr14;chr14;chr14;chr14;chr14;chr14;chr14;chr14;chr14;chr14;chr14;chr14;chr14;chr14;chr14;chr14;chr14;chr14;chr14;chr14;chr14;chr14;chr14;chr14;chr14;chr14;chr14;chr14;chr14;chr14;chr14;chr…	87837820;87893356;87933014;87933723;87933899;87934331;87934681;87934772;87939905;87939905;87939905;87939905;87939905;87939905;87941395;87941395;87941395;87941395;87941395;87941395;87941395;87945553;87945553;87945553;87945553;87945553;87945553;87947728;87947728;87947728;87947728;87947728;87947728;87947728;87949845;87949845;87949845;87949845;87949845;87949845;87949845;87950659;87950659;87950659;879…	87838233;87893473;87934878;87933999;87933999;87934878;87934878;87934878;87939981;87939981;87939981;87939981;87939981;87939981;87941558;87941558;87941558;87941558;87941558;87941558;87941558;87945733;87945733;87945733;87945733;87945733;87945733;87947878;87947878;87947878;87947878;87947878;87947878;87947878;87949931;87949899;87949931;87949931;87949931;87949931;87949931;87950748;87950748;87950748;879…	-;-;-;-;-;-;-;-;-;-;-;-;-;-;-;-;-;-;-;-;-;-;-;-;-;-;-;-;-;-;-;-;-;-;-;-;-;-;-;-;-;-;-;-;-;-;-;-;-;-;-;-;-;-;-;-;-;-;-;-;-;-;-;-;-;-;-;-;-;-;-;-;-;-;-;-;-;-;-;-;-;-;-;-;-;-;-;-;-;-;-;-;-;-;-;-;-;-;-;-;-;-;-;-;-;-;-;-;-;-;-;-;-;-;-;-;-;-;-;-;-;-;-;-;-;-;-;-;-;-;-;-;-;-;-;-;-;-;-;-;-;-;-;-;-;-;-;-;-;-;-;-;-;-	6825	chr14:87837820-87993665	1425.94	1879.41	2556.81	1931.48	6673.54	5475.06	6232.8	8989.05	4395.51	1.54402	0.20113	7.67671	1.63225e-14	1.74077e-12
129	ENSG00000180773.14	SLC36A4	solute carrier family 36 member 4 [Source:HGNC Symbol;Acc:HGNC:19660]	chr11;chr11;chr11;chr11;chr11;chr11;chr11;chr11;chr11;chr11;chr11;chr11;chr11;chr11;chr11;chr11;chr11;chr11;chr11;chr11;chr11;chr11;chr11;chr11;chr11;chr11;chr11;chr11;chr11;chr11;chr11;chr11;chr11;chr11;chr11;chr11;chr11;chr11;chr11;chr11;chr11;chr11;chr11	93144171;93148148;93148315;93153964;93154108;93154108;93154108;93154157;93162706;93162706;93162706;93162706;93165918;93165918;93165918;93165918;93167944;93167944;93167944;93170154;93180797;93180797;93180797;93180797;93181691;93181691;93181691;93181691;93182806;93182806;93182835;93182835;93184430;93184430;93184430;93185220;93185691;93185691;93185691;93197192;93197778;93197778;93197778	93148844;93148844;93148844;93154277;93154277;93155488;93154277;93154277;93162875;93162875;93162875;93162875;93166016;93166016;93167530;93166016;93168171;93168171;93168171;93170221;93180881;93180881;93180881;93180881;93181786;93181786;93181786;93181786;93182894;93182894;93182894;93182894;93184520;93184520;93184520;93185814;93185814;93185814;93185814;93197455;93197929;93197964;93197963	-;-;-;-;-;-;-;-;-;-;-;-;-;-;-;-;-;-;-;-;-;-;-;-;-;-;-;-;-;-;-;-;-;-;-;-;-;-;-;-;-;-;-	9685	chr11:93144171-93197964	460.89	559.484	666.408	513.541	1024.93	1081.28	1094.42	1116.93	814.735	0.934508	0.122066	7.65574	1.92206e-14	2.03396e-12
130	ENSG00000073350.13	LLGL2	LLGL scribble cell polarity complex component 2 [Source:HGNC Symbol;Acc:HGNC:6629]	chr17;chr17;chr17;chr17;chr17;chr17;chr17;chr17;chr17;chr17;chr17;chr17;chr17;chr17;chr17;chr17;chr17;chr17;chr17;chr17;chr17;chr17;chr17;chr17;chr17;chr17;chr17;chr17;chr17;chr17;chr17;chr17;chr17;chr17;chr17;chr17;chr17;chr17;chr17;chr17;chr17;chr17;chr17;chr17;chr17;chr17;chr17;chr17;chr17;chr17;chr17;chr17;chr17;chr17;chr17;chr17;chr17;chr17;chr17;chr17;chr17;chr17;chr17;chr17;chr17;chr17;chr…	75525080;75525726;75525732;75525739;75525779;75525789;75532493;75533642;75538531;75542635;75543154;75543261;75543397;75543397;75543397;75543397;75543397;75543397;75543397;75543397;75543397;75546148;75556046;75556046;75556046;75556046;75556046;75556046;75556046;75556046;75556046;75556046;75556046;75557805;75558155;75558155;75558155;75558155;75558155;75558155;75558155;75558155;75558155;75558155;755…	75525174;75525825;75525825;75525825;75525825;75525825;75532566;75533705;75538636;75543072;75543208;75543501;75543501;75543501;75543501;75543501;75543501;75543501;75543501;75543501;75543501;75546323;75556143;75556089;75556143;75556143;75556143;75556143;75556143;75556143;75556143;75556143;75556143;75558236;75558236;75558236;75558236;75558236;75558236;75558236;75558236;75558236;75558236;75558236;755…	+;+;+;+;+;+;+;+;+;+;+;+;+;+;+;+;+;+;+;+;+;+;+;+;+;+;+;+;+;+;+;+;+;+;+;+;+;+;+;+;+;+;+;+;+;+;+;+;+;+;+;+;+;+;+;+;+;+;+;+;+;+;+;+;+;+;+;+;+;+;+;+;+;+;+;+;+;+;+;+;+;+;+;+;+;+;+;+;+;+;+;+;+;+;+;+;+;+;+;+;+;+;+;+;+;+;+;+;+;+;+;+;+;+;+;+;+;+;+;+;+;+;+;+;+;+;+;+;+;+;+;+;+;+;+;+;+;+;+;+;+;+;+;+;+;+;+;+;+;+;+;+;+;+;+;+;+;+;+;+;+;+;+;+;+;+;+;+;+;+;+;+;+;+;+;+;+;+;+;+;+;+;+;+;+;+;+;+;+;+;+;+;+;+;+;+;+;+;+;+…	7909	chr17:75525080-75575208	1143.17	746.294	580.365	477.713	2783.04	2083.81	1031.91	749.175	1199.43	1.01022	0.13198	7.6544	1.94214e-14	2.0394e-12
131	ENSG00000127528.5	KLF2	Kruppel like factor 2 [Source:HGNC Symbol;Acc:HGNC:6347]	chr19;chr19;chr19;chr19;chr19	16324817;16324840;16325216;16326856;16326856	16324998;16324998;16326032;16327874;16327260	+;+;+;+;+	2018	chr19:16324817-16327874	3504.98	1778.46	2070.08	5518.67	1607.45	858.159	1561.81	2763.44	2457.88	-0.858461	0.113332	-7.57477	3.59761e-14	3.74893e-12
132	ENSG00000006652.13	IFRD1	interferon related developmental regulator 1 [Source:HGNC Symbol;Acc:HGNC:5456]	chr7;chr7;chr7;chr7;chr7;chr7;chr7;chr7;chr7;chr7;chr7;chr7;chr7;chr7;chr7;chr7;chr7;chr7;chr7;chr7;chr7;chr7;chr7;chr7;chr7;chr7;chr7;chr7;chr7;chr7;chr7;chr7;chr7;chr7;chr7;chr7;chr7;chr7;chr7;chr7;chr7;chr7;chr7;chr7;chr7;chr7;chr7;chr7;chr7;chr7;chr7;chr7;chr7;chr7;chr7;chr7;chr7;chr7;chr7;chr7;chr7;chr7;chr7;chr7;chr7;chr7;chr7;chr7;chr7;chr7;chr7;chr7;chr7;chr7;chr7;chr7;chr7;chr7;chr7;chr7…	112422968;112423144;112423144;112423368;112435448;112437196;112450049;112450126;112450428;112450458;112450508;112450508;112450508;112450578;112451020;112452058;112452058;112455763;112455763;112455763;112455763;112455763;112455763;112455763;112455763;112455763;112456002;112456002;112456002;112456002;112456002;112456002;112456002;112456002;112456914;112456914;112456914;112456914;112456914;112456914…	112423203;112423432;112423432;112423432;112435621;112437284;112450320;112450320;112450782;112450782;112450741;112450780;112450782;112450782;112451138;112452511;112452511;112455867;112455867;112455867;112455867;112455867;112455855;112455867;112455867;112455867;112456086;112456086;112456086;112456086;112456086;112456073;112456086;112456086;112457038;112457038;112458336;112457038;112457038;112457038…	+;+;+;+;+;+;+;+;+;+;+;+;+;+;+;+;+;+;+;+;+;+;+;+;+;+;+;+;+;+;+;+;+;+;+;+;+;+;+;+;+;+;+;+;+;+;+;+;+;+;+;+;+;+;+;+;+;+;+;+;+;+;+;+;+;+;+;+;+;+;+;+;+;+;+;+;+;+;+;+;+;+;+;+;+;+;+;+;+;+;+;+;+;+;+;+;+;+;+;+	7489	chr7:112422968-112481017	2856.92	2307.76	2945.69	2431.99	5918.28	3506.34	4248.81	4405.74	3577.69	0.737076	0.0975479	7.55604	4.1552e-14	4.2858e-12
133	ENSG00000156381.8	ANKRD9	ankyrin repeat domain 9 [Source:HGNC Symbol;Acc:HGNC:20096]	chr14;chr14;chr14;chr14;chr14;chr14;chr14;chr14;chr14;chr14;chr14;chr14;chr14;chr14;chr14	102501760;102506842;102506876;102507111;102507574;102508475;102508475;102508475;102508475;102508475;102508641;102508641;102508736;102509529;102509529	102507942;102507942;102507942;102507942;102507942;102508549;102508817;102508549;102508549;102508549;102509235;102508846;102508911;102509799;102509791	-;-;-;-;-;-;-;-;-;-;-;-;-;-;-	7215	chr14:102501760-102509799	125.789	45.2871	50.6132	56.457	624.745	260.477	135.6	163.915	182.86	1.62271	0.214775	7.5554	4.1756e-14	4.2858e-12
134	ENSG00000196782.12	MAML3	mastermind like transcriptional coactivator 3 [Source:HGNC Symbol;Acc:HGNC:16272]	chr4;chr4;chr4;chr4;chr4;chr4;chr4;chr4;chr4;chr4;chr4;chr4;chr4;chr4	139716753;139720212;139725751;139725751;139730416;139730416;139889183;139889236;139889280;139889309;139889357;139889945;140152860;140152860	139720323;139720323;139725835;139725835;139730667;139730667;139889233;139889277;139889306;139889911;139890967;139890052;140152969;140154184	-;-;-;-;-;-;-;-;-;-;-;-;-;-	7012	chr4:139716753-140154184	1799.28	3388.04	3508.34	3409.13	2817.59	5219.63	5086.45	5126.54	3794.38	0.586656	0.0777676	7.5437	4.56809e-14	4.65366e-12
135	ENSG00000173559.12	NABP1	nucleic acid binding protein 1 [Source:HGNC Symbol;Acc:HGNC:26232]	chr2;chr2;chr2;chr2;chr2;chr2;chr2;chr2;chr2;chr2;chr2;chr2;chr2;chr2;chr2;chr2;chr2;chr2;chr2;chr2;chr2;chr2;chr2;chr2;chr2;chr2;chr2;chr2;chr2;chr2;chr2;chr2;chr2;chr2;chr2;chr2;chr2;chr2;chr2;chr2;chr2;chr2;chr2;chr2;chr2;chr2;chr2;chr2;chr2;chr2;chr2;chr2;chr2;chr2	191678068;191678127;191678136;191678136;191678136;191678147;191678204;191678532;191678990;191678990;191678990;191678990;191678990;191678990;191678990;191678990;191678990;191681946;191681946;191681946;191681946;191681946;191681946;191681946;191681946;191681946;191682492;191682492;191682492;191682492;191683290;191683505;191683729;191683729;191683729;191683729;191683729;191683729;191684230;191684230…	191678241;191678241;191678705;191678241;191678241;191678705;191678396;191678705;191679128;191679128;191679128;191679128;191679128;191679128;191679128;191679128;191679128;191682017;191682017;191682017;191682017;191682017;191682017;191682017;191682487;191682017;191682595;191683135;191682595;191682595;191683804;191683804;191683804;191683804;191683804;191683804;191683804;191683804;191684278;191684296…	+;+;+;+;+;+;+;+;+;+;+;+;+;+;+;+;+;+;+;+;+;+;+;+;+;+;+;+;+;+;+;+;+;+;+;+;+;+;+;+;+;+;+;+;+;+;+;+;+;+;+;+;+;+	13806	chr2:191678068-191696659	2062.94	1115.19	1348	1785.99	3221.61	2083.81	2082.09	2885.32	2073.12	0.695283	0.0922053	7.5406	4.67808e-14	4.73041e-12
136	ENSG00000157350.12	ST3GAL2	ST3 beta-galactoside alpha-2,3-sialyltransferase 2 [Source:HGNC Symbol;Acc:HGNC:10863]	chr16;chr16;chr16;chr16;chr16;chr16;chr16;chr16;chr16;chr16;chr16;chr16;chr16;chr16;chr16;chr16;chr16;chr16;chr16;chr16;chr16;chr16;chr16;chr16;chr16	70375978;70379435;70381574;70382805;70382805;70382805;70383190;70383190;70383190;70388367;70388367;70388367;70393706;70394982;70394982;70398192;70398192;70398919;70399083;70399450;70400696;70422944;70438949;70438949;70438949	70381862;70381862;70381862;70382924;70382924;70382924;70383235;70383235;70383235;70388546;70388546;70388546;70393759;70395175;70395175;70399533;70400638;70399533;70399533;70399533;70401094;70423073;70439022;70439237;70439088	-;-;-;-;-;-;-;-;-;-;-;-;-;-;-;-;-;-;-;-;-;-;-;-;-	9744	chr16:70375978-70439237	2222.94	4363.6	5298.36	6003.98	3517.19	7923.33	7527.26	8772.6	5703.66	0.629052	0.0836837	7.51701	5.60416e-14	5.62517e-12
137	ENSG00000090382.6	LYZ	lysozyme [Source:HGNC Symbol;Acc:HGNC:6740]	chr12;chr12;chr12;chr12;chr12;chr12;chr12;chr12;chr12	69348341;69348384;69348386;69350108;69350108;69350108;69352220;69353153;69353153	69348544;69348544;69348544;69350272;69350506;69350272;69352298;69353495;69354234	+;+;+;+;+;+;+;+;+	1764	chr12:69348341-69354234	17260.2	2437.96	1854.97	3148.56	12650.4	1363.97	1171.36	1934.41	5227.73	-0.641902	0.0858465	-7.47732	7.58527e-14	7.55814e-12
138	ENSG00000166428.13	PLD4	phospholipase D family member 4 [Source:HGNC Symbol;Acc:HGNC:23792]	chr14;chr14;chr14;chr14;chr14;chr14;chr14;chr14;chr14;chr14;chr14;chr14;chr14;chr14;chr14;chr14;chr14;chr14;chr14;chr14;chr14;chr14;chr14;chr14;chr14;chr14;chr14;chr14;chr14;chr14;chr14;chr14;chr14;chr14;chr14;chr14;chr14;chr14;chr14;chr14;chr14;chr14;chr14;chr14;chr14;chr14;chr14;chr14;chr14	104924713;104924816;104924823;104924879;104924880;104927103;104927141;104927141;104927141;104927141;104927673;104927673;104927673;104927673;104927679;104928749;104928749;104928749;104928749;104928749;104929307;104929307;104929307;104929307;104929978;104929978;104929978;104929978;104930621;104930742;104930742;104930742;104930742;104931748;104931748;104931748;104931748;104932012;104932012;104932012…	104924990;104924990;104924990;104924990;104924990;104927230;104927230;104927230;104927230;104927230;104927866;104927866;104927866;104927866;104927866;104929044;104928932;104928932;104928932;104928932;104929427;104929427;104929427;104929427;104930105;104930105;104930105;104930105;104930942;104930801;104930942;104930942;104930942;104931887;104931887;104931887;104931887;104932177;104932177;104932177…	+;+;+;+;+;+;+;+;+;+;+;+;+;+;+;+;+;+;+;+;+;+;+;+;+;+;+;+;+;+;+;+;+;+;+;+;+;+;+;+;+;+;+;+;+;+;+;+;+	6977	chr14:104924713-104937790	1183.42	2337.95	3794.31	1397.31	336.844	1380.12	2073.43	709.247	1651.58	-1.01699	0.136128	-7.47085	7.9677e-14	7.88168e-12
139	ENSG00000127948.15	POR	cytochrome p450 oxidoreductase [Source:HGNC Symbol;Acc:HGNC:9208]	chr7;chr7;chr7;chr7;chr7;chr7;chr7;chr7;chr7;chr7;chr7;chr7;chr7;chr7;chr7;chr7;chr7;chr7;chr7;chr7;chr7;chr7;chr7;chr7;chr7;chr7;chr7;chr7;chr7;chr7;chr7;chr7;chr7;chr7;chr7;chr7;chr7;chr7;chr7;chr7;chr7;chr7;chr7;chr7;chr7;chr7;chr7;chr7;chr7;chr7;chr7;chr7;chr7;chr7;chr7;chr7;chr7;chr7;chr7;chr7;chr7;chr7;chr7;chr7;chr7;chr7;chr7;chr7;chr7;chr7;chr7;chr7;chr7;chr7;chr7;chr7;chr7;chr7;chr7;chr7…	75899200;75907576;75915079;75915149;75915157;75915157;75915164;75915174;75915182;75915661;75918644;75921161;75945322;75946772;75953989;75953989;75953989;75953989;75953989;75953989;75953989;75953989;75953989;75953989;75953989;75953989;75953989;75953989;75954076;75967843;75967845;75967845;75970987;75972413;75972413;75972413;75972413;75972413;75972413;75972413;75972413;75972413;75972413;75972413;759…	75899272;75907631;75915179;75915179;75915666;75915179;75915179;75915209;75915209;75915767;75918701;75921251;75945392;75947244;75954180;75954180;75954180;75954180;75954180;75954180;75954180;75954180;75954109;75954180;75954180;75954180;75954180;75954180;75954180;75968128;75968277;75968128;75971092;75972461;75972461;75972461;75972461;75972461;75972461;75972461;75972461;75972461;75972461;75972461;759…	+;+;+;+;+;+;+;+;+;+;+;+;+;+;+;+;+;+;+;+;+;+;+;+;+;+;+;+;+;+;+;+;+;+;+;+;+;+;+;+;+;+;+;+;+;+;+;+;+;+;+;+;+;+;+;+;+;+;+;+;+;+;+;+;+;+;+;+;+;+;+;+;+;+;+;+;+;+;+;+;+;+;+;+;+;+;+;+;+;+;+;+;+;+;+;+;+;+;+;+;+;+;+;+;+;+;+;+;+;+;+;+;+;+;+;+;+;+;+;+;+;+;+;+;+;+;+;+;+;+;+;+;+;+;+;+;+;+;+;+;+;+;+;+;+;+;+;+;+;+;+;+;+;+;+	6112	chr7:75899200-75986855	2632.51	2206.8	3085.72	2592.68	4723.49	4261.52	4048.77	4784	3541.94	0.742251	0.0994684	7.46218	8.51021e-14	8.35776e-12
140	ENSG00000135596.17	MICAL1	microtubule associated monooxygenase, calponin and LIM domain containing 1 [Source:HGNC Symbol;Acc:HGNC:20619]	chr6;chr6;chr6;chr6;chr6;chr6;chr6;chr6;chr6;chr6;chr6;chr6;chr6;chr6;chr6;chr6;chr6;chr6;chr6;chr6;chr6;chr6;chr6;chr6;chr6;chr6;chr6;chr6;chr6;chr6;chr6;chr6;chr6;chr6;chr6;chr6;chr6;chr6;chr6;chr6;chr6;chr6;chr6;chr6;chr6;chr6;chr6;chr6;chr6;chr6;chr6;chr6;chr6;chr6;chr6;chr6;chr6;chr6;chr6;chr6;chr6;chr6;chr6;chr6;chr6;chr6;chr6;chr6;chr6;chr6;chr6;chr6;chr6;chr6;chr6;chr6;chr6;chr6;chr6;chr6…	109444062;109444062;109444062;109444065;109444065;109444725;109444725;109444725;109444725;109444725;109444896;109444896;109444896;109444896;109444896;109445197;109445197;109445197;109445197;109445197;109445416;109445416;109445416;109445416;109445416;109445771;109445771;109445771;109445771;109445771;109446136;109446136;109446136;109446136;109446136;109446696;109446696;109446696;109446696;109447073…	109444339;109444339;109444339;109444339;109444339;109444798;109444798;109444798;109444798;109444798;109444995;109444995;109444995;109444995;109444995;109445290;109445290;109445290;109445290;109445290;109445529;109445529;109445529;109445529;109445529;109445862;109445862;109445862;109445862;109445862;109446412;109446772;109446412;109446412;109446357;109446772;109446772;109446772;109446772;109447229…	-;-;-;-;-;-;-;-;-;-;-;-;-;-;-;-;-;-;-;-;-;-;-;-;-;-;-;-;-;-;-;-;-;-;-;-;-;-;-;-;-;-;-;-;-;-;-;-;-;-;-;-;-;-;-;-;-;-;-;-;-;-;-;-;-;-;-;-;-;-;-;-;-;-;-;-;-;-;-;-;-;-;-;-;-;-;-;-;-;-;-;-;-;-;-;-;-;-;-;-;-;-;-;-;-;-;-;-;-;-;-;-;-;-;-;-;-;-;-;-;-;-;-;-	7056	chr6:109444062-109465968	5770.19	8936.66	9170.28	10249.1	8500.75	16528.2	12622.4	15782.1	10944.9	0.618854	0.0829441	7.4611	8.58027e-14	8.36637e-12
141	ENSG00000105205.6	CLC	Charcot-Leyden crystal galectin [Source:HGNC Symbol;Acc:HGNC:2014]	chr19;chr19;chr19;chr19	39731250;39734283;39734997;39737938	39731505;39734493;39735073;39738028	-;-;-;-	635	chr19:39731250-39738028	1497.39	12790.8	15944.9	12137.2	1110.34	7457.91	10634.5	8015.02	8698.5	-0.591074	0.0792607	-7.45734	8.82865e-14	8.54751e-12
142	ENSG00000134463.14	ECHDC3	enoyl-CoA hydratase domain containing 3 [Source:HGNC Symbol;Acc:HGNC:23489]	chr10;chr10;chr10;chr10;chr10;chr10;chr10;chr10;chr10;chr10;chr10;chr10;chr10;chr10;chr10;chr10;chr10;chr10;chr10;chr10;chr10;chr10	11742366;11742366;11742446;11747275;11747349;11747349;11747349;11747450;11749495;11749495;11749495;11749495;11749495;11752137;11755345;11755408;11755408;11755408;11755408;11763224;11763224;11763224	11742746;11742746;11742905;11747470;11747470;11747470;11747470;11747470;11749592;11749592;11749592;11749592;11749592;11752254;11755730;11755608;11755581;11755608;11755608;11764070;11763351;11764070	+;+;+;+;+;+;+;+;+;+;+;+;+;+;+;+;+;+;+;+;+;+	2185	chr10:11742366-11764070	225.414	398.149	536.5	379.999	460.642	1043.93	904.963	954.069	612.958	1.05022	0.141011	7.44779	9.49174e-14	9.12477e-12
143	ENSG00000133639.4	BTG1	BTG anti-proliferation factor 1 [Source:HGNC Symbol;Acc:HGNC:1130]	chr12;chr12;chr12;chr12	92140278;92144118;92145060;92145388	92144447;92144447;92145233;92145897	-;-;-;-	4854	chr12:92140278-92145897	10304.6	11098.2	14670.2	10748.5	13867.2	17583.2	22057.6	20647	15122.1	0.640109	0.0860717	7.43693	1.03052e-13	9.83752e-12
144	ENSG00000187239.16	FNBP1	formin binding protein 1 [Source:HGNC Symbol;Acc:HGNC:17069]	chr9;chr9;chr9;chr9;chr9;chr9;chr9;chr9;chr9;chr9;chr9;chr9;chr9;chr9;chr9;chr9;chr9;chr9;chr9;chr9;chr9;chr9;chr9;chr9;chr9;chr9;chr9;chr9;chr9;chr9;chr9;chr9;chr9;chr9;chr9;chr9;chr9;chr9;chr9;chr9;chr9;chr9;chr9;chr9;chr9;chr9;chr9;chr9;chr9;chr9;chr9;chr9;chr9;chr9;chr9;chr9;chr9;chr9;chr9;chr9;chr9;chr9;chr9;chr9;chr9;chr9;chr9;chr9;chr9;chr9;chr9;chr9;chr9;chr9;chr9;chr9;chr9;chr9;chr9;chr9…	129887187;129887187;129887187;129895268;129895812;129895838;129895838;129895838;129899965;129899965;129899965;129899965;129899965;129899968;129899993;129900426;129900426;129900426;129900426;129900426;129900426;129900426;129902869;129902869;129902869;129902869;129902869;129902869;129902908;129908890;129908890;129908890;129908890;129908890;129908890;129908890;129915966;129915966;129915966;129919019…	129890546;129890546;129890546;129895996;129895996;129895996;129895996;129895996;129900101;129900101;129900101;129900101;129900101;129900101;129900101;129900547;129900532;129900547;129900547;129900547;129900547;129900547;129903001;129903001;129903001;129903001;129903001;129903001;129903001;129908999;129908999;129908999;129908999;129908999;129908999;129908999;129916243;129915980;129915980;129919242…	-;-;-;-;-;-;-;-;-;-;-;-;-;-;-;-;-;-;-;-;-;-;-;-;-;-;-;-;-;-;-;-;-;-;-;-;-;-;-;-;-;-;-;-;-;-;-;-;-;-;-;-;-;-;-;-;-;-;-;-;-;-;-;-;-;-;-;-;-;-;-;-;-;-;-;-;-;-;-;-;-;-;-;-;-;-;-;-;-;-;-;-;-;-	6600	chr9:129887187-130043194	7515.13	10694.4	10547	10440.2	12496.8	15752.8	14196.7	15437.4	12135	0.560672	0.0754962	7.4265	1.11512e-13	1.05712e-11
145	ENSG00000156931.15	VPS8	VPS8, CORVET complex subunit [Source:HGNC Symbol;Acc:HGNC:29122]	chr3;chr3;chr3;chr3;chr3;chr3;chr3;chr3;chr3;chr3;chr3;chr3;chr3;chr3;chr3;chr3;chr3;chr3;chr3;chr3;chr3;chr3;chr3;chr3;chr3;chr3;chr3;chr3;chr3;chr3;chr3;chr3;chr3;chr3;chr3;chr3;chr3;chr3;chr3;chr3;chr3;chr3;chr3;chr3;chr3;chr3;chr3;chr3;chr3;chr3;chr3;chr3;chr3;chr3;chr3;chr3;chr3;chr3;chr3;chr3;chr3;chr3;chr3;chr3;chr3;chr3;chr3;chr3;chr3;chr3;chr3;chr3;chr3;chr3;chr3;chr3;chr3;chr3;chr3;chr3…	184812143;184812171;184812183;184812195;184812196;184812207;184812439;184812509;184812516;184813745;184815784;184815784;184815784;184817206;184817306;184824147;184824545;184824545;184824545;184824545;184824545;184824545;184824545;184824545;184824545;184824545;184824633;184824931;184824931;184826163;184826163;184826163;184826163;184826163;184826163;184826163;184826163;184826163;184826163;184826163…	184812225;184812225;184812225;184812225;184812225;184812225;184812789;184812789;184812789;184813867;184815820;184815820;184816230;184817244;184817444;184824232;184824785;184824785;184824785;184824785;184824785;184824785;184824785;184824785;184824785;184824785;184824785;184824984;184825048;184826231;184826231;184826231;184826231;184826231;184826231;184826231;184826231;184826231;184826231;184826231…	+;+;+;+;+;+;+;+;+;+;+;+;+;+;+;+;+;+;+;+;+;+;+;+;+;+;+;+;+;+;+;+;+;+;+;+;+;+;+;+;+;+;+;+;+;+;+;+;+;+;+;+;+;+;+;+;+;+;+;+;+;+;+;+;+;+;+;+;+;+;+;+;+;+;+;+;+;+;+;+;+;+;+;+;+;+;+;+;+;+;+;+;+;+;+;+;+;+;+;+;+;+;+;+;+;+;+;+;+;+;+;+;+;+;+;+;+;+;+;+;+;+;+;+;+;+;+;+;+;+;+;+;+;+;+;+;+;+;+;+;+;+;+;+;+;+;+;+;+;+;+;+;+;+;+;+;+;+;+;+;+;+;+;+;+;+;+;+;+;+;+;+;+;+;+;+;+;+;+;+;+;+;+;+;+;+;+;+;+;+;+;+;+;+;+;+;+;+;+;+…	10366	chr3:184812143-185052614	4383.49	4477.76	4480.96	4123.53	7499.82	6852.15	5984.68	6866.56	5583.62	0.621157	0.0838656	7.40658	1.296e-13	1.22011e-11
146	ENSG00000136738.14	STAM	signal transducing adaptor molecule [Source:HGNC Symbol;Acc:HGNC:11357]	chr10;chr10;chr10;chr10;chr10;chr10;chr10;chr10;chr10;chr10;chr10;chr10;chr10;chr10;chr10;chr10;chr10;chr10;chr10;chr10;chr10;chr10;chr10;chr10;chr10;chr10;chr10;chr10;chr10;chr10;chr10;chr10	17644125;17644208;17644208;17660464;17660464;17672975;17684675;17684675;17684785;17684832;17684832;17688027;17688027;17688027;17688027;17693222;17693222;17693222;17694926;17695049;17695049;17696775;17696775;17696775;17700191;17700191;17700191;17704431;17704970;17705588;17708776;17714543	17644379;17644379;17644379;17660548;17660548;17673078;17684750;17684750;17684927;17684927;17684927;17688157;17688173;17688173;17688173;17693281;17693312;17693312;17695241;17695241;17695241;17696869;17696869;17696869;17700221;17700241;17700279;17704518;17705024;17705741;17708951;17715914	+;+;+;+;+;+;+;+;+;+;+;+;+;+;+;+;+;+;+;+;+;+;+;+;+;+;+;+;+;+;+;+	3246	chr10:17644125-17715914	648.064	1001.98	1232.43	855.54	1137.21	1819.3	1868.59	1636	1274.89	0.771943	0.104439	7.3913	1.45395e-13	1.35944e-11
147	ENSG00000092068.19	SLC7A8	solute carrier family 7 member 8 [Source:HGNC Symbol;Acc:HGNC:11066]	chr14;chr14;chr14;chr14;chr14;chr14;chr14;chr14;chr14;chr14;chr14;chr14;chr14;chr14;chr14;chr14;chr14;chr14;chr14;chr14;chr14;chr14;chr14;chr14;chr14;chr14;chr14;chr14;chr14;chr14;chr14;chr14;chr14;chr14;chr14;chr14;chr14;chr14;chr14;chr14;chr14;chr14;chr14;chr14;chr14;chr14;chr14;chr14;chr14;chr14;chr14;chr14;chr14;chr14;chr14;chr14;chr14;chr14;chr14;chr14;chr14;chr14;chr14;chr14;chr14;chr14;chr…	23125295;23125295;23125297;23125297;23125302;23126668;23126751;23126759;23127026;23127251;23128019;23128019;23128019;23128019;23128019;23128019;23128019;23128019;23129261;23129598;23129650;23129650;23129650;23129650;23129650;23129650;23129650;23129650;23131461;23131461;23131461;23131461;23131461;23131461;23131461;23131461;23131461;23137921;23137921;23137921;23137921;23137921;23137921;23137921;231…	23127343;23127343;23127343;23127343;23127343;23127343;23127343;23127343;23127090;23127343;23128196;23128196;23128196;23128196;23128196;23128196;23128196;23128364;23129799;23129799;23129799;23129799;23129799;23129799;23129799;23130143;23129799;23129799;23131557;23131557;23131557;23131557;23131557;23131557;23131557;23131557;23131557;23138019;23138211;23137929;23138024;23138024;23138024;23138024;231…	-;-;-;-;-;-;-;-;-;-;-;-;-;-;-;-;-;-;-;-;-;-;-;-;-;-;-;-;-;-;-;-;-;-;-;-;-;-;-;-;-;-;-;-;-;-;-;-;-;-;-;-;-;-;-;-;-;-;-;-;-;-;-;-;-;-;-;-;-;-;-;-;-;-;-;-;-;-;-;-;-;-;-;-;-;-;-;-;-	5991	chr14:23125295-23183674	1491.35	4056.97	1924.15	1765.37	808.042	2459.38	1334.85	953.018	1849.14	-0.729254	0.0988805	-7.3751	1.64224e-13	1.52505e-11
148	ENSG00000090316.15	MAEA	macrophage erythroblast attacher [Source:HGNC Symbol;Acc:HGNC:13731]	chr4;chr4;chr4;chr4;chr4;chr4;chr4;chr4;chr4;chr4;chr4;chr4;chr4;chr4;chr4;chr4;chr4;chr4;chr4;chr4;chr4;chr4;chr4;chr4;chr4;chr4;chr4;chr4;chr4;chr4;chr4;chr4;chr4;chr4;chr4;chr4;chr4;chr4;chr4;chr4;chr4;chr4;chr4;chr4;chr4;chr4;chr4;chr4;chr4;chr4;chr4;chr4;chr4;chr4;chr4;chr4;chr4;chr4;chr4;chr4;chr4;chr4;chr4;chr4;chr4;chr4;chr4;chr4;chr4;chr4;chr4;chr4;chr4;chr4;chr4;chr4;chr4;chr4;chr4;chr4…	1289851;1289887;1289890;1289891;1289891;1289891;1289894;1289894;1289895;1289897;1289908;1289914;1297956;1298070;1299530;1309443;1309467;1309787;1311979;1311979;1311979;1311979;1311979;1311979;1311979;1311979;1311979;1311979;1311979;1311979;1311979;1311979;1311979;1315397;1315397;1315397;1315397;1315397;1315397;1315397;1315397;1315397;1315397;1315397;1315397;1322381;1322381;1322381;1322381;1322381…	1289982;1289982;1289982;1289982;1289982;1289982;1289982;1289982;1289982;1289982;1289982;1289982;1298115;1298115;1299969;1309712;1309595;1309996;1312161;1312161;1312161;1312161;1312586;1312161;1312161;1312161;1312238;1312161;1312161;1312161;1312238;1312161;1312161;1315600;1315600;1315600;1315600;1315600;1315600;1315600;1315600;1315600;1315600;1315600;1315600;1322503;1322414;1322503;1322503;1322503…	+;+;+;+;+;+;+;+;+;+;+;+;+;+;+;+;+;+;+;+;+;+;+;+;+;+;+;+;+;+;+;+;+;+;+;+;+;+;+;+;+;+;+;+;+;+;+;+;+;+;+;+;+;+;+;+;+;+;+;+;+;+;+;+;+;+;+;+;+;+;+;+;+;+;+;+;+;+;+;+;+;+;+;+;+;+;+;+;+;+;+;+;+;+;+;+;+;+;+;+;+;+;+;+;+;+;+;+;+;+;+;+;+	9857	chr4:1289851-1340147	1905.95	2193.59	2968.47	2104.11	3206.26	4408.92	4066.08	3556.74	3051.27	0.718661	0.0976612	7.35871	1.85697e-13	1.70131e-11
149	ENSG00000150593.17	PDCD4	programmed cell death 4 [Source:HGNC Symbol;Acc:HGNC:8763]	chr10;chr10;chr10;chr10;chr10;chr10;chr10;chr10;chr10;chr10;chr10;chr10;chr10;chr10;chr10;chr10;chr10;chr10;chr10;chr10;chr10;chr10;chr10;chr10;chr10;chr10;chr10;chr10;chr10;chr10;chr10;chr10;chr10;chr10;chr10;chr10;chr10;chr10;chr10;chr10;chr10;chr10;chr10;chr10;chr10;chr10;chr10;chr10;chr10;chr10;chr10;chr10;chr10;chr10;chr10;chr10;chr10;chr10;chr10;chr10;chr10;chr10;chr10;chr10;chr10;chr10;chr…	110871795;110871807;110871893;110871919;110871955;110875966;110875966;110875966;110875966;110876670;110876670;110880319;110881233;110881233;110881233;110881233;110881233;110881275;110883003;110883003;110883003;110883003;110883003;110883003;110884771;110885253;110885253;110885253;110885253;110885253;110885253;110885253;110887665;110887665;110887665;110887665;110887665;110887665;110887665;110887753…	110872018;110872018;110872018;110872018;110872018;110876070;110876070;110876070;110876070;110876753;110876753;110880485;110881535;110881535;110881535;110881535;110881535;110881535;110883097;110883097;110883097;110883097;110883097;110883097;110885366;110885366;110885366;110885339;110885366;110885366;110885366;110885366;110887886;110887814;110887844;110887798;110887761;110887886;110887886;110887886…	+;+;+;+;+;+;+;+;+;+;+;+;+;+;+;+;+;+;+;+;+;+;+;+;+;+;+;+;+;+;+;+;+;+;+;+;+;+;+;+;+;+;+;+;+;+;+;+;+;+;+;+;+;+;+;+;+;+;+;+;+;+;+;+;+;+;+;+;+;+;+	4547	chr10:110871795-110900006	6815.74	10320.7	11495.1	9185.11	11417.2	14119.2	15930.6	15046.5	11791.3	0.582391	0.0791335	7.3596	1.84458e-13	1.70131e-11
150	ENSG00000160712.12	IL6R	interleukin 6 receptor [Source:HGNC Symbol;Acc:HGNC:6019]	chr1;chr1;chr1;chr1;chr1;chr1;chr1;chr1;chr1;chr1;chr1;chr1;chr1;chr1;chr1;chr1;chr1;chr1;chr1;chr1;chr1;chr1;chr1;chr1;chr1;chr1;chr1;chr1;chr1;chr1;chr1;chr1;chr1;chr1;chr1;chr1;chr1;chr1;chr1;chr1;chr1;chr1;chr1;chr1;chr1;chr1;chr1;chr1;chr1;chr1;chr1	154405193;154405193;154405223;154405615;154429196;154429196;154429196;154429196;154429343;154430483;154430483;154430483;154430483;154430483;154434519;154434519;154434519;154434519;154434519;154434653;154434990;154434990;154434990;154434990;154434990;154435010;154435969;154435969;154435969;154435969;154435969;154437435;154445047;154448125;154448125;154448125;154448125;154448125;154449911;154449911…	154405714;154405714;154405714;154405714;154429444;154429444;154429444;154429444;154429444;154430595;154430606;154430606;154430606;154430606;154434700;154434583;154434700;154434700;154434700;154434700;154435156;154435156;154435156;154435156;154435156;154435156;154436110;154436110;154436110;154436110;154436110;154437544;154445094;154448171;154448171;154448171;154448171;154448171;154449980;154449980…	+;+;+;+;+;+;+;+;+;+;+;+;+;+;+;+;+;+;+;+;+;+;+;+;+;+;+;+;+;+;+;+;+;+;+;+;+;+;+;+;+;+;+;+;+;+;+;+;+;+;+	6453	chr1:154405193-154469450	4104.74	3927.71	3698.99	4060.56	2767.69	2604.77	2515.82	2434.56	3264.35	-0.600551	0.0816938	-7.35125	1.96362e-13	1.78702e-11
151	ENSG00000169896.17	ITGAM	integrin subunit alpha M [Source:HGNC Symbol;Acc:HGNC:6149]	chr16;chr16;chr16;chr16;chr16;chr16;chr16;chr16;chr16;chr16;chr16;chr16;chr16;chr16;chr16;chr16;chr16;chr16;chr16;chr16;chr16;chr16;chr16;chr16;chr16;chr16;chr16;chr16;chr16;chr16;chr16;chr16;chr16;chr16;chr16;chr16;chr16;chr16;chr16;chr16;chr16;chr16;chr16;chr16;chr16;chr16;chr16;chr16;chr16;chr16;chr16;chr16;chr16;chr16;chr16;chr16;chr16;chr16;chr16;chr16;chr16;chr16;chr16;chr16;chr16;chr16;chr…	31259967;31259975;31259990;31261692;31261692;31261692;31265395;31265395;31265395;31265811;31265811;31265811;31266030;31266030;31266030;31270954;31270954;31270954;31271847;31271847;31271847;31271885;31273365;31273365;31273365;31273365;31275549;31275549;31275549;31275592;31276671;31276671;31276671;31276671;31276920;31276920;31276920;31276920;31277967;31277967;31277967;31297514;31297514;31297514;312…	31260092;31260092;31260092;31261797;31261797;31261797;31265498;31265498;31265498;31265881;31265881;31265881;31266147;31266147;31266147;31271084;31271084;31271084;31271992;31271992;31271992;31271992;31273684;31273518;31273518;31273518;31275699;31275699;31275699;31275699;31276744;31276744;31276744;31276744;31277049;31277049;31277049;31277049;31278109;31278109;31278109;31297654;31297654;31297654;312…	+;+;+;+;+;+;+;+;+;+;+;+;+;+;+;+;+;+;+;+;+;+;+;+;+;+;+;+;+;+;+;+;+;+;+;+;+;+;+;+;+;+;+;+;+;+;+;+;+;+;+;+;+;+;+;+;+;+;+;+;+;+;+;+;+;+;+;+;+;+;+;+;+;+;+;+;+;+;+;+;+;+;+;+;+;+;+;+;+;+;+;+;+;+;+;+;+;+;+;+;+;+;+;+;+;+;+;+;+;+	5688	chr16:31259967-31332892	4390.53	5264.63	3255.28	14821	2895.32	3744.6	2011.88	7243.78	5453.38	-0.687356	0.0936795	-7.33732	2.17919e-13	1.97007e-11
152	ENSG00000143546.9	S100A8	S100 calcium binding protein A8 [Source:HGNC Symbol;Acc:HGNC:10498]	chr1;chr1;chr1;chr1;chr1;chr1;chr1;chr1	153390032;153390032;153390204;153390395;153390395;153390395;153390857;153391041	153390243;153390243;153390243;153391071;153390557;153390557;153390976;153391188	-;-;-;-;-;-;-;-	1006	chr1:153390032-153391188	9557.94	1344.46	1488.03	2505.82	7301.17	530.04	732.818	1204.14	3083.05	-0.887999	0.121163	-7.32896	2.3195e-13	2.08312e-11
153	ENSG00000103319.11	EEF2K	eukaryotic elongation factor 2 kinase [Source:HGNC Symbol;Acc:HGNC:24615]	chr16;chr16;chr16;chr16;chr16;chr16;chr16;chr16;chr16;chr16;chr16;chr16;chr16;chr16;chr16;chr16;chr16;chr16;chr16;chr16;chr16;chr16;chr16;chr16;chr16;chr16;chr16;chr16;chr16;chr16;chr16;chr16;chr16;chr16;chr16;chr16;chr16	22206282;22206326;22225654;22225654;22244630;22244630;22248755;22248755;22250654;22250654;22251151;22251151;22256748;22256748;22257253;22257253;22257643;22257643;22257644;22258494;22258494;22258494;22260462;22260462;22260462;22263110;22263110;22263110;22264818;22264818;22266390;22266688;22273626;22280198;22283887;22286558;22287202	22206679;22206679;22225975;22225975;22244730;22244730;22248815;22248815;22250691;22250691;22251322;22251322;22256897;22256897;22257385;22257385;22257770;22257770;22257770;22258827;22258695;22258695;22260529;22260529;22260529;22263322;22263187;22263187;22265245;22264880;22266524;22266876;22273750;22280376;22288732;22287037;22287233	+;+;+;+;+;+;+;+;+;+;+;+;+;+;+;+;+;+;+;+;+;+;+;+;+;+;+;+;+;+;+;+;+;+;+;+;+	8020	chr16:22206282-22288732	1617.14	2199.26	2210.95	3291.88	1082.51	1435.65	1186.74	1737.92	1845.26	-0.730745	0.0997472	-7.32597	2.37169e-13	2.11607e-11
154	ENSG00000188486.3	H2AFX	H2A histone family member X [Source:HGNC Symbol;Acc:HGNC:4739]	chr11;chr11;chr11	119093854;119093879;119094460	119095467;119094261;119095449	-;-;-	1614	chr11:119093854-119095467	3022.96	1380.31	886.575	854.455	984.621	601.721	548.171	494.897	1096.71	-1.01497	0.138889	-7.30781	2.71533e-13	2.40695e-11
155	ENSG00000152413.14	HOMER1	homer scaffold protein 1 [Source:HGNC Symbol;Acc:HGNC:17512]	chr5;chr5;chr5;chr5;chr5;chr5;chr5;chr5;chr5;chr5;chr5;chr5;chr5;chr5;chr5;chr5;chr5;chr5;chr5;chr5;chr5;chr5;chr5;chr5;chr5;chr5;chr5;chr5;chr5	79372636;79375908;79375930;79375930;79375930;79396823;79396823;79396823;79396823;79397527;79397527;79397527;79397527;79401899;79401899;79439010;79439010;79447053;79447053;79450990;79450990;79450990;79456862;79456862;79456862;79512770;79512770;79512770;79512770	79376197;79376197;79376197;79376197;79376197;79396903;79396903;79396903;79396903;79397637;79397910;79397637;79397637;79402055;79402055;79439149;79439149;79447145;79447145;79451121;79451121;79451121;79457018;79457018;79457018;79512794;79512794;79512794;79514217	-;-;-;-;-;-;-;-;-;-;-;-;-;-;-;-;-;-;-;-;-;-;-;-;-;-;-;-;-	6154	chr5:79372636-79514217	238.496	53.7784	65.7972	51.0284	517.262	316.005	272.162	195.437	213.746	1.54526	0.211575	7.30361	2.80139e-13	2.46721e-11
156	ENSG00000247011.2	AC005920.1	novel transcript	chr17;chr17	50934989;50943397	50935725;50944713	-;-	2054	chr17:50934989-50944713	545.42	291.536	140.03	226.914	56.6205	70.6719	46.1618	76.7037	181.757	-1.67701	0.229889	-7.2949	2.98881e-13	2.6154e-11
157	ENSG00000113269.13	RNF130	ring finger protein 130 [Source:HGNC Symbol;Acc:HGNC:18280]	chr5;chr5;chr5;chr5;chr5;chr5;chr5;chr5;chr5;chr5;chr5;chr5;chr5;chr5;chr5;chr5;chr5;chr5;chr5;chr5;chr5;chr5;chr5;chr5;chr5;chr5;chr5;chr5;chr5;chr5;chr5;chr5;chr5;chr5;chr5;chr5;chr5;chr5;chr5;chr5;chr5;chr5;chr5;chr5	179911651;179955067;179955453;179955480;179955480;179955480;179956045;179963471;179963471;179963471;179966806;179966806;179966806;179966806;179966983;179970410;179970410;179970410;179970410;179970410;179976774;179978203;179978203;179978203;179978203;179978203;179978203;179980129;179980129;179980129;179980129;179980129;180013061;180013061;180013061;180013061;180040453;180040453;180040453;180040475…	179920426;179955669;179955669;179955669;179955669;179955669;179956516;179963564;179963943;179963564;179967010;179967010;179967010;179967010;179967010;179970506;179970506;179970506;179970506;179970506;179977385;179978287;179978285;179978285;179978285;179978285;179978285;179980518;179980200;179980200;179980200;179980200;180013278;180013311;180013311;180013311;180040647;180040647;180040647;180040647…	-;-;-;-;-;-;-;-;-;-;-;-;-;-;-;-;-;-;-;-;-;-;-;-;-;-;-;-;-;-;-;-;-;-;-;-;-;-;-;-;-;-;-;-	12822	chr5:179911651-180072118	2524.83	4029.61	3597.76	2810.91	3514.31	6559.37	5508.64	5615.14	4270.07	0.678912	0.093282	7.27806	3.38651e-13	2.94454e-11
158	ENSG00000138185.19	ENTPD1	ectonucleoside triphosphate diphosphohydrolase 1 [Source:HGNC Symbol;Acc:HGNC:3363]	chr10;chr10;chr10;chr10;chr10;chr10;chr10;chr10;chr10;chr10;chr10;chr10;chr10;chr10;chr10;chr10;chr10;chr10;chr10;chr10;chr10;chr10;chr10;chr10;chr10;chr10;chr10;chr10;chr10;chr10;chr10;chr10;chr10;chr10;chr10;chr10;chr10;chr10;chr10;chr10;chr10;chr10;chr10;chr10;chr10;chr10;chr10;chr10;chr10;chr10;chr10;chr10;chr10;chr10;chr10;chr10;chr10;chr10;chr10;chr10;chr10;chr10;chr10;chr10;chr10;chr10;chr…	95711779;95755652;95755747;95755752;95755957;95756159;95756162;95756179;95823236;95823237;95823237;95823237;95823237;95823237;95823237;95823238;95839290;95839300;95839691;95839691;95839691;95839691;95839691;95839691;95839691;95839691;95839691;95839691;95842344;95842344;95842344;95842344;95842344;95842344;95842344;95842344;95842344;95843199;95844476;95844476;95844476;95844476;95844476;95844476;958…	95711993;95755766;95755766;95755766;95756255;95756255;95756255;95756255;95823364;95823364;95823364;95823364;95823364;95823364;95823364;95823364;95839467;95839808;95839808;95839808;95839808;95839808;95839808;95839808;95839808;95839808;95839808;95839808;95842413;95842494;95842494;95842494;95842494;95842494;95842494;95842494;95842494;95843301;95844553;95844635;95844847;95844635;95844635;95844635;958…	+;+;+;+;+;+;+;+;+;+;+;+;+;+;+;+;+;+;+;+;+;+;+;+;+;+;+;+;+;+;+;+;+;+;+;+;+;+;+;+;+;+;+;+;+;+;+;+;+;+;+;+;+;+;+;+;+;+;+;+;+;+;+;+;+;+;+;+;+;+;+;+;+;+;+;+;+;+;+;+;+;+;+;+;+;+	6975	chr10:95711779-95869695	2422.19	4391.91	4156.19	4352.61	3328.14	8666.4	6123.17	7643.06	5135.46	0.68465	0.0941631	7.2709	3.57097e-13	3.08527e-11
159	ENSG00000183486.12	MX2	MX dynamin like GTPase 2 [Source:HGNC Symbol;Acc:HGNC:7533]	chr21;chr21;chr21;chr21;chr21;chr21;chr21;chr21;chr21;chr21;chr21;chr21;chr21;chr21;chr21;chr21;chr21;chr21;chr21;chr21;chr21;chr21;chr21;chr21;chr21;chr21;chr21;chr21;chr21;chr21;chr21;chr21;chr21;chr21;chr21;chr21;chr21;chr21;chr21;chr21;chr21;chr21;chr21;chr21;chr21;chr21;chr21;chr21;chr21;chr21;chr21;chr21;chr21;chr21;chr21;chr21;chr21;chr21;chr21;chr21;chr21;chr21	41361943;41361999;41362007;41362027;41362030;41363269;41363269;41363269;41364404;41370213;41370514;41372934;41372934;41373898;41376836;41376836;41376836;41376836;41376836;41377789;41377789;41377789;41377789;41380017;41382410;41389543;41390565;41390651;41395587;41395587;41395587;41397613;41397613;41397613;41397631;41398897;41398897;41398897;41398897;41398985;41399196;41399196;41399196;41399196;414…	41362055;41362055;41362055;41362055;41362055;41363416;41367306;41363389;41364666;41370645;41370645;41372999;41372999;41374127;41376949;41377155;41377155;41377155;41377155;41377940;41377916;41377927;41377981;41380151;41382564;41390703;41390703;41390703;41395785;41395785;41395785;41397691;41397691;41397691;41397691;41399019;41399019;41399019;41399019;41399019;41399766;41399337;41399337;41399337;414…	+;+;+;+;+;+;+;+;+;+;+;+;+;+;+;+;+;+;+;+;+;+;+;+;+;+;+;+;+;+;+;+;+;+;+;+;+;+;+;+;+;+;+;+;+;+;+;+;+;+;+;+;+;+;+;+;+;+;+;+;+;+	13047	chr21:41361943-41409390	886.56	985.938	1337.03	669.884	1627.6	2123.19	1912.83	1305.01	1356.01	0.826533	0.113942	7.254	4.04649e-13	3.47413e-11
160	ENSG00000101605.12	MYOM1	myomesin 1 [Source:HGNC Symbol;Acc:HGNC:7613]	chr18;chr18;chr18;chr18;chr18;chr18;chr18;chr18;chr18;chr18;chr18;chr18;chr18;chr18;chr18;chr18;chr18;chr18;chr18;chr18;chr18;chr18;chr18;chr18;chr18;chr18;chr18;chr18;chr18;chr18;chr18;chr18;chr18;chr18;chr18;chr18;chr18;chr18;chr18;chr18;chr18;chr18;chr18;chr18;chr18;chr18;chr18;chr18;chr18;chr18;chr18;chr18;chr18;chr18;chr18;chr18;chr18;chr18;chr18;chr18;chr18;chr18;chr18;chr18;chr18;chr18;chr…	3066807;3066808;3066953;3067265;3071834;3071834;3071834;3071834;3075454;3075454;3075454;3075454;3075725;3075725;3075725;3075738;3079179;3079179;3079179;3079179;3083789;3083789;3083789;3083789;3083989;3083989;3083989;3083989;3085045;3085045;3085045;3086038;3086038;3086038;3086038;3089174;3089174;3089174;3089174;3089537;3089537;3089537;3089537;3090658;3090658;3090658;3090658;3094170;3094170;3094170…	3067555;3067555;3067555;3067555;3071889;3071889;3071889;3071889;3075651;3075476;3075476;3075476;3075761;3075761;3075761;3075761;3079342;3079342;3079342;3079342;3083894;3083894;3083894;3083894;3084027;3084027;3084027;3084027;3085132;3085132;3085132;3086151;3086151;3086151;3086151;3089241;3089241;3089241;3089241;3089596;3089596;3089596;3089596;3090766;3090802;3090802;3090802;3094306;3094306;3094306…	-;-;-;-;-;-;-;-;-;-;-;-;-;-;-;-;-;-;-;-;-;-;-;-;-;-;-;-;-;-;-;-;-;-;-;-;-;-;-;-;-;-;-;-;-;-;-;-;-;-;-;-;-;-;-;-;-;-;-;-;-;-;-;-;-;-;-;-;-;-;-;-;-;-;-;-;-;-;-;-;-;-;-;-;-;-;-;-;-;-;-;-;-;-;-;-;-;-;-;-;-;-;-;-;-;-;-;-;-;-;-;-;-;-;-;-;-;-;-;-;-;-;-;-;-;-;-;-	6574	chr18:3066807-3220108	1021.4	2526.64	2358.58	1987.94	1413.59	5088.38	3648.7	3921.35	2745.82	0.749955	0.103609	7.23829	4.54369e-13	3.87662e-11
161	ENSG00000162881.6	OXER1	oxoeicosanoid receptor 1 [Source:HGNC Symbol;Acc:HGNC:24884]	chr2	42762481	42764261	-	1781	chr2:42762481-42764261	569.572	2292.66	2646.23	1905.42	323.409	1395.27	1517.57	1249.33	1487.43	-0.709769	0.0981584	-7.23085	4.79964e-13	4.06956e-11
162	ENSG00000169895.5	SYAP1	synapse associated protein 1 [Source:HGNC Symbol;Acc:HGNC:16273]	chrX;chrX;chrX;chrX;chrX;chrX;chrX;chrX;chrX;chrX;chrX;chrX	16719632;16719771;16735227;16735227;16736166;16736166;16741716;16743701;16754945;16756663;16757162;16760232	16719899;16719899;16735345;16735345;16736521;16736232;16741789;16743840;16755093;16756721;16757309;16765336	+;+;+;+;+;+;+;+;+;+;+;+	6418	chrX:16719632-16765336	1293.11	1168.97	1315.1	1134.57	2831.99	2248.38	2005.15	1734.77	1716.5	0.792833	0.109709	7.22672	4.94796e-13	4.16942e-11
163	ENSG00000142765.17	SYTL1	synaptotagmin like 1 [Source:HGNC Symbol;Acc:HGNC:15584]	chr1;chr1;chr1;chr1;chr1;chr1;chr1;chr1;chr1;chr1;chr1;chr1;chr1;chr1;chr1;chr1;chr1;chr1;chr1;chr1;chr1;chr1;chr1;chr1;chr1;chr1;chr1;chr1;chr1;chr1;chr1;chr1;chr1;chr1;chr1;chr1;chr1;chr1;chr1;chr1;chr1;chr1;chr1;chr1;chr1;chr1;chr1;chr1;chr1;chr1;chr1;chr1;chr1;chr1;chr1;chr1;chr1;chr1;chr1;chr1;chr1;chr1;chr1;chr1;chr1;chr1;chr1;chr1;chr1;chr1;chr1;chr1;chr1;chr1;chr1;chr1;chr1;chr1;chr1;chr1…	27342020;27342022;27342041;27342057;27343228;27344873;27345297;27345297;27345297;27345297;27345297;27347421;27347421;27347421;27347421;27347421;27347421;27347544;27347808;27347808;27347808;27347808;27347808;27347808;27347967;27347967;27347967;27347967;27347967;27347967;27349080;27349080;27349080;27349080;27349116;27349116;27349398;27349398;27349398;27349398;27349398;27349398;27349476;27349652;273…	27342150;27342150;27342150;27342367;27343272;27345525;27345525;27345525;27345525;27345525;27345525;27347458;27347569;27347569;27347569;27347569;27347569;27347569;27347880;27347880;27347880;27347880;27347880;27347880;27348012;27348012;27348012;27348012;27348012;27348012;27349152;27349152;27349152;27349152;27349152;27349152;27351336;27349498;27349765;27349498;27349498;27349498;27349765;27349765;273…	+;+;+;+;+;+;+;+;+;+;+;+;+;+;+;+;+;+;+;+;+;+;+;+;+;+;+;+;+;+;+;+;+;+;+;+;+;+;+;+;+;+;+;+;+;+;+;+;+;+;+;+;+;+;+;+;+;+;+;+;+;+;+;+;+;+;+;+;+;+;+;+;+;+;+;+;+;+;+;+;+;+;+;+;+;+;+;+;+;+;+;+;+;+;+;+;+;+;+	5584	chr1:27342020-27353937	2081.05	3847.52	3774.06	5661.98	1092.1	2876.35	2325.4	2907.39	3070.73	-0.726046	0.100726	-7.2081	5.674e-13	4.75189e-11
164	ENSG00000185338.5	SOCS1	suppressor of cytokine signaling 1 [Source:HGNC Symbol;Acc:HGNC:19383]	chr16;chr16;chr16	11254405;11254417;11256079	11255528;11256200;11256179	-;-;-	1796	chr16:11254405-11256200	1240.78	445.323	209.201	437.541	363.715	152.45	87.515	246.923	397.931	-1.2227	0.169801	-7.20077	5.98713e-13	4.98356e-11
165	ENSG00000269821.1	KCNQ1OT1	KCNQ1 opposite strand/antisense transcript 1 [Source:HGNC Symbol;Acc:HGNC:6295]	chr11	2608328	2699994	-	91667	chr11:2608328-2699994	2476.53	1217.09	1781.59	421.256	4361.7	3609.32	2928.39	689.283	2185.64	0.906309	0.125902	7.19853	6.08649e-13	5.03556e-11
166	ENSG00000182487.12	NCF1B	neutrophil cytosolic factor 1B pseudogene [Source:HGNC Symbol;Acc:HGNC:32522]	chr7;chr7;chr7;chr7;chr7;chr7;chr7;chr7;chr7;chr7;chr7;chr7;chr7;chr7;chr7;chr7;chr7;chr7;chr7;chr7;chr7;chr7;chr7;chr7;chr7	73220624;73220639;73220646;73223878;73223878;73223879;73225711;73225711;73225879;73225886;73227409;73227409;73227410;73229567;73229567;73229581;73230143;73231810;73231811;73234591;73234614;73235169;73235189;73235662;73235669	73220717;73220717;73220720;73223956;73223956;73223956;73225785;73225786;73226052;73226051;73227464;73227464;73227478;73230025;73230260;73229691;73230268;73231929;73231890;73234719;73234718;73235339;73235334;73235787;73235945	+;+;+;+;+;+;+;+;+;+;+;+;+;+;+;+;+;+;+;+;+;+;+;+;+	1902	chr7:73220624-73235945	6593.35	6789.29	5240.16	8535.86	2948.11	4510.89	3833.35	4448.82	5362.48	-0.756811	0.105313	-7.18632	6.65602e-13	5.47357e-11
167	ENSG00000198792.12	TMEM184B	transmembrane protein 184B [Source:HGNC Symbol;Acc:HGNC:1310]	chr22;chr22;chr22;chr22;chr22;chr22;chr22;chr22;chr22;chr22;chr22;chr22;chr22;chr22;chr22;chr22;chr22;chr22;chr22;chr22;chr22;chr22;chr22;chr22;chr22;chr22;chr22;chr22;chr22;chr22;chr22;chr22;chr22;chr22;chr22;chr22;chr22;chr22;chr22;chr22;chr22;chr22;chr22;chr22;chr22;chr22;chr22;chr22;chr22;chr22;chr22;chr22;chr22;chr22;chr22;chr22;chr22;chr22;chr22;chr22;chr22;chr22;chr22;chr22;chr22;chr22;chr…	38219291;38219312;38219312;38219324;38220975;38221145;38222642;38222642;38224785;38224785;38224785;38224785;38225424;38225424;38225424;38225424;38225520;38225578;38226380;38226599;38226779;38226779;38226779;38226779;38226779;38226779;38230669;38230669;38230669;38230669;38230669;38230669;38230669;38230718;38231244;38231244;38231244;38231244;38231244;38231244;38231244;38231244;38231244;38231331;382…	38221710;38221710;38224103;38221710;38221746;38221710;38222662;38222932;38224979;38224979;38224979;38224979;38225593;38225593;38225593;38225593;38225593;38225593;38226870;38226870;38226870;38226870;38226870;38226870;38226870;38226870;38230744;38230744;38230744;38230744;38230744;38230744;38230744;38230744;38231456;38231399;38231334;38231318;38231334;38231334;38231334;38231334;38231334;38231334;382…	-;-;-;-;-;-;-;-;-;-;-;-;-;-;-;-;-;-;-;-;-;-;-;-;-;-;-;-;-;-;-;-;-;-;-;-;-;-;-;-;-;-;-;-;-;-;-;-;-;-;-;-;-;-;-;-;-;-;-;-;-;-;-;-;-;-;-	7080	chr22:38219291-38273034	1464.18	1878.47	2911.11	1932.57	2213	3389.22	4179.56	4116.78	2760.61	0.738448	0.10289	7.17706	7.12284e-13	5.82239e-11
168	ENSG00000171132.13	PRKCE	protein kinase C epsilon [Source:HGNC Symbol;Acc:HGNC:9401]	chr2;chr2;chr2;chr2;chr2;chr2;chr2;chr2;chr2;chr2;chr2;chr2;chr2;chr2;chr2;chr2;chr2;chr2;chr2;chr2;chr2;chr2;chr2;chr2;chr2;chr2;chr2;chr2;chr2;chr2;chr2;chr2;chr2;chr2;chr2;chr2;chr2;chr2;chr2;chr2;chr2;chr2;chr2;chr2;chr2;chr2;chr2;chr2;chr2;chr2;chr2;chr2;chr2;chr2;chr2;chr2;chr2;chr2;chr2;chr2;chr2;chr2;chr2;chr2;chr2;chr2;chr2;chr2;chr2;chr2;chr2;chr2;chr2;chr2;chr2;chr2;chr2;chr2;chr2	45651345;45651774;45651904;45652360;45652401;45675619;45676084;45676734;45677025;45677832;45677832;45677832;45685403;45686292;45697945;45697972;45697982;45700539;45700539;45700539;45701383;45701383;45701383;45701383;45770733;45840380;45840380;45840380;45843000;45843000;45843000;45843000;45843000;45843000;45845395;45851688;45976429;45976429;45976429;45978095;45978976;45978976;45978976;45978976;459…	45651703;45652448;45652448;45652448;45652448;45675683;45676183;45676767;45677111;45677916;45677916;45677916;45685608;45686347;45698009;45698009;45698009;45700645;45700645;45700645;45701491;45701524;45701491;45701491;45770860;45840551;45840551;45840551;45843063;45843063;45843063;45843063;45843063;45843034;45845758;45852026;45976588;45976588;45976588;45978640;45979010;45979010;45979010;45979010;459…	+;+;+;+;+;+;+;+;+;+;+;+;+;+;+;+;+;+;+;+;+;+;+;+;+;+;+;+;+;+;+;+;+;+;+;+;+;+;+;+;+;+;+;+;+;+;+;+;+;+;+;+;+;+;+;+;+;+;+;+;+;+;+;+;+;+;+;+;+;+;+;+;+;+;+;+;+;+;+	9908	chr2:45651345-46187990	700.392	514.197	530.596	683.998	1275.4	1054.02	817.448	1459.47	879.441	0.86252	0.120361	7.16613	7.71459e-13	6.26856e-11
169	ENSG00000174946.6	GPR171	G protein-coupled receptor 171 [Source:HGNC Symbol;Acc:HGNC:30057]	chr3;chr3;chr3;chr3;chr3;chr3	151197832;151198427;151199333;151200909;151203104;151203104	151199439;151199386;151199439;151200997;151203201;151203192	-;-;-;-;-;-	1795	chr3:151197832-151203201	87.549	73.5915	149.309	52.1141	376.191	214.035	385.643	169.168	188.45	1.42558	0.199237	7.15522	8.35379e-13	6.74779e-11
170	ENSG00000169442.8	CD52	CD52 molecule [Source:HGNC Symbol;Acc:HGNC:1804]	chr1;chr1;chr1;chr1;chr1;chr1;chr1	26317957;26317958;26317958;26318528;26318528;26320171;26320171	26318071;26318071;26318071;26318640;26318994;26320324;26320523	+;+;+;+;+;+;+	935	chr1:26317957-26320523	1226.69	1348.23	2705.28	3364.62	760.058	758.209	1840.7	1592.92	1699.59	-0.760239	0.106413	-7.14421	9.05138e-13	7.26826e-11
171	ENSG00000234975.6	FTH1P2	ferritin heavy chain 1 pseudogene 2 [Source:HGNC Symbol;Acc:HGNC:3989]	chr1	228687415	228687826	+	412	chr1:228687415-228687826	16.101	21.7001	33.7422	34.7428	176.579	120.142	155.796	145.002	87.9756	1.80162	0.252367	7.13891	9.40753e-13	7.51007e-11
172	ENSG00000077684.15	JADE1	jade family PHD finger 1 [Source:HGNC Symbol;Acc:HGNC:30027]	chr4;chr4;chr4;chr4;chr4;chr4;chr4;chr4;chr4;chr4;chr4;chr4;chr4;chr4;chr4;chr4;chr4;chr4;chr4;chr4;chr4;chr4;chr4;chr4;chr4;chr4;chr4;chr4;chr4;chr4;chr4;chr4;chr4;chr4;chr4;chr4;chr4;chr4;chr4;chr4;chr4;chr4;chr4;chr4;chr4;chr4;chr4;chr4;chr4;chr4;chr4;chr4;chr4;chr4;chr4;chr4;chr4;chr4;chr4;chr4;chr4;chr4;chr4;chr4;chr4;chr4;chr4;chr4;chr4;chr4;chr4;chr4;chr4;chr4;chr4;chr4;chr4;chr4;chr4;chr4…	128809623;128809703;128809815;128809844;128809919;128809920;128810031;128811270;128811288;128811292;128811326;128811844;128811844;128816367;128816367;128831433;128831733;128831733;128831733;128831733;128831733;128831733;128831733;128831733;128831733;128831733;128831733;128831733;128831733;128831733;128842953;128842953;128842953;128842953;128842953;128842953;128842953;128842953;128842953;128842953…	128809877;128809877;128809877;128809877;128810291;128810088;128810386;128811396;128811396;128811396;128811403;128811974;128811974;128816463;128816463;128831553;128831810;128831810;128831810;128831810;128831810;128831810;128831810;128831811;128831810;128831810;128831810;128831810;128831810;128831810;128843038;128843038;128843038;128843038;128843038;128843038;128843038;128843038;128843038;128843038…	+;+;+;+;+;+;+;+;+;+;+;+;+;+;+;+;+;+;+;+;+;+;+;+;+;+;+;+;+;+;+;+;+;+;+;+;+;+;+;+;+;+;+;+;+;+;+;+;+;+;+;+;+;+;+;+;+;+;+;+;+;+;+;+;+;+;+;+;+;+;+;+;+;+;+;+;+;+;+;+;+;+;+;+;+;+;+;+;+;+;+;+;+;+;+;+;+;+;+;+;+;+;+;+;+;+;+	9129	chr4:128809623-128875224	2338.67	1253.89	1310.88	1040.11	3537.34	2336.21	1948.41	1769.44	1941.87	0.685751	0.0960758	7.1376	9.49726e-13	7.53762e-11
173	ENSG00000157570.11	TSPAN18	tetraspanin 18 [Source:HGNC Symbol;Acc:HGNC:20660]	chr11;chr11;chr11;chr11;chr11;chr11;chr11;chr11;chr11;chr11;chr11;chr11;chr11;chr11;chr11;chr11;chr11;chr11;chr11;chr11;chr11;chr11;chr11;chr11;chr11;chr11;chr11;chr11;chr11;chr11;chr11;chr11;chr11;chr11;chr11;chr11;chr11;chr11;chr11;chr11;chr11;chr11;chr11;chr11;chr11;chr11;chr11;chr11;chr11;chr11;chr11;chr11;chr11;chr11;chr11;chr11;chr11;chr11;chr11;chr11;chr11;chr11;chr11;chr11;chr11;chr11;chr…	44726465;44726811;44727103;44727112;44727174;44764426;44764426;44764426;44764426;44764426;44764426;44859603;44860328;44860328;44860328;44860328;44860328;44860328;44860328;44897752;44897752;44906407;44906407;44906407;44906407;44906407;44906407;44906407;44906407;44909523;44909705;44909705;44909705;44909705;44909705;44909705;44909705;44917582;44917972;44917972;44917972;44917972;44917972;44917972;449…	44726513;44726881;44727287;44727287;44727287;44764512;44764512;44764512;44764512;44764512;44764512;44859740;44860469;44860469;44860469;44860469;44860469;44860469;44860469;44897828;44897828;44906479;44906479;44906479;44906479;44906479;44906479;44906479;44906479;44909899;44909899;44909839;44909899;44909899;44909899;44909880;44909899;44918046;44918046;44918046;44918046;44918046;44918046;44918046;449…	+;+;+;+;+;+;+;+;+;+;+;+;+;+;+;+;+;+;+;+;+;+;+;+;+;+;+;+;+;+;+;+;+;+;+;+;+;+;+;+;+;+;+;+;+;+;+;+;+;+;+;+;+;+;+;+;+;+;+;+;+;+;+;+;+;+;+;+;+;+;+;+;+;+;+;+	5871	chr11:44726465-44932421	493.092	801.016	1385.12	1832.68	263.909	467.444	804.946	1010.81	882.376	-0.79426	0.11151	-7.12278	1.05775e-12	8.34643e-11
174	ENSG00000257242.7	LINC01619	long intergenic non-protein coding RNA 1619 [Source:HGNC Symbol;Acc:HGNC:27409]	chr12;chr12;chr12;chr12;chr12;chr12;chr12;chr12;chr12;chr12;chr12;chr12;chr12;chr12;chr12;chr12;chr12;chr12;chr12;chr12;chr12;chr12;chr12;chr12;chr12;chr12;chr12;chr12;chr12;chr12;chr12;chr12;chr12;chr12;chr12;chr12;chr12;chr12;chr12;chr12;chr12;chr12;chr12;chr12	91984976;91985090;91985778;91985778;91985778;91987533;91987556;91987556;91987556;91987556;91988323;91988387;91989097;91989097;91989097;91989097;91989097;91989097;91989097;91990284;91990288;91990288;91993085;91993192;91993370;91993370;91993370;91993370;91993370;91993370;91993370;91993370;92028170;92044395;92086550;92136965;92141039;92141651;92142607;92142607;92142607;92142607;92142607;92142607	91986697;91986697;91986697;91986697;91986697;91987643;91987643;91987643;91987794;91987643;91988442;91988442;91989193;91989193;91989193;91989193;91989193;91989193;91989193;91990362;91990362;91990362;91993529;91993276;91993529;91993529;91993529;91993529;91993529;91993529;91993529;91993529;92028257;92044548;92086664;92137021;92141170;92141713;92142914;92142831;92142668;92142668;92142668;92142671	-;-;-;-;-;-;-;-;-;-;-;-;-;-;-;-;-;-;-;-;-;-;-;-;-;-;-;-;-;-;-;-;-;-;-;-;-;-;-;-;-;-;-;-	3642	chr12:91984976-92142914	477.998	183.035	253.91	179.142	835.872	605.76	541.439	566.347	455.438	1.18016	0.165934	7.1122	1.14204e-12	8.95978e-11
175	ENSG00000130522.5	JUND	JunD proto-oncogene, AP-1 transcription factor subunit [Source:HGNC Symbol;Acc:HGNC:6206]	chr19;chr19;chr19	18279760;18280019;18280456	18281622;18280044;18280929	-;-;-	1863	chr19:18279760-18281622	6892.22	3514.47	2681.66	3366.79	3588.21	2033.33	2048.43	2022.67	3268.47	-0.693887	0.0977712	-7.09705	1.27451e-12	9.9419e-11
176	ENSG00000136158.11	SPRY2	sprouty RTK signaling antagonist 2 [Source:HGNC Symbol;Acc:HGNC:11270]	chr13;chr13;chr13;chr13	80335976;80335976;80338733;80340622	80337756;80337756;80339659;80340951	-;-;-;-	3038	chr13:80335976-80340951	186.167	563.258	917.787	364.799	500.948	1173.15	1545.46	666.167	739.717	0.949832	0.13406	7.08511	1.38933e-12	1.0776e-10
177	ENSG00000050438.16	SLC4A8	solute carrier family 4 member 8 [Source:HGNC Symbol;Acc:HGNC:11034]	chr12;chr12;chr12;chr12;chr12;chr12;chr12;chr12;chr12;chr12;chr12;chr12;chr12;chr12;chr12;chr12;chr12;chr12;chr12;chr12;chr12;chr12;chr12;chr12;chr12;chr12;chr12;chr12;chr12;chr12;chr12;chr12;chr12;chr12;chr12;chr12;chr12;chr12;chr12;chr12;chr12;chr12;chr12;chr12;chr12;chr12;chr12;chr12;chr12;chr12;chr12;chr12;chr12;chr12;chr12;chr12;chr12;chr12;chr12;chr12;chr12;chr12;chr12;chr12;chr12;chr12;chr…	51391317;51391317;51391348;51391736;51403073;51403163;51407803;51420100;51424771;51424868;51424934;51424973;51425117;51440708;51440708;51440708;51440708;51440708;51440708;51440708;51440708;51440708;51440708;51440708;51440979;51450642;51450642;51450828;51450876;51450876;51450876;51450876;51450876;51450876;51450876;51452124;51452124;51452124;51452124;51452124;51452124;51452124;51452124;51452124;514…	51391488;51391488;51391488;51392132;51403109;51403289;51407897;51420208;51425035;51425035;51425035;51425035;51425414;51440789;51440789;51440789;51440852;51440789;51440789;51440789;51440789;51440789;51440789;51440789;51441179;51451022;51451022;51451022;51451022;51451022;51451022;51451022;51451022;51451022;51451022;51452259;51452259;51452259;51452259;51452259;51452259;51452259;51452259;51452259;514…	+;+;+;+;+;+;+;+;+;+;+;+;+;+;+;+;+;+;+;+;+;+;+;+;+;+;+;+;+;+;+;+;+;+;+;+;+;+;+;+;+;+;+;+;+;+;+;+;+;+;+;+;+;+;+;+;+;+;+;+;+;+;+;+;+;+;+;+;+;+;+;+;+;+;+;+;+;+;+;+;+;+;+;+;+;+;+;+;+;+;+;+;+;+;+;+;+;+;+;+;+;+;+;+;+;+;+;+;+;+;+;+;+;+;+;+;+;+;+;+;+;+;+;+;+;+;+;+;+;+;+;+;+;+;+;+;+;+;+;+;+;+;+;+;+;+;+;+;+;+;+;+;+;+;+;+;+;+;+;+;+;+;+;+;+;+;+;+;+;+;+;+;+;+;+;+;+;+;+;+;+;+;+;+;+;+;+;+;+;+;+	17980	chr12:51391317-51515763	2423.2	2263.41	1859.19	1556.91	3862.67	3978.83	2598.52	3522.07	2758.1	0.756429	0.106995	7.06974	1.5523e-12	1.1972e-10
178	ENSG00000172890.12	NADSYN1	NAD synthetase 1 [Source:HGNC Symbol;Acc:HGNC:29832]	chr11;chr11;chr11;chr11;chr11;chr11;chr11;chr11;chr11;chr11;chr11;chr11;chr11;chr11;chr11;chr11;chr11;chr11;chr11;chr11;chr11;chr11;chr11;chr11;chr11;chr11;chr11;chr11;chr11;chr11;chr11;chr11;chr11;chr11;chr11;chr11;chr11;chr11;chr11;chr11;chr11;chr11;chr11;chr11;chr11;chr11;chr11;chr11;chr11;chr11;chr11;chr11;chr11;chr11;chr11;chr11;chr11;chr11;chr11;chr11;chr11;chr11;chr11;chr11;chr11;chr11;chr…	71453109;71453109;71453209;71453211;71453217;71453231;71453231;71453241;71453356;71455110;71455110;71455110;71455110;71455110;71455110;71455110;71455110;71455110;71455125;71458428;71458428;71458428;71458428;71458428;71458428;71458428;71458428;71458428;71459675;71460041;71460722;71463432;71463432;71463432;71463432;71463432;71463432;71464053;71464053;71464053;71464053;71464053;71464053;71466724;714…	71453381;71453381;71453381;71453381;71453381;71453381;71453381;71453381;71453381;71455170;71455170;71455170;71455170;71455170;71455460;71455170;71455170;71455170;71455170;71458544;71458544;71458544;71458544;71458544;71458544;71458556;71459056;71458544;71460075;71460213;71460947;71463485;71463485;71463485;71463485;71463485;71463485;71464142;71464142;71464508;71464142;71464142;71464142;71466766;714…	+;+;+;+;+;+;+;+;+;+;+;+;+;+;+;+;+;+;+;+;+;+;+;+;+;+;+;+;+;+;+;+;+;+;+;+;+;+;+;+;+;+;+;+;+;+;+;+;+;+;+;+;+;+;+;+;+;+;+;+;+;+;+;+;+;+;+;+;+;+;+;+;+;+;+;+;+;+;+;+;+;+;+;+;+;+;+;+;+;+;+;+;+;+;+;+;+;+;+;+;+;+;+;+;+;+;+;+;+;+;+;+;+;+;+;+;+;+;+;+;+;+;+;+;+;+;+;+;+;+;+;+;+;+;+;+;+;+;+;+;+;+;+;+;+;+;+;+	16263	chr11:71453109-71524107	7395.38	5251.42	5340.54	5418.78	11083.2	9674.99	7056.02	11875.4	7886.97	0.724036	0.103033	7.0272	2.10719e-12	1.607e-10
179	ENSG00000184557.4	SOCS3	suppressor of cytokine signaling 3 [Source:HGNC Symbol;Acc:HGNC:19391]	chr17;chr17;chr17;chr17	78356778;78359049;78359750;78359815	78359183;78359149;78360077;78360074	-;-;-;-	2734	chr17:78356778-78360077	2255.14	360.41	781.975	398.456	8279.07	3855.66	3572.73	3623.99	2890.93	1.80868	0.257376	7.02739	2.10437e-12	1.607e-10
180	ENSG00000178974.9	FBXO34	F-box protein 34 [Source:HGNC Symbol;Acc:HGNC:20201]	chr14;chr14;chr14;chr14;chr14;chr14;chr14;chr14;chr14;chr14;chr14;chr14;chr14;chr14;chr14;chr14;chr14	55271303;55271423;55272154;55272154;55272211;55318183;55350381;55350381;55350381;55350381;55350403;55350789;55354501;55354501;55355064;55355064;55361733	55271537;55271537;55272281;55272305;55272281;55318269;55353083;55350550;55353609;55350840;55350864;55352870;55354585;55354585;55355084;55355222;55361918	+;+;+;+;+;+;+;+;+;+;+;+;+;+;+;+;+	4133	chr14:55271303-55361918	337.114	293.423	309.584	323.542	1185.19	825.852	551.056	591.564	552.166	1.14252	0.162832	7.01656	2.27393e-12	1.72452e-10
181	ENSG00000144711.15	IQSEC1	IQ motif and Sec7 domain 1 [Source:HGNC Symbol;Acc:HGNC:29112]	chr3;chr3;chr3;chr3;chr3;chr3;chr3;chr3;chr3;chr3;chr3;chr3;chr3;chr3;chr3;chr3;chr3;chr3;chr3;chr3;chr3;chr3;chr3;chr3;chr3;chr3;chr3;chr3;chr3;chr3;chr3;chr3;chr3;chr3;chr3;chr3;chr3;chr3;chr3;chr3;chr3;chr3;chr3;chr3;chr3;chr3;chr3;chr3;chr3;chr3;chr3;chr3;chr3;chr3;chr3;chr3;chr3;chr3;chr3;chr3;chr3;chr3;chr3;chr3;chr3;chr3;chr3;chr3;chr3;chr3;chr3;chr3;chr3;chr3;chr3;chr3;chr3;chr3;chr3;chr3…	12897220;12897220;12900577;12900753;12900849;12902773;12902773;12902773;12902773;12908349;12908349;12908349;12908349;12908349;12908349;12909273;12909273;12909273;12909273;12909273;12909273;12911629;12911629;12911629;12911629;12911629;12911629;12913428;12913428;12913428;12913428;12913428;12913428;12913459;12915104;12915104;12915104;12915104;12915104;12915104;12915104;12915594;12915594;12915594;129…	12899434;12899434;12901522;12901522;12901522;12902822;12902822;12902822;12902822;12908525;12908525;12908525;12908525;12908525;12908525;12909434;12909434;12909434;12909434;12909434;12909434;12911728;12911728;12911728;12911728;12911728;12911728;12913553;12913553;12913553;12913553;12913553;12913553;12913553;12915133;12915133;12915133;12915133;12915133;12915133;12915133;12915733;12915733;12915733;129…	-;-;-;-;-;-;-;-;-;-;-;-;-;-;-;-;-;-;-;-;-;-;-;-;-;-;-;-;-;-;-;-;-;-;-;-;-;-;-;-;-;-;-;-;-;-;-;-;-;-;-;-;-;-;-;-;-;-;-;-;-;-;-;-;-;-;-;-;-;-;-;-;-;-;-;-;-;-;-;-;-;-;-;-;-;-;-;-;-;-;-;-;-;-;-;-;-	8550	chr3:12897220-13283281	1928.09	1754.88	2135.88	4664.21	1172.72	1240.8	1360.81	2509.16	2095.82	-0.672616	0.0959113	-7.0129	2.33432e-12	1.76054e-10
182	ENSG00000025293.16	PHF20	PHD finger protein 20 [Source:HGNC Symbol;Acc:HGNC:16098]	chr20;chr20;chr20;chr20;chr20;chr20;chr20;chr20;chr20;chr20;chr20;chr20;chr20;chr20;chr20;chr20;chr20;chr20;chr20;chr20;chr20;chr20;chr20;chr20;chr20;chr20;chr20;chr20;chr20;chr20;chr20;chr20;chr20;chr20;chr20;chr20;chr20;chr20;chr20;chr20;chr20;chr20;chr20;chr20;chr20;chr20;chr20;chr20;chr20;chr20;chr20;chr20;chr20;chr20;chr20;chr20;chr20;chr20;chr20;chr20;chr20;chr20;chr20;chr20;chr20;chr20;chr…	35771974;35771983;35772012;35772022;35772026;35772026;35772026;35772033;35774488;35782328;35782328;35800094;35801491;35801491;35801491;35801491;35801491;35801491;35838355;35842573;35842573;35842573;35842573;35842573;35842573;35845385;35847350;35847350;35847350;35847350;35847350;35847350;35849389;35855231;35855254;35855301;35856356;35858302;35858302;35858302;35858302;35858302;35858302;35858302;358…	35772079;35772079;35772079;35772079;35772079;35772079;35772079;35772079;35775058;35782609;35782609;35800173;35801605;35801605;35801605;35801972;35801605;35801605;35838442;35842744;35842744;35842744;35842744;35842744;35842744;35845508;35847434;35847434;35847434;35847430;35847434;35847434;35849483;35855291;35855291;35855572;35856530;35858381;35858381;35858381;35858381;35858381;35858381;35858381;358…	+;+;+;+;+;+;+;+;+;+;+;+;+;+;+;+;+;+;+;+;+;+;+;+;+;+;+;+;+;+;+;+;+;+;+;+;+;+;+;+;+;+;+;+;+;+;+;+;+;+;+;+;+;+;+;+;+;+;+;+;+;+;+;+;+;+;+;+;+;+;+;+;+;+;+;+;+;+;+;+;+;+;+;+;+;+;+;+;+;+;+;+;+;+	8383	chr20:35771974-35950381	2211.87	3059.71	3545.46	3696.85	4384.73	5661.83	4696	5628.79	4110.66	0.697527	0.099522	7.00877	2.40424e-12	1.80331e-10
183	ENSG00000138756.17	BMP2K	BMP2 inducible kinase [Source:HGNC Symbol;Acc:HGNC:18041]	chr4;chr4;chr4;chr4;chr4;chr4;chr4;chr4;chr4;chr4;chr4;chr4;chr4;chr4;chr4;chr4;chr4;chr4;chr4;chr4;chr4;chr4;chr4;chr4;chr4;chr4;chr4;chr4;chr4;chr4;chr4;chr4;chr4;chr4;chr4;chr4;chr4;chr4;chr4;chr4;chr4;chr4;chr4;chr4;chr4;chr4;chr4;chr4;chr4;chr4;chr4;chr4;chr4;chr4;chr4;chr4;chr4;chr4;chr4;chr4;chr4;chr4;chr4;chr4;chr4;chr4;chr4;chr4;chr4;chr4;chr4;chr4;chr4;chr4;chr4;chr4;chr4;chr4;chr4	78776342;78776378;78776378;78776378;78826037;78826037;78826037;78826037;78833582;78833582;78833582;78833582;78842385;78842385;78842385;78842385;78844928;78844928;78844928;78844928;78847188;78847188;78847188;78847188;78850892;78850924;78850924;78850924;78850924;78859167;78859584;78859584;78859584;78859584;78859584;78859624;78860036;78860036;78861389;78861389;78861389;78861389;78861389;78861389;788…	78776721;78776721;78776721;78776721;78826155;78826155;78826155;78826155;78833687;78833687;78833687;78833687;78842527;78842527;78842527;78842527;78845049;78845049;78845049;78845049;78847269;78847269;78847269;78847269;78851056;78851056;78851056;78851056;78851056;78859687;78859687;78859687;78859687;78859687;78859687;78859687;78860079;78860079;78861469;78861468;78861468;78861468;78861468;78861468;788…	+;+;+;+;+;+;+;+;+;+;+;+;+;+;+;+;+;+;+;+;+;+;+;+;+;+;+;+;+;+;+;+;+;+;+;+;+;+;+;+;+;+;+;+;+;+;+;+;+;+;+;+;+;+;+;+;+;+;+;+;+;+;+;+;+;+;+;+;+;+;+;+;+;+;+;+;+;+;+	9938	chr4:78776342-78916372	3230.26	3907.9	3872.76	3371.13	4144.81	7294.35	6185.68	7179.68	4898.32	0.731031	0.104545	6.99249	2.70045e-12	2.01442e-10
184	ENSG00000177337.7	DLGAP1-AS1	DLGAP1 antisense RNA 1 [Source:HGNC Symbol;Acc:HGNC:31676]	chr18;chr18;chr18;chr18;chr18;chr18;chr18;chr18;chr18;chr18;chr18;chr18;chr18;chr18;chr18;chr18;chr18	3593732;3594094;3594112;3594114;3594127;3594420;3594420;3594420;3594455;3596579;3596579;3596579;3596579;3597176;3597176;3597176;3597176	3593850;3594240;3594240;3594240;3594240;3594484;3594484;3594484;3594484;3596675;3598352;3596675;3596808;3597372;3597228;3597372;3597372	+;+;+;+;+;+;+;+;+;+;+;+;+;+;+;+;+	2105	chr18:3593732-3598352	490.073	242.475	298.618	343.085	828.195	662.297	644.341	731.312	530.05	1.01769	0.145684	6.9856	2.83647e-12	2.10439e-10
185	ENSG00000106348.17	IMPDH1	inosine monophosphate dehydrogenase 1 [Source:HGNC Symbol;Acc:HGNC:6052]	chr7;chr7;chr7;chr7;chr7;chr7;chr7;chr7;chr7;chr7;chr7;chr7;chr7;chr7;chr7;chr7;chr7;chr7;chr7;chr7;chr7;chr7;chr7;chr7;chr7;chr7;chr7;chr7;chr7;chr7;chr7;chr7;chr7;chr7;chr7;chr7;chr7;chr7;chr7;chr7;chr7;chr7;chr7;chr7;chr7;chr7;chr7;chr7;chr7;chr7;chr7;chr7;chr7;chr7;chr7;chr7;chr7;chr7;chr7;chr7;chr7;chr7;chr7;chr7;chr7;chr7;chr7;chr7;chr7;chr7;chr7;chr7;chr7;chr7;chr7;chr7;chr7;chr7;chr7;chr7…	128392277;128392277;128392277;128392277;128392278;128392278;128392293;128392301;128392739;128392850;128392850;128393722;128393722;128394275;128394278;128394278;128394278;128394278;128394278;128394278;128394278;128394278;128394278;128394278;128394278;128394456;128394456;128394456;128394456;128394456;128394456;128394456;128394456;128394456;128394456;128394456;128394456;128394889;128394889;128394889…	128393028;128393028;128393028;128393028;128393028;128393028;128393028;128393028;128393028;128393028;128393028;128393738;128393738;128394361;128394361;128394361;128394361;128394361;128394361;128394361;128394361;128394361;128394361;128394361;128394361;128394998;128394599;128394599;128394599;128394599;128394599;128394599;128394599;128394599;128394599;128394599;128394599;128395033;128395033;128395033…	-;-;-;-;-;-;-;-;-;-;-;-;-;-;-;-;-;-;-;-;-;-;-;-;-;-;-;-;-;-;-;-;-;-;-;-;-;-;-;-;-;-;-;-;-;-;-;-;-;-;-;-;-;-;-;-;-;-;-;-;-;-;-;-;-;-;-;-;-;-;-;-;-;-;-;-;-;-;-;-;-;-;-;-;-;-;-;-;-;-;-;-;-;-;-;-;-;-;-;-;-;-;-;-;-;-;-;-;-;-;-;-;-;-;-;-;-;-;-;-;-;-;-;-;-;-;-;-;-;-;-;-;-;-;-;-;-;-;-;-;-;-;-;-;-;-;-;-;-;-;-;-;-;-;-;-;-;-;-;-;-;-;-;-;-;-;-;-;-;-;-;-;-;-;-;-;-;-;-;-;-;-;-;-;-;-;-;-;-;-;-;-;-;-;-;-;-;-;-;-…	3662	chr7:128392277-128410252	2708.99	2792.7	3036.8	3504.68	1335.86	1921.27	2030.16	2129.84	2432.54	-0.690585	0.0991367	-6.96599	3.261e-12	2.40626e-10
186	ENSG00000038219.12	BOD1L1	biorientation of chromosomes in cell division 1 like 1 [Source:HGNC Symbol;Acc:HGNC:31792]	chr4;chr4;chr4;chr4;chr4;chr4;chr4;chr4;chr4;chr4;chr4;chr4;chr4;chr4;chr4;chr4;chr4;chr4;chr4;chr4;chr4;chr4;chr4;chr4;chr4;chr4;chr4;chr4;chr4;chr4;chr4;chr4;chr4;chr4;chr4;chr4;chr4;chr4;chr4;chr4;chr4;chr4;chr4;chr4;chr4;chr4;chr4;chr4;chr4;chr4;chr4;chr4	13568738;13569506;13569786;13572702;13576838;13576838;13576838;13577403;13577403;13577403;13577581;13577582;13577582;13577582;13579928;13579928;13579928;13581020;13581020;13581132;13582230;13582237;13582652;13582652;13586396;13586396;13587699;13587699;13588722;13588722;13590386;13590386;13591923;13591923;13595860;13597104;13598946;13607117;13608530;13609295;13610934;13613506;13613512;13614196;136…	13570128;13570128;13570128;13572842;13576991;13576991;13576991;13577487;13577487;13577487;13577631;13578201;13577631;13577631;13580066;13579973;13579973;13581048;13581054;13581207;13582310;13582310;13582736;13582736;13586475;13586475;13587771;13587771;13588792;13588792;13590446;13590446;13593520;13591966;13595944;13597168;13605084;13607189;13608668;13609406;13611100;13613661;13613661;13614810;136…	-;-;-;-;-;-;-;-;-;-;-;-;-;-;-;-;-;-;-;-;-;-;-;-;-;-;-;-;-;-;-;-;-;-;-;-;-;-;-;-;-;-;-;-;-;-;-;-;-;-;-;-	15860	chr4:13568738-13627723	16965.4	17736.5	20522.8	20723	24660.6	29686.2	26231.4	30873.8	23425	0.542291	0.0778687	6.96417	3.30349e-12	2.42451e-10
187	ENSG00000259345.6	AC013652.1	novel transcript	chr15;chr15;chr15;chr15;chr15;chr15;chr15;chr15;chr15;chr15;chr15;chr15;chr15;chr15;chr15;chr15;chr15;chr15;chr15;chr15;chr15;chr15;chr15;chr15;chr15;chr15;chr15;chr15;chr15;chr15	38865322;38867970;38868312;38885470;38885497;38886634;38886697;38886830;38974155;38974155;38974155;39018502;39071503;39071503;39071503;39071503;39071571;39109701;39118650;39188438;39194078;39194078;39273840;39299339;39359789;39419030;39420544;39420544;39420909;39427098	38865722;38868184;38868457;38885628;38885628;38886929;38886929;38886929;38974235;38974235;38974235;39018581;39071608;39071608;39071608;39071608;39071608;39109798;39118713;39190166;39194309;39196004;39273883;39299482;39360141;39419652;39420709;39420951;39420975;39427195	-;-;-;-;-;-;-;-;-;-;-;-;-;-;-;-;-;-;-;-;-;-;-;-;-;-;-;-;-;-	6996	chr15:38865322-39427195	48.3029	33.9653	54.831	43.4284	237.038	252.4	116.366	274.242	132.572	1.6794	0.242294	6.93124	4.17178e-12	3.0454e-10
188	ENSG00000174373.16	RALGAPA1	Ral GTPase activating protein catalytic alpha subunit 1 [Source:HGNC Symbol;Acc:HGNC:17770]	chr14;chr14;chr14;chr14;chr14;chr14;chr14;chr14;chr14;chr14;chr14;chr14;chr14;chr14;chr14;chr14;chr14;chr14;chr14;chr14;chr14;chr14;chr14;chr14;chr14;chr14;chr14;chr14;chr14;chr14;chr14;chr14;chr14;chr14;chr14;chr14;chr14;chr14;chr14;chr14;chr14;chr14;chr14;chr14;chr14;chr14;chr14;chr14;chr14;chr14;chr14;chr14;chr14;chr14;chr14;chr14;chr14;chr14;chr14;chr14;chr14;chr14;chr14;chr14;chr14;chr14;chr…	35538352;35538352;35538352;35538357;35539069;35539160;35539635;35541740;35542027;35542027;35542027;35548508;35548508;35548508;35548512;35549110;35549110;35549110;35549110;35549110;35549110;35549110;35549174;35564373;35570617;35570617;35570617;35570617;35570617;35570617;35570617;35570617;35570617;35572560;35572560;35572560;35572560;35572560;35572560;35572560;35572560;35572560;35595634;35595634;355…	35539690;35539690;35539690;35539690;35539690;35539690;35539690;35541804;35542524;35542029;35542029;35548538;35548538;35548538;35548538;35549234;35549234;35549234;35549234;35549234;35549234;35549234;35549234;35564517;35570744;35570744;35570744;35570744;35570744;35570744;35570744;35570744;35570744;35572718;35572680;35572860;35572718;35572718;35572718;35572718;35572718;35572718;35595789;35595789;355…	-;-;-;-;-;-;-;-;-;-;-;-;-;-;-;-;-;-;-;-;-;-;-;-;-;-;-;-;-;-;-;-;-;-;-;-;-;-;-;-;-;-;-;-;-;-;-;-;-;-;-;-;-;-;-;-;-;-;-;-;-;-;-;-;-;-;-;-;-;-;-;-;-;-;-;-;-;-;-;-;-;-;-;-;-;-;-;-;-;-;-;-;-;-;-;-;-;-;-;-;-;-;-;-;-;-;-;-;-;-;-;-;-;-;-;-;-;-;-;-;-;-;-;-;-;-;-;-;-;-;-;-;-;-;-;-;-;-;-;-;-;-;-;-;-;-;-;-;-;-;-;-;-;-;-;-;-;-;-;-;-;-;-;-;-;-;-;-;-;-;-;-;-;-;-;-;-;-;-;-;-;-;-;-;-;-;-;-;-;-;-;-;-;-;-;-;-;-;-;-…	14258	chr14:35538352-35809304	1192.48	411.358	468.173	345.256	1795.54	853.111	918.427	858.452	855.35	0.914654	0.131976	6.93045	4.19493e-12	3.04601e-10
189	ENSG00000123908.11	AGO2	argonaute RISC catalytic component 2 [Source:HGNC Symbol;Acc:HGNC:3263]	chr8;chr8;chr8;chr8;chr8;chr8;chr8;chr8;chr8;chr8;chr8;chr8;chr8;chr8;chr8;chr8;chr8;chr8;chr8;chr8;chr8;chr8;chr8;chr8;chr8;chr8;chr8;chr8;chr8;chr8;chr8;chr8;chr8;chr8;chr8;chr8;chr8;chr8;chr8;chr8;chr8;chr8;chr8;chr8;chr8;chr8;chr8;chr8;chr8;chr8;chr8;chr8;chr8;chr8;chr8;chr8;chr8;chr8;chr8;chr8;chr8;chr8;chr8;chr8;chr8;chr8;chr8;chr8;chr8;chr8;chr8;chr8;chr8;chr8	140520156;140531421;140531421;140532094;140532416;140532416;140532416;140532416;140532533;140535391;140535468;140535468;140535468;140539320;140539320;140539320;140539320;140539320;140541164;140541164;140541164;140541164;140544213;140544213;140544213;140547468;140547468;140547468;140549114;140549114;140549114;140551303;140551303;140551303;140555408;140555896;140555896;140555896;140556167;140556167…	140532152;140532152;140532152;140532152;140532706;140532615;140532615;140532615;140532615;140535569;140535569;140535569;140535569;140539449;140539454;140539454;140539454;140539454;140541457;140541358;140541358;140541358;140544303;140544303;140544303;140547627;140547627;140547627;140549298;140549298;140549298;140551436;140551436;140551436;140556018;140556018;140556018;140556018;140556238;140556286…	-;-;-;-;-;-;-;-;-;-;-;-;-;-;-;-;-;-;-;-;-;-;-;-;-;-;-;-;-;-;-;-;-;-;-;-;-;-;-;-;-;-;-;-;-;-;-;-;-;-;-;-;-;-;-;-;-;-;-;-;-;-;-;-;-;-;-;-;-;-;-;-;-;-	15833	chr8:140520156-140635619	3025.98	3164.44	3246	3163.76	4008.54	5387.22	4894.11	5012.01	3987.76	0.593453	0.0857977	6.91688	4.61696e-12	3.33471e-10
190	ENSG00000204482.10	LST1	leukocyte specific transcript 1 [Source:HGNC Symbol;Acc:HGNC:14189]	chr6;chr6;chr6;chr6;chr6;chr6;chr6;chr6;chr6;chr6;chr6;chr6;chr6;chr6;chr6;chr6;chr6;chr6;chr6;chr6;chr6;chr6;chr6;chr6;chr6;chr6;chr6;chr6;chr6;chr6;chr6;chr6;chr6;chr6;chr6;chr6;chr6;chr6;chr6;chr6;chr6;chr6;chr6;chr6;chr6;chr6;chr6;chr6;chr6;chr6;chr6;chr6;chr6;chr6;chr6;chr6;chr6;chr6;chr6;chr6;chr6;chr6;chr6;chr6;chr6;chr6;chr6;chr6;chr6	31586124;31586179;31586194;31586217;31586217;31586220;31586699;31586848;31586895;31587022;31587054;31587086;31587117;31587200;31587200;31587200;31587200;31587200;31587200;31587200;31587200;31587200;31587200;31587200;31587200;31587200;31587200;31587255;31587300;31587316;31587641;31587641;31587641;31587641;31587641;31587641;31587641;31587641;31587641;31587669;31587816;31587816;31587944;31587944;315…	31586315;31586315;31586315;31586315;31586315;31586315;31586807;31586939;31586939;31587318;31587318;31587106;31587318;31587318;31587318;31587318;31587318;31587318;31587318;31587318;31587318;31587318;31587318;31588909;31587318;31587318;31587318;31587318;31587318;31587318;31587733;31587733;31587733;31587733;31587733;31587733;31587730;31587733;31587733;31587733;31587966;31587841;31587966;31587966;315…	+;+;+;+;+;+;+;+;+;+;+;+;+;+;+;+;+;+;+;+;+;+;+;+;+;+;+;+;+;+;+;+;+;+;+;+;+;+;+;+;+;+;+;+;+;+;+;+;+;+;+;+;+;+;+;+;+;+;+;+;+;+;+;+;+;+;+;+;+	2281	chr6:31586124-31588909	894.61	3182.36	3256.12	5960.55	594.036	2245.35	1934.95	2885.32	2619.16	-0.703401	0.10189	-6.9035	5.07363e-12	3.62618e-10
191	ENSG00000086730.16	LAT2	linker for activation of T cells family member 2 [Source:HGNC Symbol;Acc:HGNC:12749]	chr7;chr7;chr7;chr7;chr7;chr7;chr7;chr7;chr7;chr7;chr7;chr7;chr7;chr7;chr7;chr7;chr7;chr7;chr7;chr7;chr7;chr7;chr7;chr7;chr7;chr7;chr7;chr7;chr7;chr7;chr7;chr7;chr7;chr7;chr7;chr7;chr7;chr7;chr7;chr7;chr7;chr7;chr7;chr7;chr7;chr7;chr7;chr7;chr7;chr7;chr7;chr7;chr7;chr7;chr7;chr7;chr7;chr7;chr7;chr7;chr7;chr7;chr7;chr7;chr7;chr7;chr7;chr7;chr7;chr7;chr7;chr7;chr7;chr7;chr7;chr7;chr7;chr7;chr7;chr7…	74199652;74209396;74209418;74209927;74209931;74209954;74209981;74210006;74210006;74210006;74210023;74214822;74214822;74214822;74214822;74214822;74214822;74214822;74215947;74215947;74215947;74215947;74215947;74215947;74215947;74215947;74215947;74216825;74216825;74216825;74216825;74216825;74216825;74216825;74216825;74216825;74219744;74219744;74219744;74219744;74219744;74219744;74219744;74219744;742…	74199685;74210088;74210088;74210088;74210088;74210088;74210088;74210088;74210088;74210088;74210088;74215010;74214940;74215099;74215277;74214917;74215010;74215010;74216069;74216069;74216069;74216069;74216069;74216069;74216069;74216069;74216069;74216834;74216864;74216864;74216864;74216864;74216864;74216864;74216864;74216864;74219787;74219787;74219787;74219787;74219787;74219787;74219787;74219784;742…	+;+;+;+;+;+;+;+;+;+;+;+;+;+;+;+;+;+;+;+;+;+;+;+;+;+;+;+;+;+;+;+;+;+;+;+;+;+;+;+;+;+;+;+;+;+;+;+;+;+;+;+;+;+;+;+;+;+;+;+;+;+;+;+;+;+;+;+;+;+;+;+;+;+;+;+;+;+;+;+;+;+;+;+;+;+;+;+;+;+;+;+;+;+;+;+;+;+;+;+;+;+;+;+	4545	chr7:74199652-74229834	1532.61	2117.17	1259.43	2971.59	772.534	1454.83	728.971	1874.51	1588.96	-0.716139	0.103735	-6.90356	5.07141e-12	3.62618e-10
192	ENSG00000139112.10	GABARAPL1	GABA type A receptor associated protein like 1 [Source:HGNC Symbol;Acc:HGNC:4068]	chr12;chr12;chr12;chr12;chr12;chr12;chr12;chr12;chr12;chr12;chr12;chr12;chr12;chr12;chr12;chr12;chr12;chr12;chr12;chr12;chr12;chr12;chr12;chr12;chr12;chr12;chr12;chr12;chr12;chr12;chr12;chr12;chr12;chr12;chr12;chr12;chr12;chr12;chr12;chr12;chr12;chr12;chr12;chr12;chr12;chr12;chr12;chr12;chr12;chr12;chr12;chr12;chr12;chr12;chr12;chr12;chr12;chr12;chr12;chr12;chr12;chr12;chr12;chr12;chr12;chr12;chr…	10212458;10212509;10212597;10212805;10212836;10212854;10212877;10212877;10212883;10212883;10212893;10212897;10212922;10212928;10212945;10212945;10213093;10213093;10213106;10213142;10213429;10213429;10213440;10213440;10213629;10213836;10213836;10213836;10213836;10213836;10213836;10214074;10214074;10214074;10214074;10214669;10214669;10218063;10218063;10218063;10218063;10218063;10218063;10218063;102…	10212753;10212753;10212753;10213219;10213219;10212944;10213219;10213219;10213219;10212990;10213219;10213219;10213219;10212990;10213219;10213219;10213219;10213219;10214779;10213219;10213714;10214187;10213714;10213617;10213999;10213974;10214187;10213974;10213877;10213974;10214187;10214187;10214187;10214187;10214123;10214689;10214779;10218141;10218141;10218141;10218141;10218141;10218141;10218141;102…	+;+;+;+;+;+;+;+;+;+;+;+;+;+;+;+;+;+;+;+;+;+;+;+;+;+;+;+;+;+;+;+;+;+;+;+;+;+;+;+;+;+;+;+;+;+;+;+;+;+;+;+;+;+;+;+;+;+;+;+;+;+;+;+;+;+;+;+;+;+;+;+;+;+;+;+;+;+	4086	chr12:10212458-10223130	1416.88	1568.07	1772.31	1559.08	2332.96	2609.81	2416.76	2875.86	2068.97	0.674376	0.0977422	6.89953	5.21739e-12	3.70951e-10
193	ENSG00000189159.15	JPT1	Jupiter microtubule associated homolog 1 [Source:HGNC Symbol;Acc:HGNC:14569]	chr17;chr17;chr17;chr17;chr17;chr17;chr17;chr17;chr17;chr17;chr17;chr17;chr17;chr17;chr17;chr17;chr17;chr17;chr17;chr17;chr17;chr17;chr17;chr17;chr17;chr17;chr17;chr17;chr17;chr17;chr17;chr17;chr17;chr17;chr17;chr17;chr17;chr17;chr17;chr17;chr17;chr17;chr17;chr17;chr17;chr17;chr17;chr17;chr17;chr17;chr17;chr17;chr17;chr17	75135248;75135248;75135286;75135307;75135307;75135886;75135984;75135992;75136148;75136201;75146666;75146666;75146666;75146666;75146666;75146666;75146666;75146666;75146666;75147520;75147538;75147556;75147556;75147556;75147556;75147556;75147556;75147556;75147556;75147784;75148529;75148529;75148529;75148529;75148529;75148529;75148529;75148529;75148529;75148529;75148529;75149091;75149091;75152905;751…	75136250;75136250;75136250;75136250;75136250;75136250;75136250;75136250;75136250;75136250;75146684;75146684;75146684;75146684;75146780;75146684;75146684;75146684;75146684;75147653;75147653;75147653;75147653;75147653;75147653;75147653;75147653;75147653;75147653;75147978;75148671;75148671;75148671;75148671;75148671;75148671;75148671;75148671;75148671;75148671;75148671;75149185;75149185;75153293;751…	-;-;-;-;-;-;-;-;-;-;-;-;-;-;-;-;-;-;-;-;-;-;-;-;-;-;-;-;-;-;-;-;-;-;-;-;-;-;-;-;-;-;-;-;-;-;-;-;-;-;-;-;-;-	3414	chr17:75135248-75168281	2194.76	1599.2	1868.47	1504.8	3541.18	2643.13	2778.36	2136.15	2283.26	0.608296	0.0884719	6.87558	6.17385e-12	4.3668e-10
194	ENSG00000185909.14	KLHDC8B	kelch domain containing 8B [Source:HGNC Symbol;Acc:HGNC:28557]	chr3;chr3;chr3;chr3;chr3;chr3;chr3;chr3;chr3;chr3;chr3;chr3;chr3;chr3;chr3;chr3;chr3;chr3	49171611;49171622;49172636;49172636;49172713;49174188;49174239;49174239;49174239;49174742;49174742;49174742;49174742;49174933;49175062;49175062;49175605;49175605	49171685;49171685;49172801;49173145;49173175;49174403;49174403;49174403;49174403;49174966;49175186;49174966;49174966;49174966;49175167;49175163;49176402;49176486	+;+;+;+;+;+;+;+;+;+;+;+;+;+;+;+;+;+	2158	chr3:49171611-49176486	986.184	163.222	168.711	142.228	1826.25	520.953	291.396	501.201	575.018	1.14533	0.16668	6.87144	6.35586e-12	4.47236e-10
195	ENSG00000270164.1	LINC01480	long intergenic non-protein coding RNA 1480 [Source:HGNC Symbol;Acc:HGNC:51124]	chr19;chr19;chr19;chr19;chr19;chr19;chr19;chr19;chr19	41535183;41535340;41535498;41535567;41535714;41535728;41536598;41536598;41536601	41536900;41535783;41535601;41535601;41535783;41535783;41536904;41536902;41536904	+;+;+;+;+;+;+;+;+	1722	chr19:41535183-41536904	33.2082	16.9827	59.8923	46.6856	134.354	199.901	169.26	277.394	117.21	1.70829	0.24944	6.8485	7.46291e-12	5.22442e-10
196	ENSG00000169252.5	ADRB2	adrenoceptor beta 2 [Source:HGNC Symbol;Acc:HGNC:286]	chr5	148825245	148828687	+	3443	chr5:148825245-148828687	1390.72	953.86	857.051	816.455	328.207	427.06	487.584	426.599	710.942	-1.12562	0.165157	-6.81545	9.39676e-12	6.54465e-10
197	ENSG00000030582.17	GRN	granulin precursor [Source:HGNC Symbol;Acc:HGNC:4601]	chr17;chr17;chr17;chr17;chr17;chr17;chr17;chr17;chr17;chr17;chr17;chr17;chr17;chr17;chr17;chr17;chr17;chr17;chr17;chr17;chr17;chr17;chr17;chr17;chr17;chr17;chr17;chr17;chr17;chr17;chr17;chr17;chr17;chr17;chr17;chr17;chr17;chr17;chr17;chr17;chr17;chr17;chr17;chr17;chr17;chr17;chr17;chr17;chr17;chr17;chr17;chr17;chr17;chr17;chr17;chr17;chr17;chr17;chr17;chr17;chr17;chr17;chr17;chr17;chr17;chr17;chr…	44345086;44345246;44345262;44345265;44345265;44345282;44345298;44345302;44345302;44345302;44345302;44345302;44345302;44345305;44345306;44345314;44345531;44345566;44345610;44345610;44346089;44346089;44346089;44349158;44349158;44349158;44349158;44349158;44349158;44349158;44349158;44349158;44349158;44349158;44349158;44349158;44349158;44349158;44349162;44349165;44349426;44349426;44349426;44349426;443…	44345334;44345334;44345334;44345334;44345605;44345334;44345334;44345334;44345334;44345334;44345605;44345334;44345334;44345334;44345334;44345334;44345605;44345605;44345741;44345741;44346228;44346228;44346228;44349302;44349302;44349302;44349302;44349302;44349302;44349302;44349275;44349551;44349302;44349302;44349302;44349302;44349302;44349302;44349302;44349302;44349551;44349811;44349551;44349551;443…	+;+;+;+;+;+;+;+;+;+;+;+;+;+;+;+;+;+;+;+;+;+;+;+;+;+;+;+;+;+;+;+;+;+;+;+;+;+;+;+;+;+;+;+;+;+;+;+;+;+;+;+;+;+;+;+;+;+;+;+;+;+;+;+;+;+;+;+;+;+;+;+;+;+;+;+;+;+;+;+;+;+;+;+;+;+;+;+;+;+;+;+;+;+;+;+;+;+;+;+;+;+;+;+;+;+;+;+;+;+;+;+;+;+;+;+;+;+;+;+;+;+;+;+;+	3680	chr17:44345086-44353102	3595.55	1447.3	1535.27	1350.62	2170.77	955.081	964.589	881.568	1612.59	-0.636533	0.0934472	-6.81169	9.64585e-12	6.68403e-10
198	ENSG00000150054.18	MPP7	membrane palmitoylated protein 7 [Source:HGNC Symbol;Acc:HGNC:26542]	chr10;chr10;chr10;chr10;chr10;chr10;chr10;chr10;chr10;chr10;chr10;chr10;chr10;chr10;chr10;chr10;chr10;chr10;chr10;chr10;chr10;chr10;chr10;chr10;chr10;chr10;chr10;chr10;chr10;chr10;chr10;chr10;chr10;chr10;chr10;chr10;chr10;chr10;chr10;chr10;chr10;chr10;chr10;chr10;chr10;chr10;chr10;chr10;chr10;chr10;chr10;chr10;chr10;chr10;chr10;chr10;chr10;chr10;chr10;chr10;chr10;chr10;chr10;chr10;chr10;chr10;chr…	28050993;28050993;28051168;28054061;28054143;28056480;28056480;28056480;28056480;28056480;28058495;28058495;28058495;28058495;28058495;28059516;28059650;28059650;28059650;28059650;28069772;28069772;28069772;28069772;28069772;28089671;28089671;28089671;28089671;28089671;28119651;28119651;28119651;28119651;28119651;28120194;28120194;28120194;28120194;28120194;28120594;28120594;28120594;28120594;281…	28054244;28054244;28054244;28054244;28054244;28056623;28056623;28056623;28056623;28056623;28058603;28058603;28058603;28058603;28058603;28059743;28059743;28059743;28059743;28059743;28069852;28069852;28069852;28069852;28069852;28089841;28089841;28089841;28089841;28089841;28119715;28119715;28119715;28119715;28119715;28120207;28120390;28120390;28120390;28120390;28120668;28120668;28120668;28120668;281…	-;-;-;-;-;-;-;-;-;-;-;-;-;-;-;-;-;-;-;-;-;-;-;-;-;-;-;-;-;-;-;-;-;-;-;-;-;-;-;-;-;-;-;-;-;-;-;-;-;-;-;-;-;-;-;-;-;-;-;-;-;-;-;-;-;-;-;-;-;-;-;-;-;-;-;-;-;-;-;-;-;-;-;-;-;-;-;-;-;-;-;-;-;-;-;-;-;-;-	6167	chr10:28050993-28334486	417.619	372.675	561.807	529.827	196.732	156.488	246.196	260.583	342.741	-1.04552	0.153507	-6.81089	9.69997e-12	6.68759e-10
199	ENSG00000171657.5	GPR82	G protein-coupled receptor 82 [Source:HGNC Symbol;Acc:HGNC:4533]	chrX;chrX;chrX;chrX;chrX	41724155;41726773;41726993;41728133;41728648	41724289;41726843;41730135;41728511;41728771	+;+;+;+;+	3349	chrX:41724155-41730135	221.388	1086.89	988.645	631.884	113.241	299.851	585.678	221.705	518.66	-1.14836	0.168748	-6.80519	1.00918e-11	6.92279e-10
200	ENSG00000121361.3	KCNJ8	potassium voltage-gated channel subfamily J member 8 [Source:HGNC Symbol;Acc:HGNC:6269]	chr12;chr12;chr12;chr12;chr12	21764955;21773243;21773275;21774546;21775487	21766623;21773686;21773686;21774821;21775581	-;-;-;-;-	2484	chr12:21764955-21775581	75.4733	58.4958	113.88	47.7713	450.085	324.081	187.532	268.988	190.788	1.58737	0.234533	6.76821	1.30388e-11	8.8996e-10
201	ENSG00000010310.8	GIPR	gastric inhibitory polypeptide receptor [Source:HGNC Symbol;Acc:HGNC:4271]	chr19;chr19;chr19;chr19;chr19;chr19;chr19;chr19;chr19;chr19;chr19;chr19;chr19;chr19;chr19;chr19;chr19;chr19;chr19;chr19;chr19;chr19;chr19;chr19;chr19;chr19;chr19;chr19;chr19;chr19;chr19;chr19;chr19;chr19;chr19;chr19;chr19;chr19;chr19;chr19;chr19;chr19;chr19;chr19;chr19;chr19;chr19;chr19;chr19;chr19;chr19;chr19;chr19;chr19;chr19;chr19;chr19;chr19;chr19;chr19;chr19;chr19	45668244;45668256;45668257;45668257;45669477;45669477;45669477;45669477;45670256;45670635;45670635;45670635;45670635;45671285;45671285;45671285;45671285;45672618;45672851;45672851;45672851;45672851;45674074;45674074;45674074;45674074;45674074;45674682;45674682;45674682;45674682;45675381;45676949;45676949;45676949;45676949;45677323;45677323;45677323;45677526;45677637;45677710;45677710;45677710;456…	45668298;45668298;45668298;45668298;45669592;45669592;45669592;45669592;45670734;45670734;45670734;45670734;45670734;45671362;45671392;45671392;45671392;45672954;45672954;45672954;45672954;45672954;45674413;45674177;45674177;45674177;45674177;45674826;45674826;45674826;45674826;45675412;45677108;45677108;45677108;45677108;45677383;45677383;45677383;45677994;45677661;45677779;45677779;45677779;456…	+;+;+;+;+;+;+;+;+;+;+;+;+;+;+;+;+;+;+;+;+;+;+;+;+;+;+;+;+;+;+;+;+;+;+;+;+;+;+;+;+;+;+;+;+;+;+;+;+;+;+;+;+;+;+;+;+;+;+;+;+;+	4736	chr19:45668244-45683724	514.225	1102.93	1015.64	1164.97	1161.2	2201.94	1406.01	2001.65	1321.07	0.811494	0.119952	6.76514	1.33182e-11	9.04512e-10
202	ENSG00000011422.11	PLAUR	plasminogen activator, urokinase receptor [Source:HGNC Symbol;Acc:HGNC:9053]	chr19;chr19;chr19;chr19;chr19;chr19;chr19;chr19;chr19;chr19;chr19;chr19;chr19;chr19;chr19;chr19;chr19;chr19;chr19;chr19;chr19;chr19;chr19;chr19;chr19;chr19;chr19;chr19;chr19;chr19;chr19;chr19;chr19;chr19;chr19;chr19;chr19;chr19;chr19;chr19;chr19;chr19;chr19;chr19;chr19;chr19;chr19;chr19;chr19;chr19;chr19;chr19;chr19;chr19;chr19;chr19;chr19;chr19;chr19;chr19;chr19;chr19;chr19;chr19;chr19;chr19;chr…	43646095;43648576;43648579;43648580;43648580;43651824;43652041;43652225;43652225;43652225;43652225;43652225;43652226;43652264;43655439;43655439;43655439;43655439;43655439;43655439;43655439;43655439;43655513;43656479;43656479;43656479;43656479;43656479;43656479;43656479;43656479;43656479;43656479;43656479;43656479;43656566;43660974;43660974;43665110;43665316;43665316;43665316;43665316;43665316;436…	43646548;43648909;43649143;43649143;43649143;43652053;43652371;43652371;43652371;43652371;43652371;43652371;43652371;43652371;43655573;43655573;43655573;43655573;43655573;43655573;43655573;43655573;43655573;43656640;43656640;43656640;43656640;43656640;43656802;43656640;43656573;43656640;43656640;43656616;43656640;43656640;43661548;43661442;43665459;43665459;43665459;43665459;43665459;43665459;436…	-;-;-;-;-;-;-;-;-;-;-;-;-;-;-;-;-;-;-;-;-;-;-;-;-;-;-;-;-;-;-;-;-;-;-;-;-;-;-;-;-;-;-;-;-;-;-;-;-;-;-;-;-;-;-;-;-;-;-;-;-;-;-;-;-;-;-;-;-	4457	chr19:43646095-43670547	4668.27	3502.2	5106.03	4983.41	16550.5	12291.9	9279.48	14209.1	8823.86	1.30163	0.192832	6.75009	1.47751e-11	9.98489e-10
203	ENSG00000116285.12	ERRFI1	ERBB receptor feedback inhibitor 1 [Source:HGNC Symbol;Acc:HGNC:18185]	chr1;chr1;chr1;chr1;chr1;chr1;chr1;chr1;chr1;chr1;chr1;chr1;chr1;chr1;chr1;chr1	8004404;8011719;8013427;8013739;8014040;8015308;8015308;8015495;8015495;8015495;8015495;8015495;8026158;8026158;8026158;8026158	8004558;8014396;8015384;8014396;8014396;8015400;8015384;8015692;8015692;8015692;8015692;8015633;8026296;8026296;8026308;8026283	-;-;-;-;-;-;-;-;-;-;-;-;-;-;-;-	4186	chr1:8004404-8026308	189.186	38.6827	53.9875	26.0571	1191.91	66.6335	256.775	71.4501	236.835	1.52475	0.226068	6.74464	1.53407e-11	1.0316e-09
204	ENSG00000151893.14	CACUL1	CDK2 associated cullin domain 1 [Source:HGNC Symbol;Acc:HGNC:23727]	chr10;chr10;chr10;chr10;chr10;chr10;chr10;chr10;chr10;chr10;chr10;chr10;chr10;chr10;chr10;chr10;chr10;chr10;chr10;chr10;chr10;chr10;chr10;chr10;chr10;chr10;chr10;chr10;chr10;chr10;chr10;chr10;chr10;chr10;chr10;chr10;chr10;chr10	118674167;118676411;118684556;118685959;118685983;118685997;118686598;118686598;118686598;118686598;118686598;118691265;118691265;118691265;118691265;118693702;118694921;118695141;118695141;118695141;118701306;118701306;118701306;118701306;118707492;118707492;118707492;118707492;118726278;118729175;118729295;118729295;118730284;118730284;118730284;118754396;118754396;118754396	118674460;118686168;118686168;118686168;118686168;118686168;118686781;118686641;118686641;118686641;118686641;118691565;118691403;118691403;118691403;118693749;118695230;118695230;118695230;118695230;118701408;118701408;118701408;118701408;118707513;118707587;118707587;118707587;118726385;118729397;118729397;118729397;118730410;118730410;118730410;118754477;118755249;118755246	-;-;-;-;-;-;-;-;-;-;-;-;-;-;-;-;-;-;-;-;-;-;-;-;-;-;-;-;-;-;-;-;-;-;-;-;-;-	12406	chr10:118674167-118755249	3149.75	3053.11	3832.27	3514.45	4916.39	4313.01	5369.19	5027.77	4146.99	0.525512	0.0779517	6.74151	1.56744e-11	1.04888e-09
205	ENSG00000115602.16	IL1RL1	interleukin 1 receptor like 1 [Source:HGNC Symbol;Acc:HGNC:5998]	chr2;chr2;chr2;chr2;chr2;chr2;chr2;chr2;chr2;chr2;chr2;chr2;chr2;chr2;chr2;chr2;chr2;chr2;chr2;chr2;chr2;chr2;chr2;chr2;chr2;chr2;chr2;chr2;chr2;chr2;chr2;chr2;chr2;chr2;chr2;chr2;chr2;chr2;chr2;chr2;chr2;chr2;chr2;chr2;chr2;chr2;chr2;chr2;chr2;chr2;chr2;chr2;chr2;chr2;chr2;chr2;chr2;chr2;chr2	102311502;102311502;102311529;102311568;102312909;102313352;102337148;102337250;102337258;102337281;102337288;102338116;102338116;102338116;102338116;102338116;102338116;102338837;102338837;102338837;102338837;102338837;102338837;102338837;102338837;102338981;102340098;102340098;102340098;102340098;102340098;102340098;102340098;102340666;102340666;102340666;102340666;102340666;102341188;102342223…	102311623;102311623;102311623;102311623;102313047;102313436;102337337;102337337;102337337;102337337;102337337;102338325;102338325;102338325;102338325;102338325;102338325;102339047;102339047;102339047;102339466;102338891;102339047;102339022;102339047;102339047;102340272;102340272;102340272;102340272;102340196;102340272;102340272;102340828;102340828;102340828;102340828;102340828;102341357;102342294…	+;+;+;+;+;+;+;+;+;+;+;+;+;+;+;+;+;+;+;+;+;+;+;+;+;+;+;+;+;+;+;+;+;+;+;+;+;+;+;+;+;+;+;+;+;+;+;+;+;+;+;+;+;+;+;+;+;+;+	5746	chr2:102311502-102352037	1423.93	5262.74	4816.69	4569.76	9946.02	17680.1	12818.5	18365.8	9360.45	1.54782	0.229639	6.74021	1.58158e-11	1.05318e-09
206	ENSG00000156500.15	FAM122C	family with sequence similarity 122C [Source:HGNC Symbol;Acc:HGNC:25202]	chrX;chrX;chrX;chrX;chrX;chrX;chrX;chrX;chrX;chrX;chrX;chrX;chrX;chrX;chrX;chrX;chrX;chrX;chrX;chrX;chrX;chrX;chrX;chrX;chrX;chrX;chrX;chrX;chrX;chrX;chrX;chrX;chrX;chrX;chrX;chrX;chrX;chrX;chrX;chrX;chrX;chrX;chrX;chrX;chrX;chrX;chrX;chrX;chrX;chrX;chrX;chrX;chrX;chrX;chrX;chrX;chrX;chrX;chrX;chrX;chrX;chrX;chrX;chrX;chrX;chrX;chrX;chrX;chrX;chrX;chrX;chrX;chrX;chrX;chrX;chrX;chrX;chrX;chrX;chrX…	134796395;134796409;134796789;134804101;134804101;134804101;134804116;134807129;134807169;134807191;134807191;134807193;134807194;134807217;134807223;134807239;134807253;134807259;134807261;134807281;134807540;134807540;134807540;134807540;134807540;134807540;134807540;134807540;134808105;134809187;134809187;134809187;134809187;134814771;134814771;134814771;134814771;134814771;134814771;134814771…	134796447;134796460;134796864;134804246;134804246;134804246;134804246;134807341;134807708;134807341;134807708;134807708;134807708;134807341;134807708;134807341;134807708;134807708;134807708;134807708;134807708;134807708;134807708;134807708;134807708;134807708;134807708;134807708;134808180;134809557;134811183;134811150;134810975;134814849;134814849;134814849;134814849;134814849;134814849;134814849…	+;+;+;+;+;+;+;+;+;+;+;+;+;+;+;+;+;+;+;+;+;+;+;+;+;+;+;+;+;+;+;+;+;+;+;+;+;+;+;+;+;+;+;+;+;+;+;+;+;+;+;+;+;+;+;+;+;+;+;+;+;+;+;+;+;+;+;+;+;+;+;+;+;+;+;+;+;+;+;+;+;+;+;+;+;+;+;+;+;+;+;+;+;+;+;+;+;+;+;+;+;+;+;+;+;+;+;+;+;+;+;+;+;+;+;+;+;+;+;+;+;+;+;+;+;+;+	7959	chrX:134796395-134854835	95.5995	161.335	192.33	277.942	365.634	471.483	345.252	651.457	320.129	1.21382	0.180541	6.72323	1.77735e-11	1.17779e-09
207	ENSG00000075391.16	RASAL2	RAS protein activator like 2 [Source:HGNC Symbol;Acc:HGNC:9874]	chr1;chr1;chr1;chr1;chr1;chr1;chr1;chr1;chr1;chr1;chr1;chr1;chr1;chr1;chr1;chr1;chr1;chr1;chr1;chr1;chr1;chr1;chr1;chr1;chr1;chr1;chr1;chr1;chr1;chr1;chr1;chr1;chr1;chr1;chr1;chr1;chr1;chr1;chr1;chr1;chr1;chr1;chr1;chr1;chr1;chr1;chr1;chr1;chr1;chr1;chr1	178094141;178120961;178123056;178123719;178125327;178283564;178283564;178299992;178299992;178341471;178390100;178390100;178420511;178420511;178439422;178439422;178441549;178441549;178442675;178442675;178445518;178445518;178451571;178451571;178452416;178452416;178452437;178454447;178454447;178454447;178456475;178456700;178456700;178456721;178457683;178457683;178457683;178457683;178464278;178464278…	178094694;178121087;178123182;178123815;178125501;178283691;178283691;178300055;178300118;178341608;178390206;178390206;178420620;178420620;178439575;178439575;178441647;178441647;178443229;178443229;178445662;178445662;178451715;178451715;178452652;178452652;178452652;178454648;178454648;178454648;178456899;178456899;178456899;178456899;178457907;178458544;178458544;178458544;178464412;178464412…	+;+;+;+;+;+;+;+;+;+;+;+;+;+;+;+;+;+;+;+;+;+;+;+;+;+;+;+;+;+;+;+;+;+;+;+;+;+;+;+;+;+;+;+;+;+;+;+;+;+;+	16044	chr1:178094141-178484147	933.856	233.04	194.861	243.199	284.062	95.9119	92.3236	104.023	272.66	-1.19504	0.177957	-6.71531	1.87662e-11	1.23757e-09
208	ENSG00000167851.14	CD300A	CD300a molecule [Source:HGNC Symbol;Acc:HGNC:19319]	chr17;chr17;chr17;chr17;chr17;chr17;chr17;chr17;chr17;chr17;chr17;chr17;chr17;chr17;chr17;chr17;chr17;chr17;chr17;chr17;chr17;chr17;chr17;chr17;chr17;chr17;chr17;chr17;chr17;chr17;chr17;chr17;chr17;chr17;chr17;chr17;chr17;chr17;chr17;chr17;chr17;chr17;chr17	74466399;74466416;74466658;74466675;74466675;74466676;74466862;74469946;74473536;74473536;74473536;74473536;74474532;74474532;74474532;74474532;74474532;74474532;74477436;74477436;74477436;74477436;74477436;74477436;74481289;74481289;74481289;74481289;74481289;74481289;74481289;74481726;74481726;74481726;74481726;74481726;74484001;74484001;74484001;74484001;74484001;74484001;74484001	74466655;74466743;74466743;74466743;74466743;74466743;74466993;74470242;74473874;74473874;74473874;74473874;74474685;74474685;74474685;74474685;74474685;74474685;74477530;74477530;74477530;74477530;74477530;74477530;74481326;74481326;74481833;74481326;74481326;74481326;74481326;74481833;74481833;74481833;74481833;74481833;74484168;74484296;74484167;74484790;74484167;74484796;74484794	+;+;+;+;+;+;+;+;+;+;+;+;+;+;+;+;+;+;+;+;+;+;+;+;+;+;+;+;+;+;+;+;+;+;+;+;+;+;+;+;+;+;+	2703	chr17:74466399-74484796	2699.93	2194.54	3061.26	2661.08	1593.05	1374.06	2199.42	1766.29	2193.7	-0.608778	0.090861	-6.70011	2.08267e-11	1.36685e-09
209	ENSG00000102096.9	PIM2	Pim-2 proto-oncogene, serine/threonine kinase [Source:HGNC Symbol;Acc:HGNC:8987]	chrX;chrX;chrX;chrX;chrX;chrX;chrX;chrX;chrX;chrX	48913182;48914104;48914395;48914395;48914396;48915020;48915020;48917781;48918536;48918774	48914294;48914294;48914571;48914914;48914571;48915735;48915392;48917831;48918645;48919024	-;-;-;-;-;-;-;-;-;-	2761	chrX:48913182-48919024	1355.5	730.255	957.434	916.34	2086.32	1712.28	1398.32	2345.24	1437.71	0.882236	0.131705	6.69857	2.10472e-11	1.37471e-09
210	ENSG00000197956.9	S100A6	S100 calcium binding protein A6 [Source:HGNC Symbol;Acc:HGNC:10496]	chr1;chr1;chr1;chr1;chr1;chr1;chr1;chr1;chr1;chr1;chr1;chr1;chr1;chr1;chr1	153534599;153534599;153534599;153534714;153535093;153535202;153535202;153535202;153535202;153535789;153535789;153535949;153535949;153535949;153536108	153534830;153534830;153534830;153534830;153535360;153535360;153535360;153535360;153535375;153535933;153535991;153535991;153536215;153536222;153536244	-;-;-;-;-;-;-;-;-;-;-;-;-;-;-	971	chr1:153534599-153536244	2116.27	1948.29	1364.87	5169.07	1471.17	1035.85	815.525	1714.8	1954.48	-0.891242	0.133259	-6.68804	2.26187e-11	1.47032e-09
211	ENSG00000175711.8	B3GNTL1	UDP-GlcNAc:betaGal beta-1,3-N-acetylglucosaminyltransferase like 1 [Source:HGNC Symbol;Acc:HGNC:21727]	chr17;chr17;chr17;chr17;chr17;chr17;chr17;chr17;chr17;chr17;chr17;chr17;chr17;chr17;chr17;chr17;chr17;chr17;chr17;chr17;chr17;chr17;chr17;chr17;chr17;chr17;chr17;chr17;chr17;chr17;chr17;chr17;chr17;chr17;chr17;chr17;chr17;chr17;chr17;chr17;chr17;chr17;chr17;chr17;chr17;chr17;chr17;chr17;chr17;chr17;chr17;chr17;chr17;chr17;chr17;chr17;chr17;chr17;chr17;chr17;chr17;chr17;chr17;chr17;chr17;chr17;chr…	82942155;82942465;82943791;82943791;82943791;82943791;82943796;82943822;82943822;82946879;82946879;82946879;82946879;82946879;82946879;82946894;82956695;82956695;82956695;82956695;82956695;82957181;82957181;82957181;82957181;82957359;82957359;82957359;82957359;82960359;82960376;82961057;82961057;82961057;82961057;82961057;82965651;82965651;82965651;82965651;83005115;83005115;83005115;83005115;830…	82942662;82942682;82944049;82944049;82944049;82944049;82944049;82944049;82944049;82949948;82946983;82946983;82946959;82946983;82946983;82946983;82956769;82956769;82956769;82956769;82956801;82957249;82957249;82957249;82957249;82957494;82957494;82957494;82957494;82960486;82960486;82961181;82961332;82961181;82961181;82961181;82965746;82965746;82965746;82965746;83005210;83005210;83005210;83005210;830…	-;-;-;-;-;-;-;-;-;-;-;-;-;-;-;-;-;-;-;-;-;-;-;-;-;-;-;-;-;-;-;-;-;-;-;-;-;-;-;-;-;-;-;-;-;-;-;-;-;-;-;-;-;-;-;-;-;-;-;-;-;-;-;-;-;-;-;-;-;-;-	6891	chr17:82942155-83051810	598.755	259.457	272.468	106.4	955.831	847.054	604.912	532.723	522.2	1.24211	0.186028	6.67701	2.43868e-11	1.57774e-09
212	ENSG00000136156.13	ITM2B	integral membrane protein 2B [Source:HGNC Symbol;Acc:HGNC:6174]	chr13;chr13;chr13;chr13;chr13;chr13;chr13;chr13;chr13;chr13;chr13;chr13;chr13;chr13;chr13;chr13;chr13;chr13;chr13;chr13;chr13;chr13;chr13;chr13;chr13;chr13;chr13;chr13;chr13;chr13;chr13;chr13;chr13;chr13;chr13;chr13;chr13;chr13;chr13;chr13;chr13;chr13;chr13;chr13;chr13;chr13;chr13;chr13;chr13;chr13;chr13;chr13;chr13;chr13;chr13;chr13;chr13;chr13;chr13;chr13;chr13;chr13;chr13;chr13;chr13;chr13	48232612;48233158;48233203;48233206;48233206;48233219;48233599;48233601;48233930;48234014;48239226;48239226;48253808;48253808;48253808;48253808;48253808;48253808;48253808;48253808;48253808;48253875;48254900;48254900;48255337;48256177;48256177;48256177;48256177;48256177;48256177;48256177;48256177;48256177;48256269;48258126;48258126;48258126;48258126;48258126;48258126;48258126;48258126;48258126;482…	48232698;48233477;48233477;48233477;48233477;48233477;48233645;48233653;48234071;48234071;48239332;48239332;48253936;48253936;48253936;48253936;48253936;48253936;48253936;48253936;48253936;48253936;48254970;48254976;48255437;48256383;48256383;48256383;48256383;48256383;48256383;48256383;48256383;48256383;48256383;48258236;48258236;48258236;48258236;48258236;48258236;48258236;48258236;48258236;482…	+;+;+;+;+;+;+;+;+;+;+;+;+;+;+;+;+;+;+;+;+;+;+;+;+;+;+;+;+;+;+;+;+;+;+;+;+;+;+;+;+;+;+;+;+;+;+;+;+;+;+;+;+;+;+;+;+;+;+;+;+;+;+;+;+;+	10706	chr13:48232612-48270357	14734.4	12914.4	16303.4	14149	11008.4	8267.61	12376.2	9582.72	12417	-0.496664	0.0745386	-6.66318	2.67969e-11	1.72549e-09
213	ENSG00000142599.17	RERE	arginine-glutamic acid dipeptide repeats [Source:HGNC Symbol;Acc:HGNC:9965]	chr1;chr1;chr1;chr1;chr1;chr1;chr1;chr1;chr1;chr1;chr1;chr1;chr1;chr1;chr1;chr1;chr1;chr1;chr1;chr1;chr1;chr1;chr1;chr1;chr1;chr1;chr1;chr1;chr1;chr1;chr1;chr1;chr1;chr1;chr1;chr1;chr1;chr1;chr1;chr1;chr1;chr1;chr1;chr1;chr1;chr1;chr1;chr1;chr1;chr1;chr1;chr1;chr1;chr1;chr1;chr1;chr1;chr1;chr1;chr1;chr1;chr1;chr1;chr1;chr1;chr1;chr1;chr1;chr1;chr1;chr1;chr1;chr1;chr1;chr1;chr1;chr1;chr1;chr1;chr1…	8352397;8352406;8352909;8353943;8354093;8354626;8354943;8355419;8355419;8355419;8355419;8355419;8355521;8356100;8356100;8356100;8356100;8356100;8358196;8358196;8358196;8358196;8359764;8359764;8359764;8359764;8360112;8360112;8360112;8360112;8361460;8361763;8361763;8361763;8361763;8361763;8362683;8362683;8362683;8362683;8362683;8363710;8364056;8364056;8364056;8364056;8364056;8364746;8364746;8364746…	8355120;8355120;8353178;8355120;8355120;8355120;8355082;8355599;8355599;8355599;8355599;8355599;8355599;8356246;8356246;8356246;8356246;8356246;8358916;8358916;8358916;8358916;8359986;8359986;8359986;8359986;8361490;8361490;8361490;8361490;8361490;8361876;8361876;8361876;8361876;8361876;8362844;8362844;8362844;8362844;8362844;8364255;8364255;8364255;8364255;8364255;8364255;8364838;8364838;8364838…	-;-;-;-;-;-;-;-;-;-;-;-;-;-;-;-;-;-;-;-;-;-;-;-;-;-;-;-;-;-;-;-;-;-;-;-;-;-;-;-;-;-;-;-;-;-;-;-;-;-;-;-;-;-;-;-;-;-;-;-;-;-;-;-;-;-;-;-;-;-;-;-;-;-;-;-;-;-;-;-;-;-;-;-;-;-;-;-;-;-;-;-;-;-;-;-;-;-;-;-;-;-;-;-;-;-;-;-;-;-;-;-;-;-;-;-;-;-;-;-;-;-;-;-;-;-;-;-;-;-;-;-;-;-;-;-;-;-;-;-;-;-;-;-;-;-	11503	chr1:8352397-8817643	1169.33	1377.48	1185.19	1567.77	1543.15	2797.6	2088.82	2660.46	1798.73	0.724126	0.108806	6.6552	2.82907e-11	1.81313e-09
214	ENSG00000152409.8	JMY	junction mediating and regulatory protein, p53 cofactor [Source:HGNC Symbol;Acc:HGNC:28916]	chr5;chr5;chr5;chr5;chr5;chr5;chr5;chr5;chr5;chr5;chr5;chr5;chr5	79236189;79277910;79290121;79291130;79300153;79300243;79300676;79306375;79312403;79314257;79316000;79321606;79324865	79237682;79278083;79290271;79291299;79300318;79300318;79300863;79306461;79312498;79314851;79316310;79327215;79325197	+;+;+;+;+;+;+;+;+;+;+;+;+	9042	chr5:79236189-79327215	1530.6	600.998	404.906	249.714	2440.44	1071.18	760.708	762.835	977.673	0.921526	0.138657	6.64608	3.00994e-11	1.91248e-09
215	ENSG00000274536.6	AL034397.3	novel transcript, antisense VSIG4	chrX;chrX;chrX;chrX;chrX	66015461;66015461;66017065;66018824;66018824	66015551;66015551;66017189;66020422;66020422	+;+;+;+;+	1815	chrX:66015461-66020422	1878.78	6227.92	7747.2	5525.18	1265.81	4138.35	5834.66	3735.37	4544.16	-0.521539	0.0784744	-6.64598	3.01211e-11	1.91248e-09
216	ENSG00000161405.16	IKZF3	IKAROS family zinc finger 3 [Source:HGNC Symbol;Acc:HGNC:13178]	chr17;chr17;chr17;chr17;chr17;chr17;chr17;chr17;chr17;chr17;chr17;chr17;chr17;chr17;chr17;chr17;chr17;chr17;chr17;chr17;chr17;chr17;chr17;chr17;chr17;chr17;chr17;chr17;chr17;chr17;chr17;chr17;chr17;chr17;chr17;chr17;chr17;chr17;chr17;chr17;chr17;chr17;chr17;chr17;chr17;chr17;chr17;chr17;chr17;chr17;chr17;chr17;chr17;chr17;chr17;chr17;chr17;chr17;chr17;chr17;chr17;chr17;chr17;chr17;chr17;chr17;chr…	39757715;39757721;39765284;39765284;39765284;39765284;39765284;39765284;39765284;39765284;39765284;39765496;39765790;39765790;39765790;39765790;39765790;39777651;39777651;39777651;39777651;39777651;39777651;39777651;39777651;39777651;39777651;39777651;39777651;39777651;39777885;39777885;39777885;39777885;39788258;39788258;39788258;39788258;39788258;39788258;39788258;39788258;39788258;39791416;397…	39766493;39766493;39766493;39766493;39766493;39766493;39766493;39766493;39766493;39766493;39766493;39766493;39766493;39766493;39766493;39766493;39766493;39777767;39777767;39777767;39777767;39777767;39777767;39777767;39777767;39777767;39777767;39777767;39777767;39777767;39778225;39778010;39778010;39778010;39788374;39788374;39788374;39788374;39788374;39788374;39788374;39788374;39788374;39791583;397…	-;-;-;-;-;-;-;-;-;-;-;-;-;-;-;-;-;-;-;-;-;-;-;-;-;-;-;-;-;-;-;-;-;-;-;-;-;-;-;-;-;-;-;-;-;-;-;-;-;-;-;-;-;-;-;-;-;-;-;-;-;-;-;-;-;-;-;-;-;-;-;-;-;-;-;-;-;-;-;-;-;-;-;-;-;-;-;-;-;-;-;-;-;-;-;-;-;-;-;-;-;-;-;-;-;-;-;-;-;-	10008	chr17:39757715-39864188	723.537	747.237	540.718	695.941	403.061	334.177	295.243	362.504	512.802	-0.896642	0.135283	-6.62792	3.40452e-11	2.15163e-09
217	ENSG00000134460.17	IL2RA	interleukin 2 receptor subunit alpha [Source:HGNC Symbol;Acc:HGNC:6008]	chr10;chr10;chr10;chr10;chr10;chr10;chr10;chr10;chr10;chr10;chr10;chr10;chr10;chr10;chr10;chr10;chr10;chr10;chr10;chr10;chr10;chr10;chr10;chr10;chr10;chr10;chr10;chr10;chr10;chr10;chr10;chr10	6010689;6010715;6012071;6012797;6018053;6018053;6018053;6018053;6019428;6019428;6019428;6019428;6019453;6019870;6019870;6019870;6019870;6021478;6021505;6024244;6024244;6024244;6024244;6025834;6025834;6025834;6025834;6039400;6062088;6062088;6062088;6062092	6012896;6012896;6012896;6012896;6018119;6018119;6018119;6018119;6019499;6019499;6019499;6019499;6019499;6019941;6020339;6019941;6019941;6021693;6021693;6024354;6024354;6024354;6024354;6026001;6026025;6026025;6026025;6039742;6062290;6062309;6062325;6062370	-;-;-;-;-;-;-;-;-;-;-;-;-;-;-;-;-;-;-;-;-;-;-;-;-;-;-;-;-;-;-;-	3962	chr10:6010689-6062370	380.385	266.062	334.047	1474.4	108.443	137.305	187.532	596.818	435.624	-1.10339	0.166647	-6.62111	3.56515e-11	2.24276e-09
218	ENSG00000138303.17	ASCC1	activating signal cointegrator 1 complex subunit 1 [Source:HGNC Symbol;Acc:HGNC:24268]	chr10;chr10;chr10;chr10;chr10;chr10;chr10;chr10;chr10;chr10;chr10;chr10;chr10;chr10;chr10;chr10;chr10;chr10;chr10;chr10;chr10;chr10;chr10;chr10;chr10;chr10;chr10;chr10;chr10;chr10;chr10;chr10;chr10;chr10;chr10;chr10;chr10;chr10;chr10;chr10;chr10;chr10;chr10;chr10;chr10;chr10;chr10;chr10;chr10;chr10;chr10;chr10;chr10;chr10;chr10;chr10;chr10;chr10;chr10;chr10;chr10;chr10;chr10;chr10;chr10;chr10;chr…	72096032;72096521;72096521;72096522;72096522;72097041;72097254;72102334;72102334;72102369;72102850;72102850;72102850;72128082;72128082;72128082;72128082;72128082;72128082;72128082;72128082;72128082;72133057;72133057;72133057;72133057;72133057;72133057;72133057;72133057;72133057;72152869;72152869;72152869;72152869;72152869;72152869;72152869;72152898;72158946;72161538;72161538;72161538;72161538;721…	72097450;72097450;72097450;72097450;72097450;72097450;72097450;72102412;72102412;72102412;72102967;72102967;72102967;72128167;72128167;72128167;72128167;72128167;72128167;72128167;72128167;72128167;72133181;72133181;72133181;72133181;72133181;72134463;72133181;72133181;72133181;72152988;72152988;72152988;72152988;72152988;72152988;72152988;72152988;72159375;72161674;72161674;72161674;72161556;721…	-;-;-;-;-;-;-;-;-;-;-;-;-;-;-;-;-;-;-;-;-;-;-;-;-;-;-;-;-;-;-;-;-;-;-;-;-;-;-;-;-;-;-;-;-;-;-;-;-;-;-;-;-;-;-;-;-;-;-;-;-;-;-;-;-;-;-;-;-;-;-;-;-;-;-;-;-;-;-;-;-;-;-;-;-;-;-;-;-;-;-;-;-;-;-;-;-;-;-;-;-;-;-;-;-;-;-;-;-;-;-;-;-;-;-;-;-;-;-;-;-;-	5586	chr10:72096032-72217134	502.149	512.31	475.764	436.456	761.018	982.34	910.733	953.018	691.724	0.851284	0.128757	6.61155	3.80329e-11	2.38159e-09
219	ENSG00000181090.20	EHMT1	euchromatic histone lysine methyltransferase 1 [Source:HGNC Symbol;Acc:HGNC:24650]	chr9;chr9;chr9;chr9;chr9;chr9;chr9;chr9;chr9;chr9;chr9;chr9;chr9;chr9;chr9;chr9;chr9;chr9;chr9;chr9;chr9;chr9;chr9;chr9;chr9;chr9;chr9;chr9;chr9;chr9;chr9;chr9;chr9;chr9;chr9;chr9;chr9;chr9;chr9;chr9;chr9;chr9;chr9;chr9;chr9;chr9;chr9;chr9;chr9;chr9;chr9;chr9;chr9;chr9;chr9;chr9;chr9;chr9;chr9;chr9;chr9;chr9;chr9;chr9;chr9;chr9;chr9;chr9;chr9;chr9;chr9;chr9;chr9;chr9;chr9;chr9;chr9;chr9;chr9;chr9…	137618963;137618992;137618993;137619003;137619007;137619010;137619013;137620047;137637502;137646336;137646377;137650860;137664906;137665956;137667007;137667350;137674897;137675186;137676103;137680898;137685288;137710967;137710967;137710967;137710967;137710967;137710967;137710967;137710967;137710967;137710967;137710967;137710967;137710967;137710967;137710967;137710967;137710970;137711001;137711022…	137619049;137619049;137619049;137619049;137619049;137619049;137619049;137620068;137637624;137646395;137646438;137651037;137664965;137666052;137667227;137667494;137674969;137675211;137676508;137680922;137685335;137711030;137711030;137711018;137711030;137711030;137711030;137710993;137711006;137711030;137711030;137711004;137711030;137711030;137711030;137711030;137711030;137711030;137711030;137711030…	+;+;+;+;+;+;+;+;+;+;+;+;+;+;+;+;+;+;+;+;+;+;+;+;+;+;+;+;+;+;+;+;+;+;+;+;+;+;+;+;+;+;+;+;+;+;+;+;+;+;+;+;+;+;+;+;+;+;+;+;+;+;+;+;+;+;+;+;+;+;+;+;+;+;+;+;+;+;+;+;+;+;+;+;+;+;+;+;+;+;+;+;+;+;+;+;+;+;+;+;+;+;+;+;+;+;+;+;+;+;+;+;+;+;+;+;+;+;+;+;+;+;+;+;+;+;+;+;+;+;+;+;+;+;+;+;+;+;+;+;+;+;+;+;+;+;+;+;+;+;+;+;+;+;+;+;+;+;+;+;+;+;+;+;+;+;+;+;+;+;+;+;+;+;+;+;+;+;+;+;+;+;+;+;+;+;+;+;+;+;+;+;+;+;+;+;+;+;+;+…	22217	chr9:137618963-137870016	4103.73	4110.75	4559.41	4372.16	6003.69	6044.47	6098.16	6154.16	5180.82	0.495319	0.0751465	6.59137	4.35773e-11	2.71632e-09
220	ENSG00000197818.11	SLC9A8	solute carrier family 9 member A8 [Source:HGNC Symbol;Acc:HGNC:20728]	chr20;chr20;chr20;chr20;chr20;chr20;chr20;chr20;chr20;chr20;chr20;chr20;chr20;chr20;chr20;chr20;chr20;chr20;chr20;chr20;chr20;chr20;chr20;chr20;chr20;chr20;chr20;chr20;chr20;chr20;chr20;chr20;chr20;chr20;chr20;chr20	49812713;49812881;49812894;49815008;49815008;49815008;49823061;49823061;49839541;49839541;49845036;49845036;49849579;49849579;49850762;49850810;49855438;49855438;49862929;49862929;49864739;49864739;49874705;49874705;49877981;49877981;49880924;49880924;49883846;49883846;49886371;49886752;49886752;49887829;49887829;49887829	49812948;49812948;49812948;49815444;49815189;49815189;49823141;49823141;49839599;49839599;49845119;49845119;49849680;49849680;49850844;49850844;49855581;49855581;49863067;49863067;49864844;49864844;49874821;49874821;49878063;49878063;49881035;49881035;49884066;49884066;49886898;49886898;49886898;49892242;49892242;49892241	+;+;+;+;+;+;+;+;+;+;+;+;+;+;+;+;+;+;+;+;+;+;+;+;+;+;+;+;+;+;+;+;+;+;+;+	6946	chr20:49812713-49892242	1265.94	1333.14	1344.62	1433.14	2109.35	2047.47	1876.28	2452.42	1732.8	0.633411	0.0961417	6.58831	4.44856e-11	2.76033e-09
221	ENSG00000140853.15	NLRC5	NLR family CARD domain containing 5 [Source:HGNC Symbol;Acc:HGNC:29933]	chr16;chr16;chr16;chr16;chr16;chr16;chr16;chr16;chr16;chr16;chr16;chr16;chr16;chr16;chr16;chr16;chr16;chr16;chr16;chr16;chr16;chr16;chr16;chr16;chr16;chr16;chr16;chr16;chr16;chr16;chr16;chr16;chr16;chr16;chr16;chr16;chr16;chr16;chr16;chr16;chr16;chr16;chr16;chr16;chr16;chr16;chr16;chr16;chr16;chr16;chr16;chr16;chr16;chr16;chr16;chr16;chr16;chr16;chr16;chr16;chr16;chr16;chr16;chr16;chr16;chr16;chr…	56989485;56989498;56989563;56989563;56989594;56990624;56991915;57003853;57004486;57017074;57017074;57017074;57017074;57017074;57017074;57020701;57020701;57020701;57020701;57020701;57020701;57020713;57022256;57022256;57022256;57022256;57023785;57023785;57023785;57023785;57025368;57025368;57025368;57025368;57025687;57025762;57026423;57026639;57026879;57028072;57028072;57028072;57028072;57028072;570…	56989617;56989595;56989595;56989595;56989617;56991126;56992444;57004095;57004583;57017188;57017188;57017188;57017188;57017188;57017188;57020769;57020936;57021007;57021112;57021007;57021007;57021007;57022315;57022315;57022315;57022315;57023853;57023853;57023853;57023853;57027018;57027018;57027018;57027018;57027018;57027018;57027018;57027018;57027018;57028155;57028385;57028155;57028155;57028155;570…	+;+;+;+;+;+;+;+;+;+;+;+;+;+;+;+;+;+;+;+;+;+;+;+;+;+;+;+;+;+;+;+;+;+;+;+;+;+;+;+;+;+;+;+;+;+;+;+;+;+;+;+;+;+;+;+;+;+;+;+;+;+;+;+;+;+;+;+;+;+;+;+;+;+;+;+;+;+;+;+;+;+;+;+;+;+;+;+;+;+;+;+;+;+;+;+;+;+;+;+;+;+;+;+;+;+;+;+;+;+;+;+;+;+;+;+;+;+;+;+;+;+;+;+;+;+;+;+;+;+;+;+;+;+;+;+;+;+;+;+;+;+;+;+;+;+;+;+;+;+;+;+;+;+;+;+;+;+;+;+;+;+;+;+;+;+;+;+;+;+;+;+;+;+;+;+;+;+;+;+;+;+;+;+;+;+;+;+;+;+;+;+;+;+;+;+;+;+;+;+…	12386	chr16:56989485-57083531	2035.77	7244.05	8874.19	5597.93	866.582	4988.43	6352.05	3398.08	4919.63	-0.703239	0.107396	-6.54811	5.82681e-11	3.59918e-09
222	ENSG00000110514.19	MADD	MAP kinase activating death domain [Source:HGNC Symbol;Acc:HGNC:6766]	chr11;chr11;chr11;chr11;chr11;chr11;chr11;chr11;chr11;chr11;chr11;chr11;chr11;chr11;chr11;chr11;chr11;chr11;chr11;chr11;chr11;chr11;chr11;chr11;chr11;chr11;chr11;chr11;chr11;chr11;chr11;chr11;chr11;chr11;chr11;chr11;chr11;chr11;chr11;chr11;chr11;chr11;chr11;chr11;chr11;chr11;chr11;chr11;chr11;chr11;chr11;chr11;chr11;chr11;chr11;chr11;chr11;chr11;chr11;chr11;chr11;chr11;chr11;chr11;chr11;chr11;chr…	47269161;47269376;47269672;47269674;47269674;47269674;47269674;47269674;47269677;47269684;47269693;47270148;47270156;47270156;47272244;47273827;47273827;47273827;47273827;47273827;47273827;47273827;47273827;47273827;47273827;47273827;47273827;47274563;47274563;47274563;47274563;47274563;47274563;47274563;47274563;47274563;47274563;47274563;47274563;47274563;47274563;47275899;47275899;47275899;472…	47269283;47269644;47269750;47269750;47269750;47269750;47269750;47269750;47269750;47269750;47269906;47270246;47270246;47270246;47272330;47273976;47273976;47273976;47273976;47273976;47273976;47273976;47273976;47273976;47273976;47273976;47273976;47274905;47275159;47275005;47275159;47274909;47275159;47274997;47275159;47275159;47275159;47275159;47275159;47274726;47275159;47276202;47276202;47276202;472…	+;+;+;+;+;+;+;+;+;+;+;+;+;+;+;+;+;+;+;+;+;+;+;+;+;+;+;+;+;+;+;+;+;+;+;+;+;+;+;+;+;+;+;+;+;+;+;+;+;+;+;+;+;+;+;+;+;+;+;+;+;+;+;+;+;+;+;+;+;+;+;+;+;+;+;+;+;+;+;+;+;+;+;+;+;+;+;+;+;+;+;+;+;+;+;+;+;+;+;+;+;+;+;+;+;+;+;+;+;+;+;+;+;+;+;+;+;+;+;+;+;+;+;+;+;+;+;+;+;+;+;+;+;+;+;+;+;+;+;+;+;+;+;+;+;+;+;+;+;+;+;+;+;+;+;+;+;+;+;+;+;+;+;+;+;+;+;+;+;+;+;+;+;+;+;+;+;+;+;+;+;+;+;+;+;+;+;+;+;+;+;+;+;+;+;+;+;+;+;+…	8366	chr11:47269161-47330031	4284.87	4864.59	4855.5	4841.19	5632.3	8189.87	6595.36	8189.44	5931.64	0.572571	0.0876853	6.52983	6.58437e-11	4.04879e-09
223	ENSG00000005187.11	ACSM3	acyl-CoA synthetase medium chain family member 3 [Source:HGNC Symbol;Acc:HGNC:10522]	chr16;chr16;chr16;chr16;chr16;chr16;chr16;chr16;chr16;chr16;chr16;chr16;chr16;chr16;chr16;chr16;chr16;chr16;chr16;chr16;chr16;chr16;chr16;chr16;chr16;chr16;chr16;chr16;chr16;chr16;chr16;chr16;chr16;chr16;chr16;chr16;chr16;chr16;chr16;chr16;chr16;chr16;chr16;chr16;chr16;chr16;chr16;chr16;chr16;chr16;chr16;chr16;chr16;chr16;chr16;chr16;chr16;chr16;chr16;chr16;chr16;chr16;chr16;chr16;chr16;chr16;chr…	20610243;20674510;20674531;20674608;20679158;20679158;20749265;20749418;20749910;20749910;20749910;20755573;20755573;20755573;20755573;20763702;20764040;20764683;20769984;20769984;20769984;20769984;20769984;20769984;20770160;20775839;20775839;20775839;20775839;20775839;20777373;20777373;20777373;20777373;20779797;20779881;20780714;20780714;20780714;20780714;20780974;20780974;20780974;20780974;207…	20610310;20674822;20674822;20674822;20682176;20679449;20749368;20750003;20750003;20750003;20750003;20755616;20755616;20755608;20755616;20764125;20764125;20764736;20770253;20770253;20770109;20770191;20770253;20770253;20770253;20776049;20776049;20776049;20776049;20775920;20777417;20777580;20777580;20777580;20779907;20779907;20780857;20780857;20780857;20780857;20781130;20781130;20781130;20781130;207…	+;+;+;+;+;+;+;+;+;+;+;+;+;+;+;+;+;+;+;+;+;+;+;+;+;+;+;+;+;+;+;+;+;+;+;+;+;+;+;+;+;+;+;+;+;+;+;+;+;+;+;+;+;+;+;+;+;+;+;+;+;+;+;+;+;+;+;+;+;+;+;+;+;+;+;+;+;+;+;+;+;+;+;+;+;+;+	7822	chr16:20610243-20797581	974.109	1360.5	1358.97	1920.62	333.005	922.774	666.461	1131.64	1083.51	-0.899939	0.138103	-6.51643	7.20003e-11	4.40751e-09
224	ENSG00000267909.2	CCDC177	coiled-coil domain containing 177 [Source:HGNC Symbol;Acc:HGNC:23243]	chr14;chr14	69569816;69574542	69573650;69574837	-;-	4131	chr14:69569816-69574837	41.2587	25.474	18.5582	7.59998	262.95	95.9119	81.7448	71.4501	75.6184	1.68242	0.258863	6.49926	8.0718e-11	4.91911e-09
225	ENSG00000173391.8	OLR1	oxidized low density lipoprotein receptor 1 [Source:HGNC Symbol;Acc:HGNC:8133]	chr12;chr12;chr12;chr12;chr12;chr12;chr12;chr12;chr12;chr12;chr12;chr12;chr12;chr12;chr12;chr12;chr12;chr12;chr12;chr12;chr12;chr12;chr12;chr12;chr12;chr12;chr12;chr12;chr12;chr12;chr12;chr12;chr12;chr12;chr12;chr12;chr12;chr12;chr12;chr12;chr12;chr12;chr12;chr12;chr12;chr12	10158301;10159515;10159584;10159618;10159667;10159668;10159901;10160347;10160347;10160347;10160347;10160347;10160347;10160402;10160786;10160786;10160786;10160786;10160786;10160867;10160878;10166712;10166712;10166712;10166712;10166712;10166712;10166712;10166712;10166712;10166712;10167187;10167578;10167578;10167578;10169074;10169074;10169074;10169074;10169074;10169074;10170318;10172002;10172002;101…	10160021;10159953;10160021;10160021;10160021;10160021;10160021;10160462;10160462;10160561;10160462;10160462;10160462;10160462;10160925;10160925;10160925;10160925;10160925;10160925;10160925;10166957;10166957;10166949;10167168;10166957;10166957;10166957;10166957;10166957;10166957;10167308;10167599;10167663;10167599;10169175;10169182;10169175;10169175;10169175;10169175;10170387;10172117;10172132;101…	-;-;-;-;-;-;-;-;-;-;-;-;-;-;-;-;-;-;-;-;-;-;-;-;-;-;-;-;-;-;-;-;-;-;-;-;-;-;-;-;-;-;-;-;-;-	3057	chr12:10158301-10172138	754.733	267.005	868.861	466.856	1646.79	872.294	1235.79	909.938	877.784	0.978989	0.151046	6.48138	9.08848e-11	5.51408e-09
226	ENSG00000135362.13	PRR5L	proline rich 5 like [Source:HGNC Symbol;Acc:HGNC:25878]	chr11;chr11;chr11;chr11;chr11;chr11;chr11;chr11;chr11;chr11;chr11;chr11;chr11;chr11;chr11;chr11;chr11;chr11;chr11;chr11;chr11;chr11;chr11;chr11;chr11;chr11;chr11;chr11;chr11;chr11;chr11;chr11;chr11;chr11;chr11;chr11;chr11;chr11;chr11;chr11;chr11;chr11;chr11;chr11;chr11;chr11;chr11;chr11;chr11;chr11;chr11;chr11;chr11;chr11;chr11;chr11;chr11;chr11;chr11;chr11;chr11;chr11;chr11;chr11;chr11;chr11;chr…	36296288;36296288;36296288;36297371;36300961;36329118;36349868;36362108;36376005;36376038;36376202;36376381;36376382;36376401;36376402;36376544;36376629;36376629;36377522;36379381;36380520;36381640;36393846;36393846;36393846;36393846;36393846;36393846;36394396;36396114;36398412;36400997;36400997;36400997;36400997;36400997;36400997;36400997;36400997;36400997;36400997;36400997;36401065;36403298;364…	36296438;36296438;36296438;36297431;36301070;36329341;36350065;36362181;36376158;36376158;36376237;36376704;36376704;36376704;36376704;36376704;36376704;36376704;36377724;36379467;36380588;36381695;36394011;36394011;36394011;36394011;36394011;36394011;36394434;36396196;36398827;36401285;36401285;36401270;36401285;36401266;36401285;36401285;36401264;36401285;36401285;36401285;36401285;36403375;364…	+;+;+;+;+;+;+;+;+;+;+;+;+;+;+;+;+;+;+;+;+;+;+;+;+;+;+;+;+;+;+;+;+;+;+;+;+;+;+;+;+;+;+;+;+;+;+;+;+;+;+;+;+;+;+;+;+;+;+;+;+;+;+;+;+;+;+;+;+;+;+;+;+;+;+;+;+;+;+;+;+;+;+	6616	chr11:36296288-36465204	1678.53	1201.05	1014.8	2173.59	771.574	785.468	695.312	1161.06	1185.17	-0.761901	0.118236	-6.44391	1.16433e-10	7.03287e-09
227	ENSG00000172322.13	CLEC12A	C-type lectin domain family 12 member A [Source:HGNC Symbol;Acc:HGNC:31713]	chr12;chr12;chr12;chr12;chr12;chr12;chr12;chr12;chr12;chr12;chr12;chr12;chr12;chr12;chr12;chr12;chr12;chr12;chr12;chr12;chr12;chr12;chr12;chr12;chr12;chr12;chr12;chr12;chr12;chr12;chr12;chr12;chr12;chr12;chr12;chr12;chr12;chr12;chr12	9951316;9971415;9971415;9971435;9971505;9971577;9971577;9971597;9971597;9978966;9978966;9978966;9978966;9978966;9978966;9979336;9979336;9979336;9979336;9979336;9980582;9980582;9980582;9980582;9980582;9980582;9980582;9982020;9982020;9982020;9982020;9982020;9982020;9983530;9984870;9984870;9984870;9984870;9995018	9951356;9971469;9971687;9971687;9971687;9971687;9971687;9971687;9971687;9979524;9979524;9979064;9979064;9979064;9979064;9979524;9979524;9979524;9979524;9979524;9980733;9980733;9980733;9980733;9980733;9980733;9980697;9982129;9982129;9982129;9982129;9982129;9982129;9984241;9985026;9985026;9985595;9985595;9995694	+;+;+;+;+;+;+;+;+;+;+;+;+;+;+;+;+;+;+;+;+;+;+;+;+;+;+;+;+;+;+;+;+;+;+;+;+;+;+	3250	chr12:9951316-9995694	1305.18	4364.55	4745.84	5970.32	918.404	3079.28	3397.7	3636.6	3427.23	-0.540714	0.083921	-6.44312	1.17039e-10	7.03832e-09
228	ENSG00000008952.16	SEC62	SEC62 homolog, preprotein translocation factor [Source:HGNC Symbol;Acc:HGNC:11846]	chr3;chr3;chr3;chr3;chr3;chr3;chr3;chr3;chr3;chr3;chr3;chr3;chr3;chr3;chr3;chr3;chr3;chr3;chr3;chr3;chr3;chr3;chr3;chr3;chr3;chr3;chr3;chr3;chr3;chr3;chr3;chr3;chr3;chr3;chr3;chr3;chr3;chr3;chr3;chr3;chr3;chr3;chr3;chr3;chr3;chr3;chr3;chr3;chr3;chr3;chr3	169966635;169966765;169966801;169966808;169966814;169966815;169966826;169968385;169969287;169975451;169975608;169975608;169975608;169975608;169975608;169975608;169976946;169976946;169976946;169976946;169976946;169976946;169976946;169982637;169982660;169982707;169982707;169982707;169982707;169982707;169982869;169983161;169983161;169983161;169983161;169983161;169983161;169985129;169985805;169985805…	169966858;169966858;169966858;169966858;169966858;169966858;169966858;169968523;169969383;169975716;169975716;169975716;169975716;169975716;169975716;169975716;169977051;169977051;169977051;169977051;169977051;169977051;169977051;169982911;169982911;169982911;169982859;169982857;169982911;169982911;169982911;169983253;169983939;169983253;169983253;169983253;169983253;169985189;169985865;169985885…	+;+;+;+;+;+;+;+;+;+;+;+;+;+;+;+;+;+;+;+;+;+;+;+;+;+;+;+;+;+;+;+;+;+;+;+;+;+;+;+;+;+;+;+;+;+;+;+;+;+;+	7928	chr3:169966635-169998373	11029.2	13770.1	14415.5	12837.5	15135	20513	18934	17082.9	15464.6	0.452141	0.0702349	6.43755	1.21419e-10	7.26967e-09
229	ENSG00000138621.11	PPCDC	phosphopantothenoylcysteine decarboxylase [Source:HGNC Symbol;Acc:HGNC:28107]	chr15;chr15;chr15;chr15;chr15;chr15;chr15;chr15;chr15;chr15;chr15;chr15;chr15;chr15;chr15;chr15;chr15;chr15;chr15;chr15;chr15;chr15;chr15;chr15;chr15;chr15;chr15;chr15;chr15;chr15;chr15;chr15;chr15;chr15;chr15;chr15;chr15;chr15;chr15;chr15;chr15	75023555;75023586;75023587;75023590;75023600;75023605;75028172;75028247;75028247;75028247;75028247;75028249;75043275;75043286;75043441;75043441;75043441;75043441;75043441;75043441;75044386;75044386;75044386;75044386;75044386;75044386;75048553;75048553;75048553;75048553;75048553;75048553;75049150;75049150;75049150;75049150;75049150;75049150;75049682;75059644;75117120	75023626;75023626;75023626;75023626;75023626;75023626;75028453;75028453;75028453;75028453;75028453;75028453;75043536;75043536;75043492;75043726;75043536;75043536;75043536;75043536;75044514;75044623;75044514;75045168;75044514;75044514;75048721;75048721;75048721;75048721;75048721;75048721;75049738;75049538;75049581;75049182;75049490;75050726;75049711;75059746;75117462	+;+;+;+;+;+;+;+;+;+;+;+;+;+;+;+;+;+;+;+;+;+;+;+;+;+;+;+;+;+;+;+;+;+;+;+;+;+;+;+;+	3781	chr15:75023555-75117462	1179.4	1746.38	2798.91	1650.28	1640.08	4011.14	3911.25	4044.28	2622.71	0.81814	0.127173	6.4333	1.24865e-10	7.44336e-09
230	ENSG00000196581.10	AJAP1	adherens junctions associated protein 1 [Source:HGNC Symbol;Acc:HGNC:30801]	chr1;chr1;chr1;chr1;chr1;chr1;chr1;chr1;chr1;chr1;chr1;chr1;chr1;chr1	4654732;4655045;4711155;4711900;4711900;4711900;4769853;4769853;4772280;4772280;4774427;4774427;4777401;4782545	4655454;4655454;4711186;4712165;4712699;4712699;4769940;4769940;4772525;4772525;4774558;4774558;4777794;4792534	+;+;+;+;+;+;+;+;+;+;+;+;+;+	12405	chr1:4654732-4792534	55.3471	635.906	1097.46	1232.28	139.152	1091.38	1684.9	2294.81	1028.91	0.800293	0.124599	6.42296	1.33648e-10	7.93231e-09
231	ENSG00000012779.10	ALOX5	arachidonate 5-lipoxygenase [Source:HGNC Symbol;Acc:HGNC:435]	chr10;chr10;chr10;chr10;chr10;chr10;chr10;chr10;chr10;chr10;chr10;chr10;chr10;chr10;chr10;chr10;chr10;chr10;chr10;chr10;chr10;chr10;chr10;chr10;chr10;chr10;chr10;chr10;chr10;chr10;chr10;chr10;chr10;chr10;chr10;chr10;chr10;chr10;chr10;chr10;chr10;chr10;chr10;chr10;chr10;chr10;chr10;chr10;chr10;chr10;chr10;chr10	45374176;45374227;45374280;45382483;45382483;45382483;45395855;45395855;45412189;45412191;45412191;45424041;45424041;45424041;45424084;45424960;45424960;45424960;45424960;45428361;45428618;45428618;45428618;45440430;45440430;45440430;45440430;45441344;45441344;45441344;45441344;45442613;45443038;45443038;45443038;45443242;45443416;45443416;45443416;45443416;45443421;45443728;45443728;45443728;454…	45374429;45374429;45374429;45382681;45382681;45382681;45395936;45395936;45412313;45412313;45412313;45424147;45424147;45424147;45424147;45425132;45425132;45425132;45425132;45428486;45428764;45428764;45428764;45440633;45440633;45440633;45440633;45441585;45441430;45441430;45441430;45443216;45443216;45443216;45443216;45443537;45443447;45443537;45443537;45443537;45443537;45443828;45444214;45443828;454…	+;+;+;+;+;+;+;+;+;+;+;+;+;+;+;+;+;+;+;+;+;+;+;+;+;+;+;+;+;+;+;+;+;+;+;+;+;+;+;+;+;+;+;+;+;+;+;+;+;+;+;+	3730	chr10:45374176-45446119	8191.37	7301.6	7128.03	10048.3	5222.52	6030.34	4213.22	6340.14	6809.44	-0.572144	0.0890949	-6.42173	1.34731e-10	7.96196e-09
232	ENSG00000074416.14	MGLL	monoglyceride lipase [Source:HGNC Symbol;Acc:HGNC:17038]	chr3;chr3;chr3;chr3;chr3;chr3;chr3;chr3;chr3;chr3;chr3;chr3;chr3;chr3;chr3;chr3;chr3;chr3;chr3;chr3;chr3;chr3;chr3;chr3;chr3;chr3;chr3;chr3;chr3;chr3;chr3;chr3;chr3;chr3;chr3;chr3;chr3;chr3;chr3;chr3;chr3;chr3;chr3;chr3;chr3;chr3;chr3;chr3;chr3;chr3;chr3;chr3;chr3;chr3;chr3;chr3;chr3;chr3;chr3;chr3;chr3;chr3;chr3;chr3;chr3;chr3;chr3;chr3;chr3;chr3;chr3;chr3;chr3;chr3;chr3;chr3;chr3;chr3;chr3;chr3…	127689062;127689062;127689062;127689066;127692111;127692112;127692117;127692117;127692132;127692139;127692966;127694975;127694975;127694975;127694975;127694975;127694975;127694975;127694975;127694975;127710576;127710576;127710576;127710576;127710576;127710576;127710576;127710576;127710620;127715474;127715853;127721053;127721053;127721053;127721053;127721053;127721053;127721053;127721053;127721053…	127692323;127692323;127692323;127692323;127692323;127692323;127692323;127692323;127692323;127692323;127693201;127695190;127695190;127695190;127695190;127695190;127695190;127695190;127695190;127695190;127710665;127710665;127710665;127710665;127710665;127714146;127710665;127710665;127710665;127715930;127715930;127721163;127721163;127721163;127721163;127721163;127721163;127721163;127721171;127721163…	-;-;-;-;-;-;-;-;-;-;-;-;-;-;-;-;-;-;-;-;-;-;-;-;-;-;-;-;-;-;-;-;-;-;-;-;-;-;-;-;-;-;-;-;-;-;-;-;-;-;-;-;-;-;-;-;-;-;-;-;-;-;-;-;-;-;-;-;-;-;-;-;-;-;-;-;-;-;-;-;-;-;-;-;-;-;-	11849	chr3:127689062-128052190	756.746	445.323	440.335	438.627	448.166	185.766	193.302	190.183	387.306	-1.00145	0.15623	-6.41015	1.45378e-10	8.55414e-09
233	ENSG00000112787.13	FBRSL1	fibrosin like 1 [Source:HGNC Symbol;Acc:HGNC:29308]	chr12;chr12;chr12;chr12;chr12;chr12;chr12;chr12;chr12;chr12;chr12;chr12;chr12;chr12;chr12;chr12;chr12;chr12;chr12;chr12;chr12;chr12;chr12;chr12;chr12;chr12;chr12;chr12;chr12;chr12;chr12;chr12;chr12;chr12;chr12;chr12;chr12;chr12;chr12;chr12;chr12;chr12;chr12;chr12;chr12;chr12;chr12;chr12;chr12;chr12;chr12;chr12;chr12;chr12;chr12;chr12;chr12;chr12;chr12;chr12;chr12;chr12;chr12	132489551;132489551;132507030;132507252;132508153;132508153;132508156;132509166;132525734;132525734;132527953;132527953;132548003;132548003;132560047;132560153;132567481;132567481;132567481;132567481;132569926;132569926;132569926;132569926;132570335;132570335;132571068;132571152;132571307;132571307;132571861;132572288;132572288;132572288;132572527;132572527;132572527;132572527;132572527;132574090…	132490861;132490861;132507085;132507388;132508350;132508350;132508350;132511952;132525823;132525823;132527988;132527988;132548032;132548032;132560230;132560230;132567526;132567526;132567526;132567526;132570104;132570039;132570241;132570241;132570540;132570540;132571136;132571231;132571524;132571524;132572338;132572344;132572338;132572344;132572622;132572622;132572594;132572622;132572622;132574158…	+;+;+;+;+;+;+;+;+;+;+;+;+;+;+;+;+;+;+;+;+;+;+;+;+;+;+;+;+;+;+;+;+;+;+;+;+;+;+;+;+;+;+;+;+;+;+;+;+;+;+;+;+;+;+;+;+;+;+;+;+;+;+	9378	chr12:132489551-132585188	2896.16	3958.85	3854.2	3963.93	3728.32	6787.53	5449.98	6258.19	4612.14	0.562113	0.0877503	6.40583	1.49557e-10	8.76223e-09
234	ENSG00000140564.11	FURIN	furin, paired basic amino acid cleaving enzyme [Source:HGNC Symbol;Acc:HGNC:8568]	chr15;chr15;chr15;chr15;chr15;chr15;chr15;chr15;chr15;chr15;chr15;chr15;chr15;chr15;chr15;chr15;chr15;chr15;chr15;chr15;chr15;chr15;chr15;chr15;chr15;chr15;chr15;chr15;chr15;chr15;chr15;chr15;chr15;chr15;chr15;chr15;chr15;chr15;chr15;chr15;chr15;chr15;chr15;chr15;chr15;chr15;chr15;chr15;chr15;chr15;chr15;chr15;chr15;chr15;chr15;chr15;chr15;chr15;chr15;chr15;chr15;chr15;chr15;chr15;chr15;chr15;chr…	90868592;90871539;90872878;90872878;90875582;90875582;90875582;90875582;90875688;90876255;90876255;90876255;90876255;90876255;90876462;90876462;90876462;90876468;90876896;90876896;90876896;90876896;90877135;90877135;90877135;90877135;90877527;90877527;90877527;90878132;90878132;90878132;90878194;90878764;90878764;90878764;90878764;90879444;90879444;90879444;90879444;90879584;90879671;90879671;908…	90868711;90871605;90873098;90873098;90875917;90875917;90875917;90875917;90875917;90876353;90876353;90876284;90876353;90876353;90876557;90876557;90876557;90876557;90877024;90877024;90877024;90877024;90877166;90877211;90877211;90877211;90877615;90877615;90877615;90878304;90878304;90878304;90878304;90878976;90878976;90878976;90878976;90879544;90879544;90879544;90879544;90879774;90879774;90879774;908…	+;+;+;+;+;+;+;+;+;+;+;+;+;+;+;+;+;+;+;+;+;+;+;+;+;+;+;+;+;+;+;+;+;+;+;+;+;+;+;+;+;+;+;+;+;+;+;+;+;+;+;+;+;+;+;+;+;+;+;+;+;+;+;+;+;+;+;+	4728	chr15:90868592-90883458	6220.01	8908.35	9308.62	10722.5	7839.54	14480.7	13200.4	15361.8	10755.2	0.50484	0.0788835	6.39982	1.55561e-10	9.07505e-09
235	ENSG00000151466.11	SCLT1	sodium channel and clathrin linker 1 [Source:HGNC Symbol;Acc:HGNC:26406]	chr4;chr4;chr4;chr4;chr4;chr4;chr4;chr4;chr4;chr4;chr4;chr4;chr4;chr4;chr4;chr4;chr4;chr4;chr4;chr4;chr4;chr4;chr4;chr4;chr4;chr4;chr4;chr4;chr4;chr4;chr4;chr4;chr4;chr4;chr4;chr4;chr4;chr4;chr4;chr4;chr4;chr4;chr4;chr4;chr4;chr4;chr4;chr4;chr4;chr4;chr4;chr4;chr4;chr4;chr4;chr4;chr4;chr4;chr4;chr4;chr4;chr4;chr4;chr4;chr4;chr4;chr4;chr4;chr4;chr4;chr4;chr4;chr4;chr4;chr4;chr4;chr4;chr4;chr4;chr4…	128864921;128872205;128873106;128874415;128876507;128883993;128883997;128884346;128884346;128884390;128888679;128888679;128888679;128888679;128888679;128888679;128891059;128891059;128891059;128891059;128891059;128891059;128936655;128936655;128936655;128936655;128942996;128942996;128942996;128946007;128946007;128946007;128948496;128948496;128948496;128952343;128952769;128952769;128952769;128957026…	128864991;128872322;128873243;128874466;128876636;128884539;128884539;128884539;128884539;128884539;128888774;128888774;128888774;128888774;128888774;128888774;128891137;128891137;128891137;128891137;128891137;128891137;128936851;128936851;128936851;128936704;128943188;128943188;128943188;128946152;128946152;128946152;128948570;128948570;128948570;128952532;128952840;128952840;128952840;128957124…	-;-;-;-;-;-;-;-;-;-;-;-;-;-;-;-;-;-;-;-;-;-;-;-;-;-;-;-;-;-;-;-;-;-;-;-;-;-;-;-;-;-;-;-;-;-;-;-;-;-;-;-;-;-;-;-;-;-;-;-;-;-;-;-;-;-;-;-;-;-;-;-;-;-;-;-;-;-;-;-;-;-;-;-;-;-;-;-;-;-;-	8292	chr4:128864921-129093607	2055.89	2010.56	1625.53	1623.14	3437.54	3168.12	2311.94	2241.22	2309.24	0.578436	0.090525	6.38979	1.66115e-10	9.64953e-09
236	ENSG00000100242.15	SUN2	Sad1 and UNC84 domain containing 2 [Source:HGNC Symbol;Acc:HGNC:14210]	chr22;chr22;chr22;chr22;chr22;chr22;chr22;chr22;chr22;chr22;chr22;chr22;chr22;chr22;chr22;chr22;chr22;chr22;chr22;chr22;chr22;chr22;chr22;chr22;chr22;chr22;chr22;chr22;chr22;chr22;chr22;chr22;chr22;chr22;chr22;chr22;chr22;chr22;chr22;chr22;chr22;chr22;chr22;chr22;chr22;chr22;chr22;chr22;chr22;chr22;chr22;chr22;chr22;chr22;chr22;chr22;chr22;chr22;chr22;chr22;chr22;chr22;chr22;chr22;chr22;chr22;chr…	38734725;38734736;38735909;38737760;38738173;38738173;38738173;38738238;38738587;38738587;38738587;38738587;38738587;38738873;38738873;38738873;38738873;38738873;38738926;38739341;38739342;38739342;38739342;38739342;38739342;38739722;38739722;38739722;38739722;38739722;38740267;38740267;38740267;38740267;38740267;38740292;38740889;38741007;38741007;38741007;38741007;38741494;38741494;38741494;387…	38736380;38736380;38736380;38738265;38738265;38738265;38738265;38738265;38738754;38738754;38738754;38738754;38738754;38739247;38738988;38738988;38738988;38738988;38738988;38739426;38739426;38739423;38739426;38739426;38739426;38739943;38739943;38739943;38739943;38739943;38741050;38740432;38740432;38740432;38740432;38740432;38741050;38741050;38741050;38741050;38741050;38741571;38741571;38741571;387…	-;-;-;-;-;-;-;-;-;-;-;-;-;-;-;-;-;-;-;-;-;-;-;-;-;-;-;-;-;-;-;-;-;-;-;-;-;-;-;-;-;-;-;-;-;-;-;-;-;-;-;-;-;-;-;-;-;-;-;-;-;-;-;-;-;-;-;-;-;-;-;-;-;-;-;-;-;-;-;-;-;-;-;-;-;-;-;-;-;-;-;-;-;-;-;-;-;-;-;-;-;-;-;-;-;-;-;-;-;-;-;-;-;-;-;-;-;-;-;-;-;-;-;-;-;-;-;-;-;-	6489	chr22:38734725-38794143	5557.85	6108.1	7001.5	7981.06	4320.43	4246.37	4871.99	4969.98	5632.16	-0.513131	0.080367	-6.38485	1.71562e-10	9.92371e-09
237	ENSG00000239998.5	LILRA2	leukocyte immunoglobulin like receptor A2 [Source:HGNC Symbol;Acc:HGNC:6603]	chr19;chr19;chr19;chr19;chr19;chr19;chr19;chr19;chr19;chr19;chr19;chr19;chr19;chr19;chr19;chr19;chr19;chr19;chr19;chr19;chr19;chr19;chr19;chr19;chr19;chr19;chr19;chr19;chr19;chr19;chr19;chr19;chr19;chr19;chr19;chr19;chr19;chr19;chr19;chr19;chr19;chr19;chr19;chr19;chr19;chr19;chr19;chr19;chr19	54572920;54573028;54573351;54573698;54573790;54573792;54573831;54573841;54573879;54574076;54574076;54574076;54574076;54574076;54574076;54574301;54574301;54574301;54574301;54574301;54574301;54574301;54574731;54574731;54574731;54574731;54574731;54574731;54575256;54575256;54575256;54575256;54575256;54575807;54575807;54575807;54575807;54575807;54575958;54576072;54577465;54587010;54587010;54587201;545…	54573435;54573435;54573435;54573912;54573912;54573912;54573912;54573912;54573912;54574111;54574111;54574111;54574111;54574111;54574111;54574544;54574582;54574582;54574582;54574582;54574582;54574582;54575033;54575033;54575033;54575033;54575033;54574910;54575552;54575552;54575552;54575552;54575552;54576109;54576109;54576109;54576109;54575836;54576109;54576109;54577723;54587060;54587060;54587395;545…	+;+;+;+;+;+;+;+;+;+;+;+;+;+;+;+;+;+;+;+;+;+;+;+;+;+;+;+;+;+;+;+;+;+;+;+;+;+;+;+;+;+;+;+;+;+;+;+;+	5349	chr19:54572920-54590287	519.256	434.001	496.853	889.197	271.587	251.39	244.273	378.265	435.603	-0.927917	0.145499	-6.37746	1.80049e-10	1.03707e-08
238	ENSG00000104043.14	ATP8B4	ATPase phospholipid transporting 8B4 (putative) [Source:HGNC Symbol;Acc:HGNC:13536]	chr15;chr15;chr15;chr15;chr15;chr15;chr15;chr15;chr15;chr15;chr15;chr15;chr15;chr15;chr15;chr15;chr15;chr15;chr15;chr15;chr15;chr15;chr15;chr15;chr15;chr15;chr15;chr15;chr15;chr15;chr15;chr15;chr15;chr15;chr15;chr15;chr15;chr15;chr15;chr15;chr15;chr15;chr15;chr15;chr15;chr15;chr15;chr15;chr15;chr15;chr15;chr15;chr15;chr15;chr15;chr15;chr15;chr15;chr15;chr15;chr15;chr15;chr15;chr15;chr15;chr15;chr…	49858238;49858239;49858239;49859000;49859002;49859639;49859639;49860214;49860457;49862245;49862245;49862245;49862245;49862245;49862245;49862245;49862245;49862245;49866346;49866346;49866346;49866346;49866346;49866346;49866346;49866346;49866346;49876278;49876278;49876278;49876278;49876278;49876278;49876278;49876278;49876278;49876643;49879376;49879376;49879376;49879376;49879376;49879376;49879376;498…	49860475;49860475;49860475;49860475;49860475;49860475;49860475;49860475;49860475;49862375;49862375;49862375;49862375;49862375;49862375;49862375;49862375;49862375;49866484;49866484;49866484;49866484;49866484;49866484;49866484;49866484;49866484;49876606;49876523;49876523;49876523;49876523;49876523;49876523;49876523;49876523;49876695;49879588;49879459;49879459;49879459;49879459;49879459;49879459;498…	-;-;-;-;-;-;-;-;-;-;-;-;-;-;-;-;-;-;-;-;-;-;-;-;-;-;-;-;-;-;-;-;-;-;-;-;-;-;-;-;-;-;-;-;-;-;-;-;-;-;-;-;-;-;-;-;-;-;-;-;-;-;-;-;-;-;-;-;-;-;-;-;-;-;-;-;-;-;-;-;-;-;-;-;-;-;-;-;-;-;-;-;-;-;-;-;-;-;-;-;-;-;-;-;-;-;-;-;-;-;-;-;-;-;-;-;-;-;-;-;-;-;-;-;-;-;-;-;-;-;-;-;-;-;-;-;-;-;-;-;-;-;-;-;-;-;-;-;-;-;-;-;-;-;-;-;-;-;-;-;-;-;-;-;-;-;-;-;-;-;-;-;-;-;-;-;-;-;-;-;-;-;-;-;-;-;-;-;-;-;-;-;-;-;-;-;-;-;-;-…	10861	chr15:49858238-50182817	2170.61	2252.09	1799.3	3348.33	1399.2	1511.37	1290.61	2141.4	1989.11	-0.568999	0.0892476	-6.37551	1.82353e-10	1.04593e-08
239	ENSG00000180104.15	EXOC3	exocyst complex component 3 [Source:HGNC Symbol;Acc:HGNC:30378]	chr5;chr5;chr5;chr5;chr5;chr5;chr5;chr5;chr5;chr5;chr5;chr5;chr5;chr5;chr5;chr5;chr5;chr5;chr5;chr5;chr5;chr5;chr5;chr5;chr5;chr5;chr5;chr5;chr5;chr5;chr5;chr5;chr5;chr5;chr5;chr5;chr5;chr5;chr5;chr5;chr5;chr5;chr5;chr5;chr5;chr5;chr5;chr5;chr5;chr5;chr5;chr5;chr5;chr5;chr5;chr5;chr5;chr5;chr5;chr5;chr5;chr5;chr5;chr5;chr5	443158;443175;443233;443268;444926;446149;446150;446150;446150;446150;447018;447533;447533;447533;447533;453370;453370;453370;453397;456889;456889;456889;457006;457900;457900;457900;459359;459359;459359;459359;461630;461960;461960;461960;461960;462157;462157;462157;462157;462157;464290;464290;464290;464290;464290;464789;465111;465111;465718;465718;465718;465718;465718;466727;466727;466727;466727;…	443290;443290;443290;443290;445064;446349;446349;446349;446349;446349;447314;447752;447594;447752;447752;454051;454051;454051;454051;457006;457006;457006;458025;458025;458025;458025;459580;459459;459459;459459;462070;462070;462070;462070;462070;462307;462307;462307;462529;462307;464728;465272;464412;465272;464412;465272;465272;465272;466078;465845;465845;465845;465845;468609;467285;468609;467296;…	+;+;+;+;+;+;+;+;+;+;+;+;+;+;+;+;+;+;+;+;+;+;+;+;+;+;+;+;+;+;+;+;+;+;+;+;+;+;+;+;+;+;+;+;+;+;+;+;+;+;+;+;+;+;+;+;+;+;+;+;+;+;+;+;+	8182	chr5:443158-471937	7219.27	11838.8	11802.2	8853.97	9747.37	18739.2	14898.7	13876	12121.9	0.509569	0.0799646	6.37244	1.86047e-10	1.06265e-08
240	ENSG00000107331.16	ABCA2	ATP binding cassette subfamily A member 2 [Source:HGNC Symbol;Acc:HGNC:32]	chr9;chr9;chr9;chr9;chr9;chr9;chr9;chr9;chr9;chr9;chr9;chr9;chr9;chr9;chr9;chr9;chr9;chr9;chr9;chr9;chr9;chr9;chr9;chr9;chr9;chr9;chr9;chr9;chr9;chr9;chr9;chr9;chr9;chr9;chr9;chr9;chr9;chr9;chr9;chr9;chr9;chr9;chr9;chr9;chr9;chr9;chr9;chr9;chr9;chr9;chr9;chr9;chr9;chr9;chr9;chr9;chr9;chr9;chr9;chr9;chr9;chr9;chr9;chr9;chr9;chr9;chr9;chr9;chr9;chr9;chr9;chr9;chr9;chr9;chr9;chr9;chr9;chr9;chr9;chr9…	137007227;137007234;137007234;137007234;137007242;137007377;137007377;137007657;137007851;137008236;137008416;137008416;137008416;137008416;137008416;137008416;137008416;137008416;137008416;137008731;137008731;137008731;137008731;137008731;137008731;137008731;137008731;137008731;137008731;137008951;137008951;137008951;137008951;137008951;137008951;137008951;137008951;137008951;137009351;137009370…	137007964;137007964;137007964;137007964;137007964;137007964;137007964;137007964;137007964;137008622;137008595;137008622;137008622;137008622;137008622;137008622;137008622;137008622;137008622;137008868;137008788;137008868;137008868;137008868;137008868;137008868;137008868;137008868;137008868;137009053;137009183;137009053;137009053;137009053;137009053;137009053;137009053;137009053;137009462;137009462…	-;-;-;-;-;-;-;-;-;-;-;-;-;-;-;-;-;-;-;-;-;-;-;-;-;-;-;-;-;-;-;-;-;-;-;-;-;-;-;-;-;-;-;-;-;-;-;-;-;-;-;-;-;-;-;-;-;-;-;-;-;-;-;-;-;-;-;-;-;-;-;-;-;-;-;-;-;-;-;-;-;-;-;-;-;-;-;-;-;-;-;-;-;-;-;-;-;-;-;-;-;-;-;-;-;-;-;-;-;-;-;-;-;-;-;-;-;-;-;-;-;-;-;-;-;-;-;-;-;-;-;-;-;-;-;-;-;-;-;-;-;-;-;-;-;-;-;-;-;-;-;-;-;-;-;-;-;-;-;-;-;-;-;-;-;-;-;-;-;-;-;-;-;-;-;-;-;-;-;-;-;-;-;-;-;-;-;-;-;-;-;-;-;-;-;-;-;-;-;-…	11514	chr9:137007227-137028922	931.844	188.696	193.174	166.114	350.279	59.5663	84.6299	84.0589	257.295	-1.15786	0.181741	-6.37094	1.87878e-10	1.06863e-08
241	ENSG00000124882.3	EREG	epiregulin [Source:HGNC Symbol;Acc:HGNC:3443]	chr4;chr4;chr4;chr4;chr4;chr4;chr4;chr4;chr4;chr4	74365143;74365173;74379448;74379448;74381014;74381014;74382423;74382645;74384727;74384727	74365375;74365375;74379534;74379534;74382013;74381137;74382794;74382794;74384952;74388751	+;+;+;+;+;+;+;+;+;+	5717	chr4:74365143-74388751	62.3913	121.709	32.8986	55.3713	641.059	203.939	128.868	293.155	192.424	1.5618	0.245409	6.36408	1.96464e-10	1.11283e-08
242	ENSG00000061656.9	SPAG4	sperm associated antigen 4 [Source:HGNC Symbol;Acc:HGNC:11214]	chr20;chr20;chr20;chr20;chr20;chr20;chr20;chr20;chr20;chr20;chr20;chr20;chr20;chr20;chr20;chr20;chr20;chr20;chr20;chr20;chr20;chr20;chr20;chr20;chr20;chr20;chr20;chr20;chr20;chr20;chr20;chr20;chr20;chr20;chr20;chr20;chr20;chr20;chr20;chr20;chr20;chr20;chr20;chr20;chr20;chr20	35615892;35616880;35617024;35617024;35617046;35617136;35617520;35617520;35617520;35617520;35617520;35617689;35617779;35617779;35617779;35618087;35618087;35618087;35618087;35618450;35618450;35618450;35618450;35618450;35618612;35618612;35618769;35618923;35618923;35618923;35618923;35619195;35619195;35619195;35619195;35619579;35619579;35619579;35619579;35619585;35620657;35620684;35620684;35620876;356…	35616307;35617240;35617240;35617240;35617240;35617240;35617840;35617586;35617586;35617586;35617586;35617840;35617840;35617840;35617840;35618130;35618130;35618130;35618130;35618475;35618720;35618475;35618896;35618475;35618720;35618720;35618852;35618998;35618998;35618998;35618998;35619310;35619310;35619310;35619310;35619736;35619746;35619688;35619746;35619746;35620773;35620773;35620773;35620934;356…	+;+;+;+;+;+;+;+;+;+;+;+;+;+;+;+;+;+;+;+;+;+;+;+;+;+;+;+;+;+;+;+;+;+;+;+;+;+;+;+;+;+;+;+;+;+	2240	chr20:35615892-35621049	23.1451	7.54785	0.843554	1.08571	201.531	63.6048	25.966	53.5876	47.1639	1.79566	0.282253	6.36186	1.99319e-10	1.12434e-08
243	ENSG00000213316.9	LTC4S	leukotriene C4 synthase [Source:HGNC Symbol;Acc:HGNC:6719]	chr5;chr5;chr5;chr5;chr5;chr5;chr5;chr5;chr5;chr5;chr5;chr5;chr5;chr5;chr5;chr5;chr5;chr5;chr5;chr5;chr5;chr5;chr5;chr5;chr5;chr5;chr5;chr5;chr5;chr5	179793980;179793985;179793986;179793993;179794013;179794033;179795308;179795555;179795584;179795584;179795584;179795584;179795584;179795601;179795786;179795786;179795786;179795941;179795941;179795941;179795941;179795941;179795941;179795941;179796253;179796253;179796253;179796253;179796253;179796253	179794138;179794138;179794138;179794138;179794138;179794138;179795340;179795856;179795856;179796021;179795683;179795683;179795856;179795683;179795856;179795856;179795856;179796022;179796022;179796159;179796022;179796022;179796022;179796022;179796375;179796314;179796510;179796444;179796512;179796647	+;+;+;+;+;+;+;+;+;+;+;+;+;+;+;+;+;+;+;+;+;+;+;+;+;+;+;+;+;+	1192	chr5:179793980-179796647	766.809	1678.45	1202.91	1137.83	486.553	853.111	763.593	693.486	947.842	-0.721423	0.113458	-6.35849	2.0375e-10	1.1446e-08
244	ENSG00000130449.5	ZSWIM6	zinc finger SWIM-type containing 6 [Source:HGNC Symbol;Acc:HGNC:29316]	chr5;chr5;chr5;chr5;chr5;chr5;chr5;chr5;chr5;chr5;chr5;chr5;chr5;chr5	61332273;61472681;61490786;61494260;61521263;61525800;61526250;61530052;61531465;61535484;61538814;61539596;61541884;61543455	61332948;61473037;61490934;61494410;61521442;61525976;61526396;61530198;61531725;61535619;61538971;61539759;61541965;61546170	+;+;+;+;+;+;+;+;+;+;+;+;+;+	5501	chr5:61332273-61546170	1455.12	1010.47	1020.7	878.34	2144.86	1575.98	1546.42	1619.18	1406.39	0.646584	0.101742	6.35514	2.08244e-10	1.16505e-08
245	ENSG00000116604.17	MEF2D	myocyte enhancer factor 2D [Source:HGNC Symbol;Acc:HGNC:6997]	chr1;chr1;chr1;chr1;chr1;chr1;chr1;chr1;chr1;chr1;chr1;chr1;chr1;chr1;chr1;chr1;chr1;chr1;chr1;chr1;chr1;chr1;chr1;chr1;chr1;chr1;chr1;chr1;chr1;chr1;chr1;chr1;chr1;chr1;chr1;chr1;chr1;chr1;chr1;chr1;chr1;chr1;chr1;chr1;chr1;chr1;chr1;chr1;chr1;chr1;chr1;chr1;chr1;chr1;chr1;chr1;chr1;chr1	156463727;156463727;156466210;156466218;156467628;156467631;156467993;156467993;156467993;156467993;156467993;156468780;156468780;156468780;156468780;156468780;156475108;156475108;156475108;156476494;156476929;156477012;156477012;156477012;156477012;156477012;156479290;156479290;156479290;156479290;156479290;156479290;156479586;156479586;156479586;156479586;156480643;156480834;156480834;156480834…	156467656;156467656;156467656;156466498;156467656;156467656;156468299;156468299;156468299;156468299;156468299;156469020;156469020;156469020;156469020;156469020;156475237;156475237;156475237;156476514;156477202;156477202;156477202;156477202;156477202;156477202;156479346;156479346;156479346;156479346;156479346;156479346;156479780;156479796;156479796;156479796;156480777;156480971;156480971;156480971…	-;-;-;-;-;-;-;-;-;-;-;-;-;-;-;-;-;-;-;-;-;-;-;-;-;-;-;-;-;-;-;-;-;-;-;-;-;-;-;-;-;-;-;-;-;-;-;-;-;-;-;-;-;-;-;-;-;-	6400	chr1:156463727-156500828	2443.32	2587.97	2712.03	2127.99	4193.76	3994.98	3395.78	4139.9	3199.47	0.649268	0.102369	6.34243	2.26174e-10	1.2557e-08
246	ENSG00000124813.21	RUNX2	runt related transcription factor 2 [Source:HGNC Symbol;Acc:HGNC:10472]	chr6;chr6;chr6;chr6;chr6;chr6;chr6;chr6;chr6;chr6;chr6;chr6;chr6;chr6;chr6;chr6;chr6;chr6;chr6;chr6;chr6;chr6;chr6;chr6;chr6;chr6;chr6;chr6;chr6;chr6;chr6;chr6;chr6;chr6;chr6;chr6;chr6;chr6;chr6;chr6;chr6;chr6;chr6;chr6;chr6;chr6;chr6;chr6;chr6;chr6;chr6;chr6;chr6;chr6;chr6;chr6;chr6;chr6;chr6;chr6;chr6;chr6;chr6;chr6;chr6;chr6;chr6;chr6;chr6;chr6;chr6;chr6;chr6;chr6;chr6;chr6;chr6;chr6;chr6;chr6…	45328157;45328317;45328323;45328323;45328330;45328369;45328661;45328661;45328661;45328661;45328661;45328727;45328727;45361573;45371889;45371889;45422036;45422099;45422485;45422577;45422593;45422593;45422593;45422593;45422593;45422593;45431863;45431863;45431863;45431863;45431863;45431863;45431863;45431863;45431863;45431863;45431863;45437947;45437947;45437947;45437947;45437947;45437947;45437947;454…	45328460;45328460;45328495;45328460;45328460;45328784;45328784;45328784;45328784;45328784;45328784;45328784;45328784;45361688;45372055;45372055;45422957;45422957;45422957;45422957;45422957;45422957;45422957;45422957;45422957;45422957;45432019;45432019;45432019;45432019;45432019;45432019;45432019;45432019;45432019;45432019;45432019;45438051;45438051;45438051;45438051;45438051;45438051;45438051;454…	+;+;+;+;+;+;+;+;+;+;+;+;+;+;+;+;+;+;+;+;+;+;+;+;+;+;+;+;+;+;+;+;+;+;+;+;+;+;+;+;+;+;+;+;+;+;+;+;+;+;+;+;+;+;+;+;+;+;+;+;+;+;+;+;+;+;+;+;+;+;+;+;+;+;+;+;+;+;+;+;+;+;+;+;+;+;+;+	8192	chr6:45328157-45664349	971.09	1933.19	1657.58	1843.54	1517.24	3111.59	2441.77	2555.39	2003.92	0.574197	0.0905338	6.34235	2.26285e-10	1.2557e-08
247	ENSG00000111859.16	NEDD9	neural precursor cell expressed, developmentally down-regulated 9 [Source:HGNC Symbol;Acc:HGNC:7733]	chr6;chr6;chr6;chr6;chr6;chr6;chr6;chr6;chr6;chr6;chr6;chr6;chr6;chr6;chr6;chr6;chr6;chr6;chr6;chr6;chr6;chr6;chr6;chr6;chr6;chr6;chr6;chr6;chr6;chr6;chr6;chr6;chr6;chr6;chr6;chr6;chr6;chr6;chr6;chr6;chr6;chr6;chr6;chr6;chr6;chr6;chr6;chr6;chr6;chr6;chr6;chr6;chr6;chr6;chr6;chr6;chr6;chr6;chr6;chr6;chr6;chr6;chr6;chr6;chr6;chr6;chr6;chr6;chr6	11183298;11183301;11183306;11184818;11188218;11188218;11188218;11188218;11189964;11189964;11189964;11189964;11190858;11192345;11192345;11192345;11192345;11192345;11193591;11193591;11193591;11193591;11198308;11200271;11213281;11213281;11213281;11213281;11213633;11213644;11213722;11232504;11232504;11232504;11248933;11249139;11251264;11251564;11251564;11251564;11271446;11305066;11305066;11305853;113…	11185671;11185671;11185671;11185671;11188307;11188307;11188307;11188307;11191205;11191205;11191205;11191205;11191205;11192567;11192446;11192446;11192446;11192446;11193692;11193692;11193692;11193692;11201046;11200421;11213727;11213727;11213727;11213727;11213727;11213727;11213727;11232658;11232682;11232682;11249214;11249214;11251726;11251726;11251726;11251726;11271832;11305347;11305159;11306155;113…	-;-;-;-;-;-;-;-;-;-;-;-;-;-;-;-;-;-;-;-;-;-;-;-;-;-;-;-;-;-;-;-;-;-;-;-;-;-;-;-;-;-;-;-;-;-;-;-;-;-;-;-;-;-;-;-;-;-;-;-;-;-;-;-;-;-;-;-;-	10359	chr6:11183298-11382348	2506.72	1604.86	2542.47	1450.51	3910.66	3194.37	3195.74	3215.25	2702.57	0.740484	0.116794	6.34007	2.29665e-10	1.2693e-08
248	ENSG00000188404.8	SELL	selectin L [Source:HGNC Symbol;Acc:HGNC:10720]	chr1;chr1;chr1;chr1;chr1;chr1;chr1;chr1;chr1;chr1;chr1;chr1;chr1;chr1;chr1;chr1;chr1;chr1;chr1;chr1;chr1;chr1;chr1;chr1;chr1;chr1;chr1;chr1;chr1;chr1	169690667;169691681;169696535;169696535;169701495;169701560;169703105;169703255;169703255;169703255;169703317;169704036;169704568;169704568;169704568;169704568;169704727;169707342;169707342;169707342;169707342;169708417;169708417;169708417;169708417;169710436;169710436;169710436;169711496;169711496	169691802;169691802;169696553;169696553;169701688;169701688;169703440;169703440;169703440;169703329;169703440;169704094;169704753;169704753;169704753;169704753;169704753;169707449;169707449;169707449;169707449;169708803;169708640;169708803;169708803;169710532;169710517;169710517;169711698;169711698	-;-;-;-;-;-;-;-;-;-;-;-;-;-;-;-;-;-;-;-;-;-;-;-;-;-;-;-;-;-	2725	chr1:169690667-169711698	695.361	967.068	1962.95	1606.85	401.142	624.942	1275.22	730.262	1032.97	-0.757375	0.119572	-6.33406	2.38787e-10	1.31439e-08
249	ENSG00000171490.12	RSL1D1	ribosomal L1 domain containing 1 [Source:HGNC Symbol;Acc:HGNC:24534]	chr16;chr16;chr16;chr16;chr16;chr16;chr16;chr16;chr16;chr16;chr16;chr16;chr16;chr16;chr16;chr16;chr16;chr16;chr16;chr16;chr16;chr16;chr16;chr16;chr16;chr16;chr16;chr16;chr16;chr16;chr16;chr16;chr16;chr16;chr16;chr16;chr16;chr16;chr16;chr16;chr16;chr16;chr16;chr16;chr16;chr16;chr16;chr16;chr16;chr16;chr16;chr16;chr16;chr16;chr16;chr16;chr16;chr16;chr16;chr16;chr16;chr16;chr16;chr16;chr16;chr16;chr…	11833850;11837718;11837955;11837966;11837970;11839695;11839695;11839695;11839695;11839695;11839849;11841406;11841695;11841695;11841695;11841695;11841695;11841695;11841708;11841907;11841907;11841907;11841907;11841907;11841907;11841907;11841907;11846501;11846501;11846501;11846501;11846501;11846501;11846560;11846695;11846695;11846695;11846695;11846695;11846695;11846695;11846734;11847574;11847668;118…	11838113;11838113;11838113;11838113;11838113;11839985;11839985;11839985;11839985;11839985;11839985;11841820;11841820;11841820;11841817;11841820;11841820;11841820;11841820;11842000;11842000;11842000;11842000;11842000;11841929;11842000;11842000;11846602;11846602;11846567;11846602;11846602;11846602;11846602;11846843;11846843;11846843;11846843;11846843;11846843;11846843;11846843;11847806;11847806;118…	-;-;-;-;-;-;-;-;-;-;-;-;-;-;-;-;-;-;-;-;-;-;-;-;-;-;-;-;-;-;-;-;-;-;-;-;-;-;-;-;-;-;-;-;-;-;-;-;-;-;-;-;-;-;-;-;-;-;-;-;-;-;-;-;-;-;-;-;-;-;-	6167	chr16:11833850-11851585	1450.09	559.484	622.543	374.57	824.356	336.197	326.018	162.864	582.016	-0.853537	0.13481	-6.3314	2.4294e-10	1.33188e-08
250	ENSG00000204161.13	TMEM273	transmembrane protein 273 [Source:HGNC Symbol;Acc:HGNC:27274]	chr10;chr10;chr10;chr10;chr10;chr10;chr10;chr10;chr10;chr10;chr10;chr10;chr10;chr10;chr10;chr10;chr10;chr10;chr10;chr10;chr10;chr10;chr10;chr10;chr10;chr10;chr10;chr10;chr10;chr10;chr10;chr10;chr10;chr10;chr10;chr10;chr10;chr10;chr10;chr10;chr10;chr10;chr10	49154725;49154728;49154753;49155569;49155612;49155768;49160348;49161599;49161599;49161599;49161599;49161599;49161599;49165205;49165205;49165205;49165766;49165766;49165766;49165766;49165766;49166445;49166768;49166869;49166869;49166869;49166869;49166869;49166869;49167909;49167909;49167909;49167909;49167909;49167909;49167909;49178188;49188294;49188294;49188294;49188294;49188294;49188294	49156259;49155909;49155909;49155909;49155909;49156259;49161622;49161622;49161622;49161622;49161622;49161622;49161622;49165361;49165283;49165283;49165796;49165796;49165796;49165796;49165796;49167009;49167009;49167009;49167009;49167009;49166993;49167009;49167009;49167962;49167962;49167962;49167962;49167962;49167962;49167962;49178401;49188585;49188391;49188359;49188312;49188376;49188400	-;-;-;-;-;-;-;-;-;-;-;-;-;-;-;-;-;-;-;-;-;-;-;-;-;-;-;-;-;-;-;-;-;-;-;-;-;-;-;-;-;-;-	4123	chr10:49154725-49188585	3194.03	4882.52	3999.29	3493.82	2068.09	3727.44	2708.16	2325.28	3299.83	-0.528536	0.0836274	-6.32013	2.61339e-10	1.42701e-08
251	ENSG00000261888.1	AC144831.1	novel transcript	chr17	83104255	83106910	+	2656	chr17:83104255-83106910	2284.32	661.38	878.14	550.456	3354.05	1331.66	1250.21	1117.98	1428.53	0.732109	0.11601	6.31072	2.77744e-10	1.51055e-08
252	ENSG00000131724.10	IL13RA1	interleukin 13 receptor subunit alpha 1 [Source:HGNC Symbol;Acc:HGNC:5974]	chrX;chrX;chrX;chrX;chrX;chrX;chrX;chrX;chrX;chrX;chrX;chrX;chrX;chrX;chrX;chrX;chrX;chrX;chrX;chrX;chrX;chrX;chrX	118727572;118727602;118741017;118741017;118746954;118746954;118749658;118749658;118749703;118758055;118758055;118758055;118758865;118761138;118761138;118761138;118766530;118766530;118766844;118766844;118773879;118776427;118791762	118727726;118727726;118741156;118741156;118747092;118747092;118749778;118749778;118749778;118758242;118758242;118758242;118758969;118761520;118761289;118761289;118766577;118766577;118766897;118766976;118773975;118776511;118794539	+;+;+;+;+;+;+;+;+;+;+;+;+;+;+;+;+;+;+;+;+;+;+	4372	chrX:118727572-118794539	1314.24	2081.32	2126.6	2291.94	1001.89	1121.66	1160.78	1437.41	1566.98	-0.682558	0.108238	-6.30608	2.86184e-10	1.55028e-08
253	ENSG00000279024.1	AC112255.1	TEC	chr2	136230753	136233245	+	2493	chr2:136230753-136233245	725.55	329.275	451.301	376.742	1088.27	790.516	788.597	1265.09	726.917	0.997928	0.158465	6.29748	3.02519e-10	1.63229e-08
254	ENSG00000124788.18	ATXN1	ataxin 1 [Source:HGNC Symbol;Acc:HGNC:10548]	chr6;chr6;chr6;chr6;chr6;chr6;chr6;chr6;chr6;chr6;chr6;chr6;chr6;chr6;chr6;chr6;chr6;chr6;chr6;chr6;chr6;chr6;chr6;chr6;chr6;chr6;chr6;chr6;chr6;chr6;chr6;chr6;chr6;chr6;chr6;chr6;chr6;chr6;chr6;chr6;chr6;chr6;chr6;chr6;chr6;chr6;chr6;chr6;chr6;chr6;chr6;chr6;chr6;chr6;chr6;chr6;chr6;chr6	16299112;16299112;16326394;16326394;16327724;16432564;16432946;16485135;16485972;16485972;16485972;16522627;16522627;16522627;16522627;16585780;16585780;16585780;16585780;16614975;16614979;16651986;16652855;16657776;16657776;16657776;16657776;16657776;16657776;16666517;16666968;16736851;16738465;16739602;16749976;16752962;16753233;16753233;16753233;16753233;16753233;16753233;16753233;16753233;167…	16306859;16306859;16328470;16328470;16328281;16432733;16433096;16486109;16486109;16486109;16486109;16522688;16522688;16522688;16522688;16585907;16585907;16585907;16585907;16615625;16616119;16652116;16652996;16657901;16657901;16657901;16657901;16657901;16657901;16667552;16667552;16739918;16739918;16739918;16750092;16753347;16753347;16753347;16753347;16753347;16753347;16753308;16753347;16753347;167…	-;-;-;-;-;-;-;-;-;-;-;-;-;-;-;-;-;-;-;-;-;-;-;-;-;-;-;-;-;-;-;-;-;-;-;-;-;-;-;-;-;-;-;-;-;-;-;-;-;-;-;-;-;-;-;-;-;-	17812	chr6:16299112-16761491	2350.74	2988.01	2958.34	2760.96	2791.68	5694.14	5186.47	4604.33	3666.83	0.660079	0.104861	6.29482	3.07748e-10	1.65397e-08
255	ENSG00000242960.1	FTH1P23	ferritin heavy chain 1 pseudogene 23 [Source:HGNC Symbol;Acc:HGNC:37641]	chr3	72929044	72929593	+	550	chr3:72929044-72929593	34.2146	20.7566	19.4017	26.0571	128.596	102.979	144.256	107.175	72.9294	1.60943	0.25596	6.28785	3.21902e-10	1.72325e-08
256	ENSG00000160888.6	IER2	immediate early response 2 [Source:HGNC Symbol;Acc:HGNC:28871]	chr19;chr19;chr19;chr19;chr19	13150415;13150433;13151975;13152944;13153097	13150552;13150552;13154908;13154908;13154249	+;+;+;+;+	3072	chr19:13150415-13154908	12872.7	4030.55	5285.71	4327.64	5405.82	2404.86	3903.55	3073.4	5163.03	-0.704452	0.112179	-6.27972	3.39185e-10	1.80868e-08
257	ENSG00000182749.5	PAQR7	progestin and adipoQ receptor family member 7 [Source:HGNC Symbol;Acc:HGNC:23146]	chr1;chr1	25861210;25870609	25863861;25871253	-;-	3297	chr1:25861210-25871253	437.745	939.707	751.607	857.712	245.675	539.126	440.46	433.954	580.748	-0.801209	0.127874	-6.26562	3.71355e-10	1.97252e-08
258	ENSG00000149269.9	PAK1	p21 (RAC1) activated kinase 1 [Source:HGNC Symbol;Acc:HGNC:8590]	chr11;chr11;chr11;chr11;chr11;chr11;chr11;chr11;chr11;chr11;chr11;chr11;chr11;chr11;chr11;chr11;chr11;chr11;chr11;chr11;chr11;chr11;chr11;chr11;chr11;chr11;chr11;chr11;chr11;chr11;chr11;chr11;chr11;chr11;chr11;chr11;chr11;chr11;chr11;chr11;chr11;chr11;chr11;chr11;chr11;chr11;chr11;chr11;chr11;chr11;chr11;chr11;chr11;chr11;chr11;chr11;chr11;chr11;chr11;chr11;chr11;chr11;chr11;chr11;chr11;chr11;chr…	77321707;77322017;77322948;77323024;77323211;77323269;77325328;77325328;77329150;77332730;77332730;77332730;77332730;77332730;77332730;77332730;77332858;77336086;77336086;77336086;77336086;77336086;77336086;77336086;77336086;77336116;77336254;77337324;77337324;77337324;77337324;77337324;77337324;77337324;77337324;77340646;77340646;77340646;77340646;77340646;77340646;77340646;77340646;77340646;773…	77323360;77323154;77323360;77323360;77323360;77323360;77325376;77325376;77329312;77332867;77332867;77332867;77332867;77332867;77332867;77332867;77332867;77336282;77336282;77336282;77336282;77336282;77336282;77336282;77336282;77336282;77336282;77337423;77337423;77337423;77337423;77337423;77337423;77337423;77337423;77340763;77340763;77340763;77340763;77340763;77340763;77340763;77340763;77340763;773…	-;-;-;-;-;-;-;-;-;-;-;-;-;-;-;-;-;-;-;-;-;-;-;-;-;-;-;-;-;-;-;-;-;-;-;-;-;-;-;-;-;-;-;-;-;-;-;-;-;-;-;-;-;-;-;-;-;-;-;-;-;-;-;-;-;-;-;-;-;-;-;-;-;-;-;-;-;-;-;-;-;-;-;-;-;-;-;-;-;-;-;-;-;-;-;-;-;-;-;-;-;-;-;-;-;-;-;-;-;-;-;-;-;-;-;-;-;-;-;-;-;-;-;-;-;-;-;-;-;-;-;-;-;-;-;-	6299	chr11:77321707-77474635	3200.07	7011.01	6460.78	6196.15	2195.72	5243.86	4776.78	4240.77	4915.64	-0.476531	0.0761223	-6.26007	3.84811e-10	2.03607e-08
259	ENSG00000169508.6	GPR183	G protein-coupled receptor 183 [Source:HGNC Symbol;Acc:HGNC:3128]	chr13;chr13	99294530;99307340	99296163;99307405	-;-	1700	chr13:99294530-99307405	1021.4	1137.84	1568.17	710.055	1972.12	1704.2	2153.26	1419.55	1460.82	0.711326	0.113907	6.24481	4.24328e-10	2.23648e-08
260	ENSG00000106714.17	CNTNAP3	contactin associated protein like 3 [Source:HGNC Symbol;Acc:HGNC:13834]	chr9;chr9;chr9;chr9;chr9;chr9;chr9;chr9;chr9;chr9;chr9;chr9;chr9;chr9;chr9;chr9;chr9;chr9;chr9;chr9;chr9;chr9;chr9;chr9;chr9;chr9;chr9;chr9;chr9;chr9;chr9;chr9;chr9;chr9;chr9;chr9;chr9;chr9;chr9;chr9;chr9;chr9;chr9;chr9;chr9;chr9;chr9;chr9;chr9;chr9;chr9;chr9;chr9;chr9;chr9;chr9;chr9;chr9;chr9;chr9;chr9;chr9;chr9;chr9;chr9;chr9;chr9;chr9;chr9;chr9;chr9;chr9;chr9;chr9;chr9;chr9;chr9;chr9;chr9;chr9…	39072767;39072767;39073674;39078303;39078385;39078385;39078690;39078690;39078818;39084977;39085736;39085736;39085736;39085736;39086049;39086716;39086716;39086716;39088423;39088423;39088423;39088423;39099815;39099911;39099911;39102497;39102497;39102497;39102497;39103679;39103681;39103691;39103714;39103744;39103744;39103744;39106485;39109160;39109160;39109160;39109160;39109160;39117927;39118103;391…	39074011;39074011;39074011;39078456;39078456;39078456;39078920;39078920;39078920;39086849;39085823;39085823;39085823;39085823;39086148;39086849;39086849;39086849;39088647;39088473;39088647;39088647;39100164;39100150;39100150;39102715;39102715;39102715;39102715;39103914;39103914;39103914;39103914;39103914;39103914;39103914;39106607;39109287;39109287;39109287;39109287;39109287;39118259;39118259;391…	-;-;-;-;-;-;-;-;-;-;-;-;-;-;-;-;-;-;-;-;-;-;-;-;-;-;-;-;-;-;-;-;-;-;-;-;-;-;-;-;-;-;-;-;-;-;-;-;-;-;-;-;-;-;-;-;-;-;-;-;-;-;-;-;-;-;-;-;-;-;-;-;-;-;-;-;-;-;-;-;-;-;-;-;-;-;-;-;-;-;-;-;-;-;-;-;-;-;-;-;-;-;-;-;-;-;-;-;-;-;-;-;-;-;-;-;-;-;-	9521	chr9:39072767-39288315	52.3282	73.5915	242.944	136.8	229.361	264.515	385.643	495.947	235.141	1.31349	0.210682	6.23449	4.53266e-10	2.37982e-08
261	ENSG00000227507.2	LTB	lymphotoxin beta [Source:HGNC Symbol;Acc:HGNC:6711]	chr6;chr6;chr6;chr6;chr6;chr6;chr6;chr6;chr6;chr6;chr6;chr6	31580525;31580555;31580555;31580624;31581559;31581559;31581559;31581559;31581814;31582256;31582256;31582496	31581163;31581163;31581163;31581163;31581630;31581630;31582406;31581630;31581859;31582427;31582425;31582522	-;-;-;-;-;-;-;-;-;-;-;-	1535	chr6:31580525-31582522	176.104	550.993	790.41	2044.39	91.1686	286.726	520.282	769.139	653.652	-0.911191	0.146361	-6.22566	4.79548e-10	2.50816e-08
262	ENSG00000108557.18	RAI1	retinoic acid induced 1 [Source:HGNC Symbol;Acc:HGNC:9834]	chr17;chr17;chr17;chr17;chr17;chr17;chr17;chr17;chr17;chr17;chr17;chr17;chr17;chr17;chr17;chr17;chr17;chr17;chr17;chr17;chr17;chr17;chr17;chr17;chr17;chr17	17681473;17681729;17682495;17683546;17683546;17724028;17724028;17782132;17792933;17792933;17792933;17792949;17793630;17793648;17794241;17794251;17797388;17798384;17798409;17798412;17803756;17803756;17809282;17809390;17809970;17809970	17681793;17681793;17682563;17685050;17683703;17724159;17724159;17782215;17795776;17793143;17798513;17793564;17793646;17794166;17794249;17797192;17798352;17798513;17798410;17798513;17804114;17803849;17809439;17809439;17810689;17811453	+;+;+;+;+;+;+;+;+;+;+;+;+;+;+;+;+;+;+;+;+;+;+;+;+;+	9693	chr17:17681473-17811453	1654.38	2222.84	2163.72	1810.97	2145.82	3736.53	3161.12	2984.09	2484.93	0.58212	0.0938454	6.20296	5.54098e-10	2.88702e-08
263	ENSG00000069399.14	BCL3	BCL3, transcription coactivator [Source:HGNC Symbol;Acc:HGNC:998]	chr19;chr19;chr19;chr19;chr19;chr19;chr19;chr19;chr19;chr19;chr19;chr19;chr19;chr19;chr19;chr19;chr19;chr19;chr19;chr19;chr19;chr19;chr19;chr19;chr19;chr19;chr19;chr19;chr19;chr19;chr19;chr19;chr19;chr19;chr19;chr19;chr19;chr19;chr19;chr19;chr19	44747705;44747836;44748547;44748695;44751227;44751227;44751321;44755149;44756145;44756232;44756232;44756232;44756232;44757017;44757017;44757017;44757017;44757017;44757327;44757327;44757327;44757327;44757589;44757646;44757646;44757646;44757657;44758246;44758246;44758246;44758246;44758246;44758528;44758724;44758724;44758724;44759428;44759428;44759428;44759428;44759428	44748128;44748128;44749046;44749004;44751380;44751380;44751380;44755474;44756340;44756340;44756340;44756340;44756340;44757168;44757221;44757221;44757221;44757221;44757364;44757415;44757415;44757415;44757723;44757723;44757723;44757723;44757723;44758563;44758413;44758473;44758413;44758841;44758841;44758841;44758841;44758841;44759558;44759825;44759463;44760044;44759486	+;+;+;+;+;+;+;+;+;+;+;+;+;+;+;+;+;+;+;+;+;+;+;+;+;+;+;+;+;+;+;+;+;+;+;+;+;+;+;+;+	3242	chr19:44747705-44760044	1302.17	634.019	709.429	1142.17	1730.29	1526.51	1213.67	2085.71	1293	0.782767	0.126255	6.19988	5.65072e-10	2.933e-08
264	ENSG00000057704.12	TMCC3	transmembrane and coiled-coil domain family 3 [Source:HGNC Symbol;Acc:HGNC:29199]	chr12;chr12;chr12;chr12;chr12;chr12;chr12;chr12;chr12;chr12;chr12;chr12;chr12	94567124;94568569;94578394;94578394;94581622;94581622;94582127;94609789;94613835;94615923;94615923;94616350;94650353	94571737;94571737;94578529;94578529;94582538;94582538;94582538;94610035;94613925;94616151;94616061;94616420;94650562	-;-;-;-;-;-;-;-;-;-;-;-;-	6515	chr12:94567124-94650562	1196.5	2072.83	2044.78	2436.34	2682.28	3528.55	3138.04	3161.67	2532.62	0.697872	0.112703	6.19212	5.93593e-10	3.06937e-08
265	ENSG00000262001.1	DLGAP1-AS2	DLGAP1 antisense RNA 2 [Source:HGNC Symbol;Acc:HGNC:28146]	chr18;chr18;chr18	3603000;3603738;3606554	3604387;3604215;3608336	+;+;+	3171	chr18:3603000-3608336	249.565	195.301	149.309	264.913	475.037	506.819	381.796	471.781	336.815	1.01509	0.163988	6.19001	6.01604e-10	3.09906e-08
266	ENSG00000128016.5	ZFP36	ZFP36 ring finger protein [Source:NCBI gene;Acc:7538]	chr19;chr19;chr19;chr19;chr19;chr19;chr19;chr19	39406813;39406857;39406858;39407439;39407743;39407743;39407743;39407745	39406928;39407109;39406932;39407481;39408179;39408143;39409412;39409368	+;+;+;+;+;+;+;+	2010	chr19:39406813-39409412	6460.51	4972.15	5235.1	5692.38	7878.89	7931.41	7527.26	8993.25	6836.37	0.523522	0.0847882	6.17446	6.63886e-10	3.40703e-08
267	ENSG00000073417.14	PDE8A	phosphodiesterase 8A [Source:HGNC Symbol;Acc:HGNC:8793]	chr15;chr15;chr15;chr15;chr15;chr15;chr15;chr15;chr15;chr15;chr15;chr15;chr15;chr15;chr15;chr15;chr15;chr15;chr15;chr15;chr15;chr15;chr15;chr15;chr15;chr15;chr15;chr15;chr15;chr15;chr15;chr15;chr15;chr15;chr15;chr15;chr15;chr15;chr15;chr15;chr15;chr15;chr15;chr15;chr15;chr15;chr15;chr15;chr15;chr15;chr15;chr15;chr15;chr15;chr15;chr15;chr15;chr15;chr15;chr15;chr15;chr15;chr15;chr15;chr15;chr15;chr…	84980440;84980513;84981974;84981974;84981981;84981981;84981981;84981981;84982226;85062497;85064370;85064370;85064370;85064370;85064370;85064370;85064370;85064370;85067014;85067014;85067014;85067014;85067014;85067014;85067014;85067014;85067014;85067028;85075862;85075862;85075862;85075862;85075862;85075862;85075862;85075862;85075862;85076733;85076733;85076733;85076733;85076733;85076733;85076733;850…	84980502;84980685;84982348;84982348;84982348;84982348;84982348;84982348;84982348;85064426;85064426;85064426;85064426;85064426;85064426;85064426;85064426;85064426;85067204;85067204;85067204;85067204;85067204;85067204;85067204;85067204;85067204;85067204;85075918;85075918;85075918;85075918;85075918;85075918;85075918;85075918;85075918;85076787;85076787;85076787;85076787;85076787;85076787;85076787;850…	+;+;+;+;+;+;+;+;+;+;+;+;+;+;+;+;+;+;+;+;+;+;+;+;+;+;+;+;+;+;+;+;+;+;+;+;+;+;+;+;+;+;+;+;+;+;+;+;+;+;+;+;+;+;+;+;+;+;+;+;+;+;+;+;+;+;+;+;+;+;+;+;+;+;+;+;+;+;+;+;+;+;+;+;+;+;+;+;+;+;+;+;+;+;+;+;+;+;+;+;+;+;+;+;+;+;+;+;+;+;+;+;+;+;+;+;+;+;+;+;+;+;+;+;+;+;+;+;+;+;+;+;+;+;+;+;+;+;+;+;+;+;+;+;+;+;+;+;+;+;+;+;+;+;+;+;+;+;+;+;+;+;+;+;+;+;+;+;+;+;+;+;+;+;+;+;+;+;+;+;+;+;+;+;+;+;+;+;+;+;+;+;+;+;+;+;+;+;+;+…	7886	chr15:84980440-85139145	990.21	978.39	1160.73	1151.94	1462.54	1769.83	1656.05	1872.41	1380.26	0.635103	0.102982	6.16714	6.95341e-10	3.55509e-08
268	ENSG00000173334.3	TRIB1	tribbles pseudokinase 1 [Source:HGNC Symbol;Acc:HGNC:16891]	chr8;chr8;chr8;chr8;chr8;chr8;chr8;chr8;chr8;chr8	125430321;125432209;125432859;125433317;125433317;125433317;125433546;125436006;125436006;125436006	125431262;125432324;125433086;125433609;125433609;125433581;125433768;125436928;125438405;125437191	+;+;+;+;+;+;+;+;+;+	4138	chr8:125430321-125438405	3615.67	3602.21	4976.12	4597.99	2772.49	1893	3638.12	2470.28	3445.74	-0.639914	0.103982	-6.15409	7.55102e-10	3.83838e-08
269	ENSG00000110665.11	C11orf21	chromosome 11 open reading frame 21 [Source:HGNC Symbol;Acc:HGNC:13231]	chr11;chr11;chr11;chr11;chr11;chr11;chr11;chr11;chr11;chr11;chr11;chr11;chr11;chr11	2295645;2297173;2297824;2299425;2299428;2299428;2299428;2300520;2300520;2300684;2300684;2301756;2301756;2302882	2297921;2297921;2297921;2299707;2299707;2299707;2299707;2300613;2300613;2300768;2301872;2301913;2302060;2303049	-;-;-;-;-;-;-;-;-;-;-;-;-;-	4199	chr11:2295645-2303049	2298.41	2596.46	2925.45	4325.47	1270.6	1964.68	2087.86	2506.01	2496.87	-0.611922	0.0994377	-6.15382	7.56373e-10	3.83838e-08
270	ENSG00000245904.3	AC025164.1	novel transcript, antisense to BTG1	chr12;chr12;chr12;chr12;chr12;chr12;chr12	92145573;92146181;92146447;92146662;92149297;92167119;92184126	92146762;92146243;92146918;92146762;92149562;92167560;92189660	+;+;+;+;+;+;+	7589	chr12:92145573-92189660	445.796	346.258	377.069	525.484	697.68	814.746	597.218	1652.81	682.132	0.966239	0.157253	6.1445	8.02158e-10	4.05565e-08
271	ENSG00000147010.17	SH3KBP1	SH3 domain containing kinase binding protein 1 [Source:HGNC Symbol;Acc:HGNC:13867]	chrX;chrX;chrX;chrX;chrX;chrX;chrX;chrX;chrX;chrX;chrX;chrX;chrX;chrX;chrX;chrX;chrX;chrX;chrX;chrX;chrX;chrX;chrX;chrX;chrX;chrX;chrX;chrX;chrX;chrX;chrX;chrX;chrX;chrX;chrX;chrX;chrX;chrX;chrX;chrX;chrX;chrX;chrX;chrX;chrX;chrX;chrX;chrX;chrX;chrX;chrX;chrX;chrX;chrX;chrX;chrX;chrX;chrX;chrX;chrX;chrX;chrX;chrX;chrX;chrX;chrX;chrX;chrX;chrX;chrX;chrX;chrX;chrX;chrX;chrX;chrX;chrX;chrX;chrX;chrX…	19533975;19534007;19535693;19536414;19537717;19537717;19537717;19537717;19541925;19541925;19541925;19541925;19545922;19545922;19545922;19545922;19549974;19549974;19549974;19549974;19569103;19569103;19569103;19569103;19588278;19588643;19588643;19588643;19588643;19588684;19592067;19592067;19592067;19592067;19592067;19592067;19592068;19594949;19594949;19594949;19594949;19594949;19594949;19594949;196…	19536458;19536458;19536458;19536458;19537780;19537780;19537780;19537780;19542193;19542193;19542193;19542193;19546050;19546050;19546050;19546050;19550083;19550083;19550083;19550083;19569188;19569188;19569188;19569188;19588802;19588802;19588802;19588802;19588802;19588802;19592147;19592147;19592147;19592147;19592147;19592147;19592147;19595000;19595000;19595000;19595000;19595000;19595000;19595000;196…	-;-;-;-;-;-;-;-;-;-;-;-;-;-;-;-;-;-;-;-;-;-;-;-;-;-;-;-;-;-;-;-;-;-;-;-;-;-;-;-;-;-;-;-;-;-;-;-;-;-;-;-;-;-;-;-;-;-;-;-;-;-;-;-;-;-;-;-;-;-;-;-;-;-;-;-;-;-;-;-;-;-;-;-;-;-;-;-;-;-;-;-;-;-;-;-;-;-;-;-;-;-;-	5780	chrX:19533975-19887601	6099.25	10322.6	9669.66	9254.6	4275.33	7561.9	7396.46	6844.5	7678.04	-0.438306	0.0714118	-6.13773	8.37097e-10	4.21668e-08
272	ENSG00000087269.15	NOP14	NOP14 nucleolar protein [Source:HGNC Symbol;Acc:HGNC:16821]	chr4;chr4;chr4;chr4;chr4;chr4;chr4;chr4;chr4;chr4;chr4;chr4;chr4;chr4;chr4;chr4;chr4;chr4;chr4;chr4;chr4;chr4;chr4;chr4;chr4;chr4;chr4;chr4;chr4;chr4;chr4;chr4;chr4;chr4;chr4;chr4;chr4;chr4;chr4;chr4;chr4;chr4;chr4;chr4;chr4;chr4;chr4;chr4;chr4;chr4;chr4;chr4;chr4;chr4;chr4;chr4;chr4;chr4;chr4;chr4;chr4;chr4;chr4;chr4;chr4;chr4;chr4;chr4;chr4;chr4;chr4;chr4;chr4;chr4;chr4	2937933;2937933;2937942;2937952;2938113;2938812;2939188;2939188;2939290;2939527;2939527;2939527;2939535;2939539;2941582;2941582;2941582;2941582;2941582;2942192;2942192;2942192;2942192;2944073;2944073;2944073;2944073;2945128;2945128;2945128;2945128;2946412;2946412;2946412;2946412;2947526;2947526;2947526;2947526;2948278;2948278;2948278;2948278;2949934;2949934;2949934;2949934;2951114;2951114;2951114…	2938930;2938327;2938188;2938327;2938327;2938930;2939343;2939343;2939343;2939645;2939645;2939645;2939645;2939645;2941729;2941729;2941729;2941729;2941716;2942351;2942351;2942351;2942351;2944226;2944226;2944226;2944226;2945229;2945229;2945229;2945229;2946547;2946547;2946547;2946547;2947611;2947611;2947611;2947611;2948408;2948408;2948408;2948408;2950213;2950213;2950213;2950213;2951245;2951245;2951245…	-;-;-;-;-;-;-;-;-;-;-;-;-;-;-;-;-;-;-;-;-;-;-;-;-;-;-;-;-;-;-;-;-;-;-;-;-;-;-;-;-;-;-;-;-;-;-;-;-;-;-;-;-;-;-;-;-;-;-;-;-;-;-;-;-;-;-;-;-;-;-;-;-;-;-	3538	chr4:2937933-2963385	1377.64	819.885	936.345	640.569	697.68	440.185	664.537	327.83	738.084	-0.786806	0.128271	-6.13393	8.5734e-10	4.30277e-08
273	ENSG00000068024.16	HDAC4	histone deacetylase 4 [Source:HGNC Symbol;Acc:HGNC:14063]	chr2;chr2;chr2;chr2;chr2;chr2;chr2;chr2;chr2;chr2;chr2;chr2;chr2;chr2;chr2;chr2;chr2;chr2;chr2;chr2;chr2;chr2;chr2;chr2;chr2;chr2;chr2;chr2;chr2;chr2;chr2;chr2;chr2;chr2;chr2;chr2;chr2;chr2;chr2;chr2;chr2;chr2;chr2;chr2;chr2;chr2;chr2;chr2;chr2;chr2;chr2;chr2;chr2;chr2;chr2;chr2;chr2;chr2;chr2;chr2;chr2;chr2;chr2;chr2;chr2;chr2;chr2;chr2;chr2;chr2;chr2;chr2;chr2;chr2;chr2;chr2;chr2;chr2;chr2;chr2…	239048168;239048169;239053046;239053460;239053460;239053460;239054749;239054749;239054749;239055184;239066722;239066722;239066722;239066722;239068489;239068489;239068489;239080918;239081095;239081095;239081095;239082102;239082102;239082102;239084155;239084155;239084155;239087559;239087559;239087559;239089676;239090009;239090009;239090009;239091144;239094574;239094890;239095010;239095010;239095010…	239053136;239053136;239053136;239053601;239053601;239053601;239054833;239054833;239054833;239055340;239066855;239066981;239066855;239066855;239068607;239068607;239068607;239081192;239081135;239081192;239081192;239082221;239082221;239082221;239084242;239084242;239084242;239087614;239087614;239087614;239090116;239090116;239090116;239090116;239091894;239095056;239095056;239095056;239095056;239095056…	-;-;-;-;-;-;-;-;-;-;-;-;-;-;-;-;-;-;-;-;-;-;-;-;-;-;-;-;-;-;-;-;-;-;-;-;-;-;-;-;-;-;-;-;-;-;-;-;-;-;-;-;-;-;-;-;-;-;-;-;-;-;-;-;-;-;-;-;-;-;-;-;-;-;-;-;-;-;-;-;-;-;-;-;-;-;-;-;-;-;-;-;-;-;-;-;-;-;-;-;-;-;-;-;-;-;-;-;-;-;-;-;-;-;-;-;-;-;-;-;-;-;-;-;-;-;-;-;-;-;-;-;-;-;-;-;-;-;-;-;-;-;-;-;-;-;-;-;-;-;-;-;-;-	13368	chr2:239048168-239401654	2812.64	2222.84	1800.99	2058.51	3555.58	3712.3	2728.35	3252.03	2767.9	0.567704	0.0925618	6.13324	8.61047e-10	4.30555e-08
274	ENSG00000165661.16	QSOX2	quiescin sulfhydryl oxidase 2 [Source:HGNC Symbol;Acc:HGNC:30249]	chr9;chr9;chr9;chr9;chr9;chr9;chr9;chr9;chr9;chr9;chr9;chr9;chr9;chr9;chr9;chr9;chr9;chr9;chr9	136206333;136211264;136211264;136215154;136215154;136216600;136216600;136218679;136218679;136219030;136219030;136221796;136223763;136224007;136224007;136224861;136224861;136226774;136245476	136209275;136211452;136211452;136215304;136215304;136216722;136216722;136218808;136218808;136219164;136219164;136221941;136223853;136224112;136224112;136224877;136224909;136226874;136245841	-;-;-;-;-;-;-;-;-;-;-;-;-;-;-;-;-;-;-	4530	chr9:136206333-136245841	278.748	448.154	431.056	397.37	894.412	782.439	649.15	939.358	602.586	0.979656	0.159934	6.12539	9.04619e-10	4.50692e-08
275	ENSG00000010327.10	STAB1	stabilin 1 [Source:HGNC Symbol;Acc:HGNC:18628]	chr3;chr3;chr3;chr3;chr3;chr3;chr3;chr3;chr3;chr3;chr3;chr3;chr3;chr3;chr3;chr3;chr3;chr3;chr3;chr3;chr3;chr3;chr3;chr3;chr3;chr3;chr3;chr3;chr3;chr3;chr3;chr3;chr3;chr3;chr3;chr3;chr3;chr3;chr3;chr3;chr3;chr3;chr3;chr3;chr3;chr3;chr3;chr3;chr3;chr3;chr3;chr3;chr3;chr3;chr3;chr3;chr3;chr3;chr3;chr3;chr3;chr3;chr3;chr3;chr3;chr3;chr3;chr3;chr3;chr3;chr3;chr3;chr3;chr3;chr3;chr3;chr3;chr3;chr3;chr3…	52495338;52495359;52495369;52501166;52501166;52501166;52501638;52501638;52502006;52502006;52502159;52502159;52502632;52502632;52502999;52502999;52503344;52503344;52503772;52503772;52504028;52504028;52504461;52504461;52504739;52504739;52505003;52505003;52505319;52505319;52505668;52505668;52505883;52505883;52506170;52506170;52506692;52506692;52507613;52507613;52507931;52507931;52507961;52508273;525…	52495491;52495491;52495491;52501630;52501302;52501302;52501753;52501753;52502091;52502091;52502228;52502228;52502727;52502727;52503109;52503109;52503540;52503540;52503902;52503902;52504155;52504155;52504549;52504549;52504876;52504876;52505143;52505143;52505381;52505381;52505781;52505781;52505936;52505936;52506250;52506250;52506850;52506850;52507675;52507675;52508026;52508026;52508026;52508543;525…	+;+;+;+;+;+;+;+;+;+;+;+;+;+;+;+;+;+;+;+;+;+;+;+;+;+;+;+;+;+;+;+;+;+;+;+;+;+;+;+;+;+;+;+;+;+;+;+;+;+;+;+;+;+;+;+;+;+;+;+;+;+;+;+;+;+;+;+;+;+;+;+;+;+;+;+;+;+;+;+;+;+;+;+;+;+;+;+;+;+;+;+;+;+;+;+;+;+;+;+;+;+;+;+;+;+;+;+;+;+;+;+;+;+;+;+;+;+;+;+;+;+;+;+;+;+;+;+;+;+;+;+;+;+;+;+;+;+;+;+;+	10588	chr3:52495338-52524495	1636.26	199.075	16.8711	47.7713	509.585	81.7775	11.5404	8.40589	313.911	-1.24856	0.203919	-6.12284	9.19194e-10	4.56288e-08
276	ENSG00000186815.12	TPCN1	two pore segment channel 1 [Source:HGNC Symbol;Acc:HGNC:18182]	chr12;chr12;chr12;chr12;chr12;chr12;chr12;chr12;chr12;chr12;chr12;chr12;chr12;chr12;chr12;chr12;chr12;chr12;chr12;chr12;chr12;chr12;chr12;chr12;chr12;chr12;chr12;chr12;chr12;chr12;chr12;chr12;chr12;chr12;chr12;chr12;chr12;chr12;chr12;chr12;chr12;chr12;chr12;chr12;chr12;chr12;chr12;chr12;chr12;chr12;chr12;chr12;chr12;chr12;chr12;chr12;chr12;chr12;chr12;chr12;chr12;chr12;chr12;chr12;chr12;chr12;chr…	113221050;113221074;113221080;113221232;113221429;113221438;113221438;113221446;113221460;113221464;113221486;113225244;113225244;113225244;113225246;113226728;113226728;113226728;113226728;113226728;113226728;113226728;113226728;113226728;113226728;113244261;113244368;113244503;113245912;113245912;113260302;113260368;113260368;113260368;113260368;113260368;113260368;113260368;113260368;113260368…	113221236;113221236;113221236;113221378;113221583;113221583;113221626;113221626;113221626;113221583;113221626;113225336;113225336;113225336;113225336;113226964;113226964;113226964;113226964;113226964;113226964;113226964;113226964;113226964;113226964;113244361;113244743;113244743;113246063;113246063;113260492;113260492;113260492;113260492;113260492;113260492;113260402;113260492;113260492;113260492…	+;+;+;+;+;+;+;+;+;+;+;+;+;+;+;+;+;+;+;+;+;+;+;+;+;+;+;+;+;+;+;+;+;+;+;+;+;+;+;+;+;+;+;+;+;+;+;+;+;+;+;+;+;+;+;+;+;+;+;+;+;+;+;+;+;+;+;+;+;+;+;+;+;+;+;+;+;+;+;+;+;+;+;+;+;+;+;+;+;+;+;+;+;+;+;+;+;+;+;+;+;+;+;+;+;+;+;+;+;+;+;+;+;+;+;+;+;+;+;+;+;+;+;+;+;+;+;+;+;+;+;+;+;+;+;+;+;+;+;+;+;+;+;+;+;+;+;+;+;+;+;+;+;+;+;+;+;+;+;+;+;+;+;+;+;+;+;+;+;+;+;+;+;+;+;+;+;+;+;+;+;+;+;+;+;+;+;+;+;+;+;+;+;+;+;+;+;+;+;+…	8728	chr12:113221050-113298585	1793.25	1085	1123.61	966.283	2553.68	1739.54	1617.59	1853.5	1591.56	0.638475	0.104322	6.12025	9.34302e-10	4.62107e-08
277	ENSG00000004799.7	PDK4	pyruvate dehydrogenase kinase 4 [Source:HGNC Symbol;Acc:HGNC:8812]	chr7;chr7;chr7;chr7;chr7;chr7;chr7;chr7;chr7;chr7;chr7;chr7;chr7;chr7;chr7;chr7;chr7;chr7;chr7;chr7;chr7;chr7;chr7;chr7	95583499;95584375;95586680;95587010;95587010;95587418;95587418;95587418;95587484;95587727;95587727;95589640;95589640;95589640;95591988;95591988;95592511;95592511;95592760;95593699;95594771;95595023;95596164;95596164	95585781;95585781;95587123;95587123;95587123;95587528;95587545;95587528;95587825;95587825;95587825;95589717;95589716;95589716;95592065;95592065;95592760;95592597;95592944;95593770;95595164;95595164;95596460;95596491	-;-;-;-;-;-;-;-;-;-;-;-;-;-;-;-;-;-;-;-;-;-;-;-	4519	chr7:95583499-95596491	2399.05	3277.65	4861.4	5243.98	1435.67	2078.76	3773.72	3715.4	3348.21	-0.547561	0.089479	-6.11943	9.3909e-10	4.62798e-08
278	ENSG00000135541.20	AHI1	Abelson helper integration site 1 [Source:HGNC Symbol;Acc:HGNC:21575]	chr6;chr6;chr6;chr6;chr6;chr6;chr6;chr6;chr6;chr6;chr6;chr6;chr6;chr6;chr6;chr6;chr6;chr6;chr6;chr6;chr6;chr6;chr6;chr6;chr6;chr6;chr6;chr6;chr6;chr6;chr6;chr6;chr6;chr6;chr6;chr6;chr6;chr6;chr6;chr6;chr6;chr6;chr6;chr6;chr6;chr6;chr6;chr6;chr6;chr6;chr6;chr6;chr6;chr6;chr6;chr6;chr6;chr6;chr6;chr6;chr6;chr6;chr6;chr6;chr6;chr6;chr6;chr6;chr6;chr6;chr6;chr6;chr6;chr6;chr6;chr6;chr6;chr6;chr6;chr6…	135283532;135283986;135284896;135285185;135285292;135285295;135285296;135285381;135286399;135290423;135290423;135290423;135290423;135290423;135290423;135297432;135300500;135300500;135300500;135300500;135300500;135300500;135300500;135300500;135301408;135302373;135302712;135318434;135318519;135318519;135318519;135318519;135318519;135318519;135323162;135323162;135323162;135323162;135323162;135323162…	135285647;135285647;135285647;135285647;135285647;135285647;135285647;135285647;135286548;135290525;135290525;135290525;135290525;135290525;135290525;135297492;135300558;135300653;135300532;135300558;135300833;135300558;135300558;135300558;135301539;135302817;135302817;135318616;135318616;135318616;135318616;135318616;135318616;135318616;135323379;135323324;135323324;135323324;135323324;135323324…	-;-;-;-;-;-;-;-;-;-;-;-;-;-;-;-;-;-;-;-;-;-;-;-;-;-;-;-;-;-;-;-;-;-;-;-;-;-;-;-;-;-;-;-;-;-;-;-;-;-;-;-;-;-;-;-;-;-;-;-;-;-;-;-;-;-;-;-;-;-;-;-;-;-;-;-;-;-;-;-;-;-;-;-;-;-;-;-;-;-;-;-;-;-;-;-;-;-;-;-;-;-;-;-;-;-;-;-;-;-;-;-;-;-;-;-;-;-;-;-;-;-;-;-;-;-;-;-;-;-;-;-;-;-;-;-;-;-;-;-;-;-;-;-;-;-;-;-;-;-;-;-;-;-;-;-;-;-;-;-;-;-;-;-;-;-;-;-;-;-;-;-;-;-;-;-;-;-;-;-;-;-;-;-;-;-;-;-;-;-;-;-;-;-;-;-;-;-;-;-…	8705	chr6:135283532-135497776	140.883	105.67	118.098	94.4569	426.093	245.333	275.047	214.35	202.491	1.14444	0.187549	6.10209	1.0469e-09	5.14072e-08
279	ENSG00000150347.15	ARID5B	AT-rich interaction domain 5B [Source:HGNC Symbol;Acc:HGNC:17362]	chr10;chr10;chr10;chr10;chr10;chr10;chr10;chr10;chr10;chr10;chr10;chr10;chr10;chr10;chr10;chr10;chr10;chr10;chr10;chr10;chr10;chr10;chr10;chr10;chr10	61901300;61901684;61902159;61902159;61940183;61940183;62000091;62000091;62024673;62046662;62049211;62050888;62050888;62050888;62057117;62057117;62057117;62059243;62059243;62069700;62069700;62085702;62085702;62090862;62090862	61901730;61901730;61902413;61902413;61940408;61940408;62000321;62000321;62025352;62046961;62049483;62051000;62051000;62051000;62057268;62057318;62057318;62059295;62059295;62069797;62069797;62085900;62085900;62093064;62096944	+;+;+;+;+;+;+;+;+;+;+;+;+;+;+;+;+;+;+;+;+;+;+;+;+	9144	chr10:61901300-62096944	272.71	105.67	118.941	148.742	389.626	377.59	330.826	668.268	301.547	1.25113	0.20529	6.09443	1.09829e-09	5.37376e-08
280	ENSG00000008083.13	JARID2	jumonji and AT-rich interaction domain containing 2 [Source:HGNC Symbol;Acc:HGNC:6196]	chr6;chr6;chr6;chr6;chr6;chr6;chr6;chr6;chr6;chr6;chr6;chr6;chr6;chr6;chr6;chr6;chr6;chr6;chr6;chr6;chr6;chr6;chr6;chr6;chr6;chr6;chr6;chr6;chr6;chr6;chr6;chr6;chr6;chr6;chr6;chr6;chr6;chr6;chr6;chr6;chr6;chr6	15246296;15248855;15374117;15374117;15410224;15410224;15452006;15452006;15468542;15468542;15487307;15487307;15496132;15496132;15500907;15500907;15501358;15504500;15504500;15504500;15505165;15507136;15507136;15507136;15507346;15507346;15507346;15508340;15508340;15508340;15511296;15511296;15512208;15512208;15512915;15512915;15513239;15513239;15517161;15517161;15520069;15520069	15246584;15248964;15374252;15374252;15410365;15410365;15452175;15452175;15468718;15468718;15487542;15487542;15497170;15497170;15501409;15501409;15501409;15504592;15504592;15504592;15505295;15507254;15507254;15507254;15507416;15507416;15507416;15508393;15508454;15508454;15511401;15511401;15512390;15512390;15513045;15513045;15513422;15513422;15517268;15517268;15522040;15522021	+;+;+;+;+;+;+;+;+;+;+;+;+;+;+;+;+;+;+;+;+;+;+;+;+;+;+;+;+;+;+;+;+;+;+;+;+;+;+;+;+;+	6015	chr6:15246296-15522040	3041.07	2229.45	2258.19	2537.31	4029.65	4231.23	3044.75	4318.53	3211.27	0.611368	0.100533	6.08129	1.19221e-09	5.81246e-08
281	ENSG00000119508.17	NR4A3	nuclear receptor subfamily 4 group A member 3 [Source:HGNC Symbol;Acc:HGNC:7982]	chr9;chr9;chr9;chr9;chr9;chr9;chr9;chr9;chr9;chr9;chr9;chr9;chr9;chr9;chr9;chr9;chr9;chr9;chr9;chr9;chr9;chr9;chr9;chr9;chr9;chr9;chr9;chr9;chr9	99821855;99821855;99821855;99825659;99825659;99825659;99826727;99826730;99828041;99828041;99828041;99828041;99832689;99832689;99832689;99832689;99833282;99833282;99833282;99833282;99844649;99844649;99844649;99847437;99847437;99847437;99863620;99863620;99863620	99822407;99822407;99822407;99825832;99825832;99825832;99826801;99826801;99828993;99828993;99828993;99828993;99832818;99832818;99832818;99832818;99833454;99833454;99833454;99834059;99844848;99844848;99844848;99847615;99847615;99847615;99866891;99866891;99865051	+;+;+;+;+;+;+;+;+;+;+;+;+;+;+;+;+;+;+;+;+;+;+;+;+;+;+;+;+	6314	chr9:99821855-99866891	1627.2	307.575	605.672	402.799	7243.59	5532.6	3478.48	6640.65	3229.82	1.70402	0.280235	6.08069	1.19663e-09	5.81325e-08
282	ENSG00000189077.10	TMEM120A	transmembrane protein 120A [Source:HGNC Symbol;Acc:HGNC:21697]	chr7;chr7;chr7;chr7;chr7;chr7;chr7;chr7;chr7;chr7;chr7;chr7;chr7;chr7;chr7;chr7;chr7;chr7;chr7;chr7;chr7;chr7;chr7;chr7;chr7;chr7;chr7;chr7;chr7;chr7;chr7;chr7;chr7;chr7;chr7;chr7;chr7;chr7;chr7;chr7;chr7;chr7;chr7;chr7;chr7;chr7;chr7;chr7;chr7;chr7;chr7;chr7;chr7;chr7;chr7;chr7;chr7;chr7;chr7;chr7;chr7;chr7;chr7;chr7;chr7;chr7;chr7;chr7;chr7;chr7;chr7;chr7;chr7;chr7;chr7;chr7;chr7;chr7;chr7;chr7…	75986837;75986983;75986985;75986985;75986985;75986989;75986992;75987041;75987150;75987360;75987360;75987360;75987360;75987360;75987360;75987360;75987442;75987538;75987538;75987538;75987538;75987538;75987542;75987718;75987718;75987718;75987718;75987718;75987718;75987718;75987718;75987923;75987923;75987923;75987923;75987923;75987923;75987923;75987923;75987927;75988036;75988083;75988083;75988083;759…	75987285;75987428;75987223;75987285;75987285;75987285;75987223;75987285;75987428;75987428;75987535;75987428;75987419;75987428;75987668;75987428;75987810;75987602;75987602;75987602;75987602;75987602;75987602;75987810;75987810;75987810;75987810;75987810;75987810;75987810;75987810;75987978;75987984;75987984;75987984;75987984;75987984;75987984;75987984;75987984;75988341;75988148;75988341;75988148;759…	-;-;-;-;-;-;-;-;-;-;-;-;-;-;-;-;-;-;-;-;-;-;-;-;-;-;-;-;-;-;-;-;-;-;-;-;-;-;-;-;-;-;-;-;-;-;-;-;-;-;-;-;-;-;-;-;-;-;-;-;-;-;-;-;-;-;-;-;-;-;-;-;-;-;-;-;-;-;-;-;-;-;-;-;-;-;-;-;-;-;-;-;-;-;-;-;-	1997	chr7:75986837-75994659	959.014	1001.98	1189.41	1185.6	1638.16	1764.78	1546.42	1979.59	1408.12	0.651139	0.107222	6.07284	1.25671e-09	6.08122e-08
283	ENSG00000225783.7	MIAT	myocardial infarction associated transcript [Source:HGNC Symbol;Acc:HGNC:33425]	chr22;chr22;chr22;chr22;chr22;chr22;chr22;chr22;chr22;chr22;chr22;chr22;chr22;chr22;chr22;chr22;chr22;chr22;chr22;chr22;chr22;chr22;chr22;chr22;chr22;chr22;chr22;chr22;chr22;chr22;chr22;chr22;chr22;chr22;chr22;chr22;chr22;chr22;chr22;chr22;chr22;chr22;chr22;chr22;chr22;chr22;chr22;chr22;chr22;chr22;chr22;chr22;chr22;chr22;chr22;chr22;chr22;chr22;chr22;chr22;chr22;chr22;chr22;chr22;chr22;chr22;chr…	26646428;26646452;26646474;26646640;26647174;26647174;26647211;26647224;26647228;26650233;26656032;26657226;26657256;26657256;26657267;26657280;26657280;26657284;26657458;26657468;26657482;26657482;26657520;26657520;26657520;26657588;26657589;26657611;26657614;26658183;26660699;26660699;26663316;26663316;26663316;26663316;26663316;26663316;26663316;26663316;26663316;26663316;26663316;26663316;266…	26646959;26646959;26646959;26646959;26647311;26647311;26647340;26647340;26647340;26650519;26656154;26657354;26657354;26657354;26657354;26657354;26657354;26657354;26657654;26657654;26657654;26657654;26657654;26657654;26657654;26657654;26657654;26657654;26657654;26658339;26660816;26660816;26663509;26663398;26663398;26663398;26663398;26663398;26663398;26663398;26663509;26663398;26663398;26663509;266…	+;+;+;+;+;+;+;+;+;+;+;+;+;+;+;+;+;+;+;+;+;+;+;+;+;+;+;+;+;+;+;+;+;+;+;+;+;+;+;+;+;+;+;+;+;+;+;+;+;+;+;+;+;+;+;+;+;+;+;+;+;+;+;+;+;+;+;+;+;+;+;+;+;+;+;+;+;+;+;+;+;+	11829	chr22:26646428-26676475	2989.75	3320.11	5251.12	2130.16	1755.24	2291.79	3479.44	1649.66	2858.41	-0.55244	0.0909766	-6.07233	1.2607e-09	6.08122e-08
284	ENSG00000125257.14	ABCC4	ATP binding cassette subfamily C member 4 [Source:HGNC Symbol;Acc:HGNC:55]	chr13;chr13;chr13;chr13;chr13;chr13;chr13;chr13;chr13;chr13;chr13;chr13;chr13;chr13;chr13;chr13;chr13;chr13;chr13;chr13;chr13;chr13;chr13;chr13;chr13;chr13;chr13;chr13;chr13;chr13;chr13;chr13;chr13;chr13;chr13;chr13;chr13;chr13;chr13;chr13;chr13;chr13;chr13;chr13;chr13;chr13;chr13;chr13;chr13;chr13;chr13;chr13;chr13;chr13;chr13;chr13;chr13;chr13;chr13;chr13;chr13;chr13;chr13;chr13;chr13;chr13;chr…	95019829;95019835;95019857;95019857;95021554;95021676;95034605;95034605;95034605;95034605;95034605;95034605;95043320;95043682;95043682;95043682;95043682;95043682;95043682;95044266;95044266;95044266;95044266;95044266;95044266;95044266;95053095;95053095;95053095;95053095;95053095;95053095;95053698;95055570;95062704;95062704;95062704;95062704;95062704;95071662;95071662;95071662;95071662;95071662;950…	95021682;95021682;95021682;95021682;95021682;95021682;95034739;95034739;95034739;95034739;95034739;95034739;95043787;95043787;95043787;95043787;95043787;95043787;95043787;95044329;95044438;95044438;95044438;95044438;95044438;95044438;95053184;95053184;95053184;95053184;95053184;95053184;95053933;95055855;95062859;95062859;95062859;95062859;95062859;95071853;95071853;95071853;95071853;95071853;950…	-;-;-;-;-;-;-;-;-;-;-;-;-;-;-;-;-;-;-;-;-;-;-;-;-;-;-;-;-;-;-;-;-;-;-;-;-;-;-;-;-;-;-;-;-;-;-;-;-;-;-;-;-;-;-;-;-;-;-;-;-;-;-;-;-;-;-;-;-;-;-;-;-;-;-;-;-;-;-;-;-;-;-;-;-;-;-;-;-;-;-;-;-;-;-;-;-;-;-;-;-;-;-;-;-;-;-;-;-;-;-;-;-;-;-;-;-;-;-;-;-;-;-;-;-;-;-;-;-;-;-;-;-;-;-;-;-;-;-;-;-;-;-;-;-;-;-;-;-;-;-;-;-;-;-;-;-;-;-;-;-;-;-;-;-;-;-;-;-;-;-;-;-;-;-;-;-;-;-;-;-;-;-;-;-;-;-;-;-;-;-;-;-;-;-;-;-;-;-;-…	8635	chr13:95019829-95301475	1017.38	1978.48	1351.37	2553.59	325.328	1259.98	957.857	1267.19	1338.9	-0.868738	0.143347	-6.06037	1.35807e-09	6.52783e-08
285	ENSG00000102910.13	LONP2	lon peptidase 2, peroxisomal [Source:HGNC Symbol;Acc:HGNC:20598]	chr16;chr16;chr16;chr16;chr16;chr16;chr16;chr16;chr16;chr16;chr16;chr16;chr16;chr16;chr16;chr16;chr16;chr16;chr16;chr16;chr16;chr16;chr16;chr16;chr16;chr16;chr16;chr16;chr16;chr16;chr16;chr16;chr16;chr16;chr16;chr16;chr16;chr16;chr16;chr16;chr16;chr16;chr16;chr16;chr16;chr16;chr16;chr16;chr16;chr16;chr16;chr16;chr16;chr16;chr16;chr16;chr16;chr16;chr16;chr16;chr16;chr16;chr16;chr16;chr16;chr16;chr…	48244296;48244333;48244355;48244388;48252131;48252131;48252131;48252131;48256610;48256610;48258618;48258618;48258618;48258618;48261424;48261424;48261424;48261424;48262776;48262778;48262778;48262778;48270016;48270016;48270016;48270016;48270016;48277338;48277338;48277338;48277338;48277338;48296015;48296015;48296015;48296015;48296085;48299662;48299662;48299662;48299662;48299662;48303172;48303172;483…	48244621;48244621;48244621;48244621;48252365;48252365;48252365;48252365;48256741;48256741;48258740;48258740;48258740;48258740;48261587;48261587;48261587;48261587;48262872;48262872;48262872;48262872;48270274;48270274;48270274;48270274;48270274;48277479;48277479;48277479;48277479;48277479;48296165;48296165;48296165;48296165;48296165;48299788;48299788;48299788;48299788;48299788;48303283;48303305;483…	+;+;+;+;+;+;+;+;+;+;+;+;+;+;+;+;+;+;+;+;+;+;+;+;+;+;+;+;+;+;+;+;+;+;+;+;+;+;+;+;+;+;+;+;+;+;+;+;+;+;+;+;+;+;+;+;+;+;+;+;+;+;+;+;+;+;+;+;+;+;+;+;+;+;+;+	9957	chr16:48244296-48363122	2777.42	2353.99	2733.96	2207.25	4174.56	3582.06	3517.91	3220.51	3070.96	0.513345	0.0847149	6.05967	1.36399e-09	6.53325e-08
286	ENSG00000152784.15	PRDM8	PR/SET domain 8 [Source:HGNC Symbol;Acc:HGNC:13993]	chr4;chr4;chr4;chr4;chr4;chr4;chr4;chr4;chr4;chr4;chr4;chr4;chr4;chr4;chr4;chr4;chr4;chr4;chr4;chr4;chr4;chr4;chr4;chr4;chr4;chr4;chr4;chr4;chr4;chr4;chr4;chr4;chr4;chr4;chr4;chr4;chr4;chr4;chr4;chr4;chr4;chr4;chr4;chr4;chr4;chr4;chr4;chr4;chr4;chr4;chr4;chr4;chr4;chr4;chr4;chr4;chr4;chr4	80183879;80183881;80184264;80184285;80184285;80184302;80184650;80185270;80185270;80185365;80185368;80191472;80191472;80191472;80191472;80191472;80194113;80194113;80194113;80194113;80194113;80194113;80194113;80194113;80196013;80196013;80196013;80196013;80196352;80196352;80196352;80196352;80196352;80196352;80196352;80196352;80196352;80196963;80196963;80196963;80196963;80196963;80197504;80197625;801…	80184055;80184055;80184351;80184351;80184351;80184351;80184753;80185518;80185518;80185518;80185518;80191569;80191569;80191569;80191569;80191569;80194239;80194239;80194239;80194239;80194239;80194239;80194239;80194239;80196124;80196124;80196124;80196124;80196497;80196601;80196601;80196601;80196601;80196419;80196601;80196598;80196601;80197216;80197216;80197216;80197195;80197121;80197763;80197763;801…	+;+;+;+;+;+;+;+;+;+;+;+;+;+;+;+;+;+;+;+;+;+;+;+;+;+;+;+;+;+;+;+;+;+;+;+;+;+;+;+;+;+;+;+;+;+;+;+;+;+;+;+;+;+;+;+;+;+	4588	chr4:80183879-80204329	136.858	47.1741	59.0488	44.5142	266.788	267.544	268.315	131.342	152.698	1.39618	0.230532	6.05636	1.39239e-09	6.64599e-08
287	ENSG00000074800.15	ENO1	enolase 1 [Source:HGNC Symbol;Acc:HGNC:3350]	chr1;chr1;chr1;chr1;chr1;chr1;chr1;chr1;chr1;chr1;chr1;chr1;chr1;chr1;chr1;chr1;chr1;chr1;chr1;chr1;chr1;chr1;chr1;chr1;chr1;chr1;chr1;chr1;chr1;chr1;chr1;chr1;chr1;chr1;chr1;chr1;chr1;chr1;chr1;chr1;chr1;chr1;chr1;chr1;chr1;chr1;chr1;chr1;chr1;chr1;chr1;chr1;chr1;chr1;chr1;chr1;chr1;chr1;chr1;chr1;chr1;chr1;chr1;chr1;chr1;chr1;chr1;chr1;chr1;chr1;chr1;chr1;chr1;chr1;chr1;chr1;chr1;chr1;chr1;chr1…	8861000;8861000;8861002;8861002;8861007;8862887;8862887;8862887;8862887;8862887;8863114;8863235;8863235;8863235;8863235;8863235;8863891;8863891;8863891;8863891;8863891;8863891;8865285;8865285;8865285;8865285;8865285;8865285;8866009;8866279;8866279;8866279;8866279;8866279;8866279;8866279;8866361;8866432;8866480;8867117;8867117;8867117;8867117;8867117;8867117;8867117;8867117;8867117;8867117;8867184…	8861429;8861429;8861429;8861429;8861429;8862945;8862945;8862945;8862945;8862945;8863343;8863343;8863343;8863343;8863343;8863343;8864092;8864092;8864092;8864092;8864092;8864092;8865482;8865482;8865482;8865482;8865482;8865482;8866073;8866501;8866501;8866501;8866501;8866501;8866501;8866501;8866501;8866501;8866501;8867250;8867250;8867250;8867250;8867250;8867250;8867250;8867250;8867250;8867250;8867250…	-;-;-;-;-;-;-;-;-;-;-;-;-;-;-;-;-;-;-;-;-;-;-;-;-;-;-;-;-;-;-;-;-;-;-;-;-;-;-;-;-;-;-;-;-;-;-;-;-;-;-;-;-;-;-;-;-;-;-;-;-;-;-;-;-;-;-;-;-;-;-;-;-;-;-;-;-;-;-;-;-;-;-;-;-;-;-;-;-;-;-;-;-;-;-;-;-;-;-;-;-;-;-;-;-;-;-;-;-;-;-;-;-;-;-;-;-;-;-;-;-;-;-;-;-;-;-	5276	chr1:8861000-8879250	3997.07	2537.02	2834.34	2446.11	2890.53	1871.8	1832.05	1592.92	2500.23	-0.525052	0.0868268	-6.04711	1.47466e-09	7.01415e-08
288	ENSG00000128383.12	APOBEC3A	apolipoprotein B mRNA editing enzyme catalytic subunit 3A [Source:HGNC Symbol;Acc:HGNC:17343]	chr22;chr22;chr22;chr22;chr22;chr22;chr22;chr22;chr22;chr22;chr22;chr22;chr22;chr22;chr22;chr22;chr22;chr22;chr22;chr22	38952741;38952751;38952961;38957522;38957522;38957522;38957588;38959542;38959542;38959542;38959542;38961387;38961387;38961387;38962098;38962098;38962098;38962495;38962495;38992431	38952850;38952850;38953416;38957720;38957720;38957720;38957720;38959686;38959686;38959686;38959686;38961681;38961681;38961681;38962213;38962213;38962213;38963183;38963183;38992778	+;+;+;+;+;+;+;+;+;+;+;+;+;+;+;+;+;+;+;+	2358	chr22:38952741-38992778	624.919	212.283	291.87	815.369	1338.74	746.094	395.26	1571.9	749.554	0.972626	0.16173	6.01389	1.81119e-09	8.58493e-08
289	ENSG00000259953.1	AL138756.1	novel transcript, overlapping SUSD1	chr9;chr9;chr9;chr9;chr9	112032555;112033394;112035861;112036651;112036683	112035994;112036310;112035994;112037115;112037730	-;-;-;-;-	4836	chr9:112032555-112037730	538.376	1628.45	2195.77	1968.39	360.836	1044.93	1377.16	1331.28	1305.65	-0.595579	0.0991199	-6.00867	1.87052e-09	8.83546e-08
290	ENSG00000145632.14	PLK2	polo like kinase 2 [Source:HGNC Symbol;Acc:HGNC:19699]	chr5;chr5;chr5;chr5;chr5;chr5;chr5;chr5;chr5;chr5;chr5;chr5;chr5;chr5;chr5;chr5;chr5;chr5;chr5;chr5;chr5;chr5;chr5;chr5;chr5;chr5;chr5;chr5;chr5;chr5;chr5;chr5;chr5;chr5;chr5;chr5;chr5;chr5;chr5;chr5;chr5;chr5;chr5;chr5;chr5;chr5;chr5;chr5;chr5;chr5;chr5;chr5;chr5;chr5;chr5;chr5;chr5;chr5;chr5;chr5;chr5;chr5;chr5;chr5;chr5;chr5;chr5;chr5;chr5;chr5;chr5;chr5;chr5	58453982;58453985;58453987;58454706;58454911;58454911;58454911;58454975;58455285;58455285;58455285;58455539;58455539;58455539;58455611;58456026;58456026;58456026;58456026;58456147;58456492;58456492;58456492;58456743;58456945;58456945;58456945;58456945;58457006;58457061;58457181;58457181;58457181;58457181;58457181;58457181;58457181;58457309;58457488;58457488;58457488;58457488;58457488;58457488;584…	58454774;58454225;58454774;58454774;58455116;58455021;58455021;58455021;58455414;58455414;58455414;58455779;58455779;58455779;58455779;58456413;58456194;58456155;58456155;58456589;58456589;58456589;58456589;58457092;58457092;58457092;58457092;58457092;58457092;58457092;58457379;58457379;58457421;58457279;58457379;58457379;58457379;58457379;58457583;58457583;58457737;58457583;58457569;58457583;584…	-;-;-;-;-;-;-;-;-;-;-;-;-;-;-;-;-;-;-;-;-;-;-;-;-;-;-;-;-;-;-;-;-;-;-;-;-;-;-;-;-;-;-;-;-;-;-;-;-;-;-;-;-;-;-;-;-;-;-;-;-;-;-;-;-;-;-;-;-;-;-;-;-	4768	chr5:58453982-58460260	1514.5	714.215	339.109	313.771	401.142	251.39	190.417	214.35	492.361	-1.08699	0.181045	-6.00399	1.92531e-09	9.06289e-08
291	ENSG00000101773.18	RBBP8	RB binding protein 8, endonuclease [Source:HGNC Symbol;Acc:HGNC:9891]	chr18;chr18;chr18;chr18;chr18;chr18;chr18;chr18;chr18;chr18;chr18;chr18;chr18;chr18;chr18;chr18;chr18;chr18;chr18;chr18;chr18;chr18;chr18;chr18;chr18;chr18;chr18;chr18;chr18;chr18;chr18;chr18;chr18;chr18;chr18;chr18;chr18;chr18;chr18;chr18;chr18;chr18;chr18;chr18;chr18;chr18;chr18;chr18;chr18;chr18;chr18;chr18;chr18;chr18;chr18;chr18;chr18;chr18;chr18;chr18;chr18;chr18;chr18;chr18;chr18;chr18;chr…	22798261;22911600;22914121;22914123;22914123;22914139;22915420;22915420;22915420;22915420;22916941;22929383;22929383;22929383;22929383;22933315;22933826;22933841;22933876;22933881;22934750;22936754;22936754;22936754;22936754;22936754;22936754;22936754;22936754;22936754;22936754;22936754;22937060;22946339;22946444;22946444;22946444;22946444;22946444;22946444;22946444;22946444;22949618;22949618;229…	22798487;22911685;22914306;22914306;22914306;22914306;22915485;22915485;22915485;22915485;22917026;22929437;22929437;22929437;22929437;22933564;22934078;22934159;22934264;22934159;22934774;22936960;22936960;22936960;22936960;22936960;22936960;22936960;22936940;22936960;22936883;22936960;22937118;22946486;22946486;22946486;22946486;22946486;22946486;22946486;22946486;22946486;22950035;22949713;229…	+;+;+;+;+;+;+;+;+;+;+;+;+;+;+;+;+;+;+;+;+;+;+;+;+;+;+;+;+;+;+;+;+;+;+;+;+;+;+;+;+;+;+;+;+;+;+;+;+;+;+;+;+;+;+;+;+;+;+;+;+;+;+;+;+;+;+;+;+;+;+;+;+;+;+;+;+;+;+;+;+;+;+;+;+;+;+;+;+;+;+;+;+;+;+;+;+;+;+;+;+;+;+;+;+;+;+;+;+;+;+;+;+;+;+;+;+;+;+;+;+;+;+;+;+;+;+;+;+;+;+;+;+;+;+;+;+;+;+;+;+;+;+;+;+	5091	chr18:22798261-23026488	385.417	342.484	292.713	421.256	805.163	677.441	470.273	717.653	514.05	0.821836	0.137153	5.99211	2.07135e-09	9.71685e-08
292	ENSG00000135114.12	OASL	2'-5'-oligoadenylate synthetase like [Source:HGNC Symbol;Acc:HGNC:8090]	chr12;chr12;chr12;chr12;chr12;chr12;chr12;chr12;chr12;chr12;chr12;chr12;chr12;chr12;chr12;chr12;chr12;chr12	121019111;121020292;121020557;121023739;121023990;121023990;121027576;121031442;121031442;121031442;121031442;121033461;121033461;121033461;121038774;121038774;121038774;121038774	121021058;121021058;121021058;121024137;121024137;121024137;121027817;121031617;121031617;121031617;121031617;121033743;121033743;121033743;121038947;121039242;121039156;121039242	-;-;-;-;-;-;-;-;-;-;-;-;-;-;-;-;-;-	3517	chr12:121019111-121039242	213.338	188.696	364.415	255.142	626.664	547.203	452.001	863.705	438.896	1.12413	0.187887	5.98302	2.19032e-09	1.02397e-07
293	ENSG00000111725.10	PRKAB1	protein kinase AMP-activated non-catalytic subunit beta 1 [Source:HGNC Symbol;Acc:HGNC:9378]	chr12;chr12;chr12;chr12;chr12;chr12;chr12;chr12;chr12;chr12;chr12;chr12;chr12;chr12;chr12;chr12;chr12;chr12;chr12;chr12;chr12;chr12;chr12;chr12;chr12;chr12;chr12;chr12;chr12;chr12;chr12;chr12;chr12;chr12;chr12;chr12;chr12;chr12;chr12;chr12;chr12	119667753;119667864;119668150;119668164;119668236;119669424;119671495;119671495;119672244;119672301;119672301;119672301;119672301;119673810;119673964;119673964;119673964;119673964;119674340;119674340;119674340;119674340;119674340;119676537;119676537;119676537;119676537;119676537;119677355;119678985;119679933;119679933;119679933;119679933;119679933;119679933;119680078;119680248;119680248;119680248…	119668403;119668045;119668403;119668403;119668403;119669926;119671668;119671512;119672464;119672427;119672464;119672464;119672464;119674057;119674057;119674057;119674057;119674057;119674454;119674454;119674454;119674454;119674454;119676670;119676670;119676670;119676670;119676670;119680001;119679502;119679951;119680001;119679981;119680001;119680001;119680001;119681587;119681619;119680841;119681624…	+;+;+;+;+;+;+;+;+;+;+;+;+;+;+;+;+;+;+;+;+;+;+;+;+;+;+;+;+;+;+;+;+;+;+;+;+;+;+;+;+	6246	chr12:119667753-119681630	2180.68	1400.13	2044.78	1743.65	2608.38	2744.09	3411.16	2984.09	2389.62	0.658024	0.110049	5.97936	2.24017e-09	1.04371e-07
294	ENSG00000102032.12	RENBP	renin binding protein [Source:HGNC Symbol;Acc:HGNC:9959]	chrX;chrX;chrX;chrX;chrX;chrX;chrX;chrX;chrX;chrX;chrX;chrX;chrX;chrX;chrX;chrX;chrX;chrX;chrX;chrX;chrX;chrX;chrX;chrX;chrX;chrX;chrX;chrX;chrX;chrX;chrX;chrX;chrX;chrX;chrX;chrX;chrX;chrX;chrX;chrX;chrX;chrX;chrX;chrX;chrX;chrX;chrX;chrX;chrX;chrX;chrX;chrX;chrX;chrX;chrX;chrX;chrX;chrX;chrX;chrX;chrX;chrX;chrX;chrX;chrX	153935263;153935275;153935283;153935286;153935333;153935489;153935489;153935489;153935489;153935489;153935999;153936004;153936004;153937092;153940102;153940102;153940102;153940102;153940102;153940102;153941478;153941478;153941478;153941478;153941478;153941950;153941950;153941950;153941950;153942245;153942855;153942855;153942855;153942855;153942855;153943058;153943535;153943546;153943546;153943546…	153935404;153935404;153935404;153935404;153935404;153935576;153935576;153935576;153935576;153935576;153936105;153936105;153936105;153937188;153940233;153940215;153940233;153940233;153940233;153940233;153941653;153941653;153941653;153941653;153941653;153942031;153942031;153941969;153942031;153942541;153943079;153943034;153943079;153943079;153943079;153943079;153943718;153943718;153943632;153943718…	-;-;-;-;-;-;-;-;-;-;-;-;-;-;-;-;-;-;-;-;-;-;-;-;-;-;-;-;-;-;-;-;-;-;-;-;-;-;-;-;-;-;-;-;-;-;-;-;-;-;-;-;-;-;-;-;-;-;-;-;-;-;-;-;-	2057	chrX:153935263-153944691	2077.03	1499.19	1530.21	1433.14	2547.92	2955.1	2348.48	2942.06	2166.64	0.698786	0.116903	5.97747	2.26625e-09	1.05226e-07
295	ENSG00000197249.13	SERPINA1	serpin family A member 1 [Source:HGNC Symbol;Acc:HGNC:8941]	chr14;chr14;chr14;chr14;chr14;chr14;chr14;chr14;chr14;chr14;chr14;chr14;chr14;chr14;chr14;chr14;chr14;chr14;chr14;chr14;chr14;chr14;chr14;chr14;chr14;chr14;chr14;chr14;chr14;chr14;chr14;chr14;chr14;chr14;chr14;chr14;chr14;chr14;chr14;chr14;chr14;chr14;chr14;chr14;chr14;chr14;chr14;chr14;chr14;chr14;chr14;chr14;chr14;chr14;chr14;chr14;chr14;chr14;chr14;chr14;chr14;chr14;chr14;chr14;chr14;chr14;chr…	94376747;94376747;94376747;94376747;94378349;94378373;94378373;94378376;94378389;94378449;94379113;94379464;94379464;94379464;94379464;94379464;94379464;94379464;94379464;94379464;94379464;94380651;94380871;94380871;94380871;94380871;94380871;94380871;94380871;94380871;94380871;94380871;94382592;94382592;94382592;94382592;94382592;94382592;94382592;94382592;94382592;94382592;94382592;94382663;943…	94378640;94378640;94378640;94378640;94378640;94378640;94378640;94378640;94378640;94378640;94379611;94379611;94379611;94379611;94379611;94379611;94379611;94379611;94379611;94379611;94379611;94381141;94381141;94381141;94381141;94381141;94381141;94381141;94381141;94381141;94381141;94381141;94383241;94383241;94383241;94383241;94383241;94383241;94383241;94383246;94383241;94383241;94383241;94383002;943…	-;-;-;-;-;-;-;-;-;-;-;-;-;-;-;-;-;-;-;-;-;-;-;-;-;-;-;-;-;-;-;-;-;-;-;-;-;-;-;-;-;-;-;-;-;-;-;-;-;-;-;-;-;-;-;-;-;-;-;-;-;-;-;-;-;-;-;-;-;-;-;-;-;-;-;-;-;-;-;-;-;-;-;-;-;-;-	4902	chr14:94376747-94390693	2390.99	2705.9	2135.88	4655.53	1153.52	1790.02	1583.93	3186.88	2450.33	-0.629853	0.105665	-5.96086	2.5091e-09	1.16108e-07
296	ENSG00000075618.17	FSCN1	fascin actin-bundling protein 1 [Source:HGNC Symbol;Acc:HGNC:11148]	chr7;chr7;chr7;chr7;chr7;chr7;chr7;chr7;chr7;chr7;chr7;chr7;chr7;chr7;chr7;chr7;chr7;chr7;chr7;chr7;chr7	5592823;5593848;5594547;5594686;5602872;5603257;5603257;5603257;5603257;5603496;5603496;5603496;5603496;5603496;5603863;5603863;5603863;5603863;5603863;5605272;5605272	5593768;5594027;5594896;5594820;5603413;5603413;5603413;5603413;5603413;5603617;5603617;5603617;5603617;5603617;5604030;5603946;5603998;5603983;5604030;5606654;5606655	+;+;+;+;+;+;+;+;+;+;+;+;+;+;+;+;+;+;+;+;+	3692	chr7:5592823-5606655	977.128	271.723	154.37	144.4	234.159	112.066	74.0512	75.653	255.444	-1.17961	0.197973	-5.95843	2.54676e-09	1.17452e-07
297	ENSG00000150990.7	DHX37	DEAH-box helicase 37 [Source:HGNC Symbol;Acc:HGNC:17210]	chr12;chr12;chr12;chr12;chr12;chr12;chr12;chr12;chr12;chr12;chr12;chr12;chr12;chr12;chr12;chr12;chr12;chr12;chr12;chr12;chr12;chr12;chr12;chr12;chr12;chr12;chr12;chr12;chr12;chr12;chr12;chr12;chr12;chr12;chr12;chr12;chr12;chr12;chr12;chr12;chr12;chr12;chr12;chr12;chr12;chr12;chr12;chr12;chr12;chr12;chr12;chr12;chr12;chr12;chr12;chr12;chr12;chr12;chr12;chr12;chr12;chr12;chr12;chr12;chr12;chr12;chr…	124946825;124946825;124946826;124946831;124947601;124948084;124948084;124948084;124948084;124949986;124949986;124949986;124949986;124950149;124950149;124950149;124950149;124950413;124950413;124950413;124950413;124950690;124950690;124950690;124952398;124952398;124952398;124952398;124953880;124953880;124953880;124954087;124954087;124954087;124956691;124956691;124956691;124957029;124957029;124957029…	124947887;124947887;124947887;124948181;124947887;124948615;124948181;124948181;124948181;124950059;124950059;124950059;124950059;124950243;124950243;124950243;124950243;124950550;124950550;124950550;124950804;124950804;124950804;124950804;124952570;124952570;124952570;124953740;124953996;124953996;124953996;124954211;124954211;124954211;124956879;124956879;124956879;124957135;124957135;124957135…	-;-;-;-;-;-;-;-;-;-;-;-;-;-;-;-;-;-;-;-;-;-;-;-;-;-;-;-;-;-;-;-;-;-;-;-;-;-;-;-;-;-;-;-;-;-;-;-;-;-;-;-;-;-;-;-;-;-;-;-;-;-;-;-;-;-;-;-;-;-;-;-;-;-;-;-;-;-;-;-;-;-;-;-;-;-;-;-;-	6618	chr12:124946825-124989122	653.096	292.479	373.694	206.285	299.417	148.411	164.451	98.7692	279.575	-0.986291	0.165657	-5.95382	2.61952e-09	1.20401e-07
298	ENSG00000129347.19	KRI1	KRI1 homolog [Source:HGNC Symbol;Acc:HGNC:25769]	chr19;chr19;chr19;chr19;chr19;chr19;chr19;chr19;chr19;chr19;chr19;chr19;chr19;chr19;chr19;chr19;chr19;chr19;chr19;chr19;chr19;chr19;chr19;chr19;chr19;chr19;chr19;chr19;chr19;chr19;chr19;chr19;chr19;chr19;chr19;chr19;chr19;chr19;chr19;chr19;chr19;chr19;chr19;chr19;chr19;chr19;chr19;chr19;chr19;chr19;chr19;chr19;chr19;chr19;chr19;chr19;chr19;chr19;chr19;chr19;chr19;chr19;chr19;chr19;chr19;chr19;chr…	10553078;10553085;10553091;10553213;10553576;10553591;10555087;10555087;10555087;10555087;10555087;10555131;10555285;10555285;10555285;10555285;10555285;10555285;10555309;10557552;10557552;10557552;10557552;10557552;10557552;10557552;10557552;10557558;10557769;10557769;10557769;10557769;10557769;10557972;10557972;10557972;10557972;10557972;10557972;10557972;10557972;10558164;10558164;10558164;105…	10554281;10554281;10554281;10553607;10554281;10554281;10555185;10555185;10555185;10555185;10555185;10555185;10555349;10555349;10555349;10555349;10555349;10555349;10555349;10557682;10557895;10557682;10557895;10557895;10557682;10557895;10557682;10557682;10557895;10557790;10557895;10557895;10557895;10558060;10558221;10558060;10558060;10558060;10558060;10558060;10558060;10558239;10558239;10558239;105…	-;-;-;-;-;-;-;-;-;-;-;-;-;-;-;-;-;-;-;-;-;-;-;-;-;-;-;-;-;-;-;-;-;-;-;-;-;-;-;-;-;-;-;-;-;-;-;-;-;-;-;-;-;-;-;-;-;-;-;-;-;-;-;-;-;-;-;-;-;-;-;-;-;-;-;-;-;-;-;-;-;-;-;-;-;-;-;-;-;-;-;-;-;-;-;-;-;-;-;-;-;-;-;-;-;-;-;-;-;-;-;-;-;-;-;-;-;-;-;-;-;-;-;-;-;-;-;-;-;-;-;-;-;-;-;-;-;-;-;-;-	4267	chr19:10553078-10566037	2161.55	1543.54	1405.36	1609.02	1097.86	1144.88	921.312	967.728	1356.41	-0.660782	0.111198	-5.9424	2.80871e-09	1.28663e-07
299	ENSG00000104856.13	RELB	RELB proto-oncogene, NF-kB subunit [Source:HGNC Symbol;Acc:HGNC:9956]	chr19;chr19;chr19;chr19;chr19;chr19;chr19;chr19;chr19;chr19;chr19;chr19;chr19;chr19;chr19;chr19;chr19;chr19;chr19;chr19;chr19;chr19;chr19;chr19;chr19;chr19;chr19;chr19;chr19;chr19;chr19;chr19;chr19;chr19;chr19;chr19;chr19;chr19;chr19;chr19;chr19;chr19;chr19;chr19;chr19;chr19;chr19;chr19	45001430;45001449;45001461;45001461;45002949;45002949;45002949;45002949;45008458;45009812;45009814;45009814;45011936;45011936;45011936;45011936;45021830;45022053;45022053;45022053;45025329;45025329;45025329;45025329;45025606;45025606;45025606;45025606;45028888;45028888;45028888;45032424;45032534;45032534;45032534;45032708;45034244;45034244;45034244;45034244;45034451;45034451;45034451;45037405;450…	45001685;45001685;45001685;45001685;45002996;45002996;45002994;45002996;45008721;45009822;45009822;45009822;45012229;45012276;45012276;45012276;45022210;45022210;45022210;45022210;45025420;45025420;45025420;45025420;45025737;45025678;45025737;45025737;45028992;45028992;45028992;45032749;45032749;45032749;45032749;45032749;45034528;45034312;45034312;45034312;45034528;45034528;45034528;45037568;450…	+;+;+;+;+;+;+;+;+;+;+;+;+;+;+;+;+;+;+;+;+;+;+;+;+;+;+;+;+;+;+;+;+;+;+;+;+;+;+;+;+;+;+;+;+;+;+;+	3035	chr19:45001430-45038198	1353.49	784.976	783.662	1885.88	2070.97	1674.92	1309.84	2517.56	1547.66	0.680885	0.114707	5.93587	2.92289e-09	1.33446e-07
300	ENSG00000283525.1	AC005622.1	phospholipase A2 inhibitor and Ly6/PLAUR domain-containing protein-like [Source:NCBI gene;Acc:105372412]	chr19;chr19;chr19;chr19;chr19;chr19;chr19;chr19;chr19;chr19;chr19	43690002;43692282;43692282;43695050;43695050;43697353;43697353;43697786;43697786;43699548;43699548	43690161;43692419;43692419;43695181;43695181;43697517;43697517;43697932;43697932;43700508;43700508	+;+;+;+;+;+;+;+;+;+;+	1703	chr19:43690002-43700508	48.3029	35.8523	42.1777	31.4856	143.951	174.661	109.634	194.386	97.5563	1.45648	0.245481	5.93318	2.97128e-09	1.35203e-07
301	ENSG00000105835.11	NAMPT	nicotinamide phosphoribosyltransferase [Source:HGNC Symbol;Acc:HGNC:30092]	chr7;chr7;chr7;chr7;chr7;chr7;chr7;chr7;chr7;chr7;chr7;chr7;chr7;chr7;chr7;chr7;chr7;chr7;chr7;chr7;chr7;chr7;chr7;chr7;chr7;chr7;chr7;chr7;chr7;chr7;chr7;chr7;chr7;chr7;chr7;chr7;chr7;chr7;chr7;chr7;chr7;chr7;chr7;chr7;chr7;chr7;chr7;chr7;chr7;chr7;chr7;chr7;chr7;chr7;chr7;chr7;chr7;chr7;chr7;chr7;chr7	106248285;106251125;106253017;106253017;106254364;106261501;106261588;106263158;106263392;106263392;106268335;106268464;106268464;106268464;106269154;106269154;106269154;106269154;106269155;106270215;106270258;106271865;106272039;106272530;106272530;106272530;106272530;106272530;106272530;106272530;106274946;106274946;106274946;106274946;106274946;106274946;106274946;106275000;106275327;106277023…	106251193;106251193;106253151;106253618;106254504;106261707;106261707;106263617;106263617;106263617;106268600;106268600;106268600;106268600;106269312;106269205;106269312;106269312;106269312;106270292;106270332;106272658;106272106;106272658;106272658;106272658;106272658;106272658;106272658;106272658;106275049;106275049;106275049;106275049;106275049;106275049;106275049;106275049;106277179;106277179…	-;-;-;-;-;-;-;-;-;-;-;-;-;-;-;-;-;-;-;-;-;-;-;-;-;-;-;-;-;-;-;-;-;-;-;-;-;-;-;-;-;-;-;-;-;-;-;-;-;-;-;-;-;-;-;-;-;-;-;-;-	9049	chr7:106248285-106286326	3974.93	3274.82	5610.48	2459.14	12963.2	8753.23	10041.1	9586.92	7082.98	1.23357	0.208642	5.9124	3.37163e-09	1.52911e-07
302	ENSG00000101265.15	RASSF2	Ras association domain family member 2 [Source:HGNC Symbol;Acc:HGNC:9883]	chr20;chr20;chr20;chr20;chr20;chr20;chr20;chr20;chr20;chr20;chr20;chr20;chr20;chr20;chr20;chr20;chr20;chr20;chr20;chr20;chr20;chr20;chr20;chr20;chr20;chr20;chr20;chr20;chr20;chr20;chr20;chr20	4780023;4780023;4780026;4786231;4786231;4786231;4787633;4787633;4787633;4788217;4788217;4788217;4789596;4789596;4789596;4790451;4790451;4790451;4792539;4792539;4792539;4792994;4795256;4795815;4795815;4798010;4798010;4800972;4800972;4815102;4822329;4823557	4784342;4784342;4784342;4786328;4786328;4786328;4787754;4787754;4787701;4788268;4788268;4788268;4789697;4789697;4789697;4790611;4790611;4790611;4792627;4792627;4792627;4793054;4795504;4795966;4795966;4798085;4798085;4801062;4801062;4815123;4822403;4823645	-;-;-;-;-;-;-;-;-;-;-;-;-;-;-;-;-;-;-;-;-;-;-;-;-;-;-;-;-;-;-;-	5759	chr20:4780023-4823645	29349	40575.4	44440.1	39351.6	41098.8	54239.7	54015.1	54550	44702.5	0.407914	0.0691656	5.89764	3.68735e-09	1.66675e-07
303	ENSG00000164120.13	HPGD	15-hydroxyprostaglandin dehydrogenase [Source:HGNC Symbol;Acc:HGNC:5154]	chr4;chr4;chr4;chr4;chr4;chr4;chr4;chr4;chr4;chr4;chr4;chr4;chr4;chr4;chr4;chr4;chr4;chr4;chr4;chr4;chr4;chr4;chr4;chr4;chr4;chr4;chr4;chr4;chr4;chr4;chr4;chr4;chr4;chr4;chr4;chr4;chr4;chr4;chr4;chr4;chr4;chr4;chr4;chr4;chr4;chr4;chr4;chr4;chr4;chr4;chr4;chr4;chr4;chr4;chr4;chr4;chr4;chr4;chr4;chr4;chr4;chr4;chr4;chr4;chr4;chr4;chr4;chr4;chr4;chr4;chr4;chr4;chr4;chr4;chr4	174490177;174490177;174490177;174491104;174491458;174491571;174491755;174491785;174491794;174491870;174493151;174493151;174493151;174493151;174493151;174493151;174493151;174493151;174493152;174493159;174495361;174495548;174495548;174495548;174495548;174495548;174495548;174495548;174495548;174495548;174495548;174506743;174508696;174508696;174508696;174508696;174508696;174508696;174508696;174508696…	174492094;174492094;174492094;174492094;174492094;174492094;174492094;174492094;174492094;174492094;174493461;174493314;174493314;174493314;174493314;174493314;174493314;174493314;174493314;174493314;174495624;174495624;174495624;174495624;174495624;174495829;174495624;174495624;174495624;174495624;174495624;174508183;174508792;174508792;174508792;174508792;174508792;174508792;174508792;174508792…	-;-;-;-;-;-;-;-;-;-;-;-;-;-;-;-;-;-;-;-;-;-;-;-;-;-;-;-;-;-;-;-;-;-;-;-;-;-;-;-;-;-;-;-;-;-;-;-;-;-;-;-;-;-;-;-;-;-;-;-;-;-;-;-;-;-;-;-;-;-;-;-;-;-;-	5529	chr4:174490177-174523154	140.883	903.855	741.484	1031.42	52.7818	441.195	479.89	561.093	544.076	-0.871004	0.147702	-5.89704	3.70083e-09	1.66733e-07
304	ENSG00000226564.1	FTH1P20	ferritin heavy chain 1 pseudogene 20 [Source:HGNC Symbol;Acc:HGNC:37639]	chr2	180872867	180873414	-	548	chr2:180872867-180873414	34.2146	23.587	15.184	36.9142	117.08	98.9407	143.294	136.596	75.7262	1.52775	0.259328	5.89118	3.83459e-09	1.72191e-07
305	ENSG00000213362.3	FTH1P12	ferritin heavy chain 1 pseudogene 12 [Source:HGNC Symbol;Acc:HGNC:3982]	chr9	15527133	15527683	-	551	chr9:15527133-15527683	24.1515	16.0392	26.1502	20.6285	103.644	81.7775	113.481	105.074	61.3682	1.53256	0.26023	5.88923	3.87991e-09	1.73654e-07
306	ENSG00000129353.14	SLC44A2	solute carrier family 44 member 2 [Source:HGNC Symbol;Acc:HGNC:17292]	chr19;chr19;chr19;chr19;chr19;chr19;chr19;chr19;chr19;chr19;chr19;chr19;chr19;chr19;chr19;chr19;chr19;chr19;chr19;chr19;chr19;chr19;chr19;chr19;chr19;chr19;chr19;chr19;chr19;chr19;chr19;chr19;chr19;chr19;chr19;chr19;chr19;chr19;chr19;chr19;chr19;chr19;chr19;chr19;chr19;chr19;chr19;chr19;chr19;chr19;chr19;chr19;chr19;chr19;chr19;chr19;chr19;chr19;chr19;chr19;chr19;chr19;chr19;chr19;chr19;chr19;chr…	10602457;10602457;10602510;10625258;10625520;10625520;10625525;10625594;10625594;10626253;10626253;10626253;10626253;10626253;10626253;10626253;10626253;10626253;10627722;10627722;10627722;10627722;10627722;10627920;10627920;10627920;10627920;10627920;10627920;10631057;10631057;10631057;10631057;10631057;10631057;10631057;10631057;10631275;10631275;10631275;10631275;10631275;10631275;10631275;106…	10602561;10602561;10602561;10625670;10625670;10625549;10625670;10625670;10625670;10626301;10626301;10626301;10626301;10626301;10626301;10626301;10626301;10626301;10627795;10627795;10627795;10627795;10627795;10628004;10628004;10628004;10628004;10628004;10628004;10631141;10631141;10631141;10631141;10631141;10631141;10631141;10631141;10631385;10631385;10631385;10631385;10631385;10631385;10631385;106…	+;+;+;+;+;+;+;+;+;+;+;+;+;+;+;+;+;+;+;+;+;+;+;+;+;+;+;+;+;+;+;+;+;+;+;+;+;+;+;+;+;+;+;+;+;+;+;+;+;+;+;+;+;+;+;+;+;+;+;+;+;+;+;+;+;+;+;+;+;+;+;+;+;+;+;+;+;+;+;+;+;+;+;+;+;+;+;+;+;+;+;+;+;+;+;+;+;+;+;+;+;+;+;+;+;+;+;+;+;+;+;+;+;+;+;+;+;+;+;+;+;+;+;+;+;+;+;+;+;+;+;+;+;+;+;+;+;+;+;+;+;+;+;+;+;+;+;+;+;+;+;+;+	5216	chr19:10602457-10644559	2288.35	2253.03	2511.26	2452.62	1500.92	1523.48	1896.48	1597.12	2002.91	-0.534154	0.0907888	-5.88348	4.01723e-09	1.79213e-07
307	ENSG00000263264.1	AC119396.1	novel protein	chr19;chr19;chr19;chr19;chr19;chr19;chr19;chr19;chr19;chr19	7348943;7362781;7372812;7375720;7376643;7378394;7379122;7380917;7382792;7383062	7349241;7362905;7373071;7375870;7376757;7378451;7379166;7380994;7382894;7383385	+;+;+;+;+;+;+;+;+;+	1558	chr19:7348943-7383385	1201.54	1786.95	1835.57	2586.16	536.455	1346.81	1257.91	1315.52	1483.36	-0.728173	0.123792	-5.88225	4.04723e-09	1.79964e-07
308	ENSG00000180573.9	HIST1H2AC	histone cluster 1 H2A family member c [Source:HGNC Symbol;Acc:HGNC:4733]	chr6;chr6;chr6;chr6;chr6;chr6	26124145;26124145;26124203;26138054;26138054;26138054	26124749;26124749;26124633;26139084;26139102;26139116	+;+;+;+;+;+	1668	chr6:26124145-26139116	6774.48	1584.11	1863.41	2020.51	7506.54	3071.2	3479.44	3734.32	3754.25	0.684313	0.116377	5.88014	4.09916e-09	1.81681e-07
309	ENSG00000106868.16	SUSD1	sushi domain containing 1 [Source:HGNC Symbol;Acc:HGNC:25413]	chr9;chr9;chr9;chr9;chr9;chr9;chr9;chr9;chr9;chr9;chr9;chr9;chr9;chr9;chr9;chr9;chr9;chr9;chr9;chr9;chr9;chr9;chr9;chr9;chr9;chr9;chr9;chr9;chr9;chr9;chr9;chr9;chr9;chr9;chr9;chr9;chr9;chr9;chr9;chr9;chr9;chr9;chr9;chr9;chr9;chr9;chr9;chr9;chr9;chr9;chr9;chr9;chr9;chr9;chr9;chr9;chr9;chr9;chr9;chr9;chr9;chr9;chr9;chr9;chr9;chr9;chr9;chr9;chr9;chr9;chr9;chr9;chr9;chr9;chr9;chr9;chr9;chr9;chr9;chr9…	112040785;112040785;112040785;112041079;112041083;112041867;112041867;112041867;112041867;112041867;112042101;112052155;112052399;112052399;112058428;112058428;112058428;112058428;112058428;112062937;112062937;112062937;112062937;112078538;112078538;112078538;112078538;112080074;112080074;112080074;112080074;112080074;112098470;112098470;112098470;112098470;112098470;112098582;112102176;112102176…	112041492;112041492;112041492;112041492;112041492;112041960;112041960;112041960;112041960;112041960;112042165;112052349;112052438;112052438;112058686;112058471;112058686;112058686;112058686;112063033;112063033;112063033;112063033;112078724;112078724;112078724;112078724;112080165;112080165;112080165;112080165;112080165;112098662;112098662;112098662;112098662;112098662;112098662;112102285;112102285…	-;-;-;-;-;-;-;-;-;-;-;-;-;-;-;-;-;-;-;-;-;-;-;-;-;-;-;-;-;-;-;-;-;-;-;-;-;-;-;-;-;-;-;-;-;-;-;-;-;-;-;-;-;-;-;-;-;-;-;-;-;-;-;-;-;-;-;-;-;-;-;-;-;-;-;-;-;-;-;-;-;-;-;-;-;-;-;-;-;-;-	4183	chr9:112040785-112175408	3111.51	7809.19	10544.4	11180.6	2279.22	5836.49	8032.15	6575.51	6921.14	-0.495934	0.0843533	-5.87926	4.12113e-09	1.82063e-07
310	ENSG00000134072.10	CAMK1	calcium/calmodulin dependent protein kinase I [Source:HGNC Symbol;Acc:HGNC:1459]	chr3;chr3;chr3;chr3;chr3;chr3;chr3;chr3;chr3;chr3;chr3;chr3;chr3;chr3;chr3;chr3;chr3;chr3;chr3;chr3;chr3;chr3;chr3;chr3;chr3;chr3;chr3;chr3;chr3;chr3;chr3;chr3;chr3;chr3;chr3;chr3;chr3;chr3;chr3;chr3	9757342;9757347;9757348;9757354;9757392;9757729;9757729;9757729;9759488;9759488;9759488;9759672;9759672;9759672;9759672;9760656;9760656;9760656;9761461;9761461;9761461;9761631;9761631;9761631;9761688;9762914;9762914;9762914;9763139;9763139;9763139;9765759;9765759;9766125;9767667;9767667;9767667;9769832;9769832;9769832	9757621;9757846;9757846;9757621;9757621;9757846;9758047;9757846;9759575;9759575;9759575;9759750;9759750;9759750;9760570;9760768;9760768;9760768;9761536;9761536;9761536;9761757;9761725;9761757;9761757;9763052;9763052;9763052;9763213;9763213;9763213;9765890;9765890;9766213;9767781;9767781;9767781;9769992;9769961;9769977	-;-;-;-;-;-;-;-;-;-;-;-;-;-;-;-;-;-;-;-;-;-;-;-;-;-;-;-;-;-;-;-;-;-;-;-;-;-;-;-	2720	chr3:9757342-9769992	1053.61	7026.11	7578.49	6959.41	428.013	4575.5	6037.58	4316.43	4746.89	-0.678352	0.115515	-5.87241	4.29498e-09	1.89132e-07
311	ENSG00000134030.13	CTIF	cap binding complex dependent translation initiation factor [Source:HGNC Symbol;Acc:HGNC:23925]	chr18;chr18;chr18;chr18;chr18;chr18;chr18;chr18;chr18;chr18;chr18;chr18;chr18;chr18;chr18;chr18;chr18;chr18;chr18;chr18;chr18;chr18;chr18;chr18;chr18;chr18;chr18;chr18;chr18;chr18;chr18;chr18;chr18;chr18;chr18;chr18;chr18;chr18;chr18;chr18;chr18;chr18;chr18;chr18;chr18;chr18;chr18;chr18;chr18;chr18;chr18;chr18;chr18;chr18;chr18;chr18;chr18;chr18;chr18;chr18;chr18;chr18;chr18;chr18	48539046;48539158;48539210;48539415;48539758;48539988;48540095;48619538;48619538;48619538;48619538;48619538;48619538;48621444;48625189;48636614;48636614;48636614;48636614;48636614;48636614;48636614;48663752;48663752;48663752;48663752;48663752;48663752;48663752;48664447;48664447;48664447;48664447;48664447;48670669;48670669;48670669;48670669;48692512;48711619;48711619;48711619;48711619;48711619;487…	48539312;48539312;48539312;48539831;48539831;48540058;48540337;48619745;48619745;48619745;48619745;48619745;48619745;48621641;48625236;48636685;48636685;48636685;48636685;48636685;48636685;48636685;48663825;48663825;48663812;48663811;48663825;48663825;48663825;48664551;48664551;48664534;48664551;48664551;48670744;48670744;48670744;48670744;48692670;48711657;48711695;48711695;48711695;48711695;487…	+;+;+;+;+;+;+;+;+;+;+;+;+;+;+;+;+;+;+;+;+;+;+;+;+;+;+;+;+;+;+;+;+;+;+;+;+;+;+;+;+;+;+;+;+;+;+;+;+;+;+;+;+;+;+;+;+;+;+;+;+;+;+;+	8100	chr18:48539046-48863217	696.367	1748.27	2040.56	1334.34	268.708	1218.59	982.861	929.902	1152.45	-0.798828	0.136055	-5.87138	4.32194e-09	1.89707e-07
312	ENSG00000186174.12	BCL9L	BCL9 like [Source:HGNC Symbol;Acc:HGNC:23688]	chr11;chr11;chr11;chr11;chr11;chr11;chr11;chr11;chr11;chr11;chr11;chr11;chr11;chr11;chr11;chr11;chr11;chr11;chr11;chr11;chr11;chr11;chr11;chr11;chr11;chr11;chr11	118893875;118897746;118899917;118899917;118899937;118900619;118900619;118900619;118902774;118902990;118902990;118902990;118903236;118903236;118907483;118907483;118907483;118908270;118908270;118908270;118908417;118909914;118909914;118911254;118918826;118925238;118925238	118899508;118899508;118900198;118900198;118900198;118900761;118902908;118902908;118902908;118903074;118903074;118903074;118903452;118903452;118907602;118907602;118907602;118908625;118908655;118908655;118908655;118910015;118910904;118911293;118918879;118925453;118925608	-;-;-;-;-;-;-;-;-;-;-;-;-;-;-;-;-;-;-;-;-;-;-;-;-;-;-	10470	chr11:118893875-118925608	1677.52	932.16	679.905	983.654	4679.35	1578	1035.76	1370.16	1617.06	0.78962	0.134623	5.86543	4.47961e-09	1.95997e-07
313	ENSG00000153885.14	KCTD15	potassium channel tetramerization domain containing 15 [Source:HGNC Symbol;Acc:HGNC:23297]	chr19;chr19;chr19;chr19;chr19;chr19;chr19;chr19;chr19;chr19;chr19;chr19;chr19;chr19;chr19;chr19;chr19;chr19;chr19;chr19;chr19;chr19;chr19;chr19;chr19;chr19;chr19;chr19;chr19;chr19;chr19;chr19;chr19;chr19;chr19;chr19;chr19;chr19;chr19;chr19;chr19;chr19;chr19;chr19;chr19;chr19;chr19;chr19;chr19;chr19;chr19;chr19;chr19;chr19;chr19;chr19;chr19;chr19;chr19;chr19;chr19	33795933;33796416;33796454;33796846;33796862;33796862;33796902;33798264;33798337;33798386;33798668;33798668;33798668;33798668;33798671;33798671;33798671;33798671;33798699;33799594;33799594;33799594;33800428;33800428;33800428;33800428;33800428;33800428;33800428;33800428;33800428;33800428;33801167;33801167;33801167;33801167;33801167;33801167;33801167;33801167;33801167;33801167;33806863;33806863;338…	33796103;33796525;33796525;33796987;33796987;33796987;33796987;33798390;33798390;33798766;33798766;33798766;33798766;33798766;33798766;33798766;33798766;33798766;33798766;33799718;33799718;33799718;33800520;33800520;33800520;33800520;33800520;33800520;33800520;33800520;33800520;33800520;33801342;33801748;33801332;33801342;33801342;33801342;33801285;33801342;33801342;33801342;33807007;33807007;338…	+;+;+;+;+;+;+;+;+;+;+;+;+;+;+;+;+;+;+;+;+;+;+;+;+;+;+;+;+;+;+;+;+;+;+;+;+;+;+;+;+;+;+;+;+;+;+;+;+;+;+;+;+;+;+;+;+;+;+;+;+	6388	chr19:33795933-33815763	215.351	719.876	634.353	679.655	144.91	338.216	325.056	253.227	413.83	-0.936731	0.159966	-5.85582	4.74667e-09	2.07018e-07
314	ENSG00000125967.16	NECAB3	N-terminal EF-hand calcium binding protein 3 [Source:HGNC Symbol;Acc:HGNC:15851]	chr20;chr20;chr20;chr20;chr20;chr20;chr20;chr20;chr20;chr20;chr20;chr20;chr20;chr20;chr20;chr20;chr20;chr20;chr20;chr20;chr20;chr20;chr20;chr20;chr20;chr20;chr20;chr20;chr20;chr20;chr20;chr20;chr20;chr20;chr20;chr20;chr20;chr20;chr20;chr20;chr20;chr20;chr20;chr20;chr20;chr20;chr20;chr20;chr20;chr20;chr20;chr20;chr20;chr20;chr20;chr20;chr20;chr20;chr20;chr20;chr20;chr20;chr20;chr20;chr20;chr20;chr…	33657087;33657087;33657087;33657088;33657088;33657564;33657637;33657677;33657730;33657757;33657790;33657942;33657942;33657942;33657942;33657942;33657942;33657942;33657942;33657942;33657942;33657945;33657962;33658477;33658477;33658477;33658477;33658477;33658477;33658477;33658477;33658477;33658477;33658477;33658477;33658480;33658523;33658527;33658722;33658722;33658722;33658722;33658722;33658722;336…	33657857;33657857;33657146;33657857;33657857;33657857;33657857;33657857;33657857;33657857;33657857;33658033;33658033;33658033;33658033;33658033;33658033;33658033;33658033;33658033;33658033;33658033;33658033;33658554;33658554;33658554;33658554;33658554;33658554;33658554;33658554;33658554;33658554;33658554;33658554;33658554;33658554;33658554;33658834;33658834;33658816;33658834;33658834;33658834;336…	-;-;-;-;-;-;-;-;-;-;-;-;-;-;-;-;-;-;-;-;-;-;-;-;-;-;-;-;-;-;-;-;-;-;-;-;-;-;-;-;-;-;-;-;-;-;-;-;-;-;-;-;-;-;-;-;-;-;-;-;-;-;-;-;-;-;-;-;-;-;-;-;-;-;-;-;-;-;-;-;-;-;-;-;-;-;-;-;-;-;-;-;-;-;-;-;-;-;-;-;-;-;-;-;-;-;-;-;-;-;-;-;-;-;-;-;-;-;-;-;-;-;-;-;-;-;-;-;-;-;-;-;-;-;-;-;-;-;-;-;-;-;-;-;-;-;-;-;-;-;-;-;-;-;-;-;-;-;-;-;-;-;-;-;-;-;-;-;-;-;-;-;-;-	4342	chr20:33657087-33674463	582.654	470.797	930.44	472.284	678.487	1288.25	2044.58	987.692	931.898	0.896709	0.153247	5.85141	4.87418e-09	2.11903e-07
315	ENSG00000076003.4	MCM6	minichromosome maintenance complex component 6 [Source:HGNC Symbol;Acc:HGNC:6949]	chr2;chr2;chr2;chr2;chr2;chr2;chr2;chr2;chr2;chr2;chr2;chr2;chr2;chr2;chr2;chr2;chr2;chr2;chr2;chr2;chr2;chr2;chr2;chr2;chr2	135839626;135844545;135844608;135846237;135846237;135848053;135848053;135848156;135851402;135851402;135851402;135852787;135856728;135857897;135859301;135862607;135862607;135865013;135865013;135866132;135866563;135868611;135870251;135872697;135876259	135840951;135844684;135844684;135846392;135846392;135848188;135848188;135848188;135851945;135851563;135851563;135852915;135856883;135858004;135859442;135862748;135862748;135865051;135865163;135866277;135866728;135868860;135870361;135872843;135876426	-;-;-;-;-;-;-;-;-;-;-;-;-;-;-;-;-;-;-;-;-;-;-;-;-	4118	chr2:135839626-135876426	871.465	172.657	270.781	136.8	1831.05	282.688	438.537	280.547	535.565	0.823747	0.140971	5.84337	5.11551e-09	2.21688e-07
316	ENSG00000163931.15	TKT	transketolase [Source:HGNC Symbol;Acc:HGNC:11834]	chr3;chr3;chr3;chr3;chr3;chr3;chr3;chr3;chr3;chr3;chr3;chr3;chr3;chr3;chr3;chr3;chr3;chr3;chr3;chr3;chr3;chr3;chr3;chr3;chr3;chr3;chr3;chr3;chr3;chr3;chr3;chr3;chr3;chr3;chr3;chr3;chr3;chr3;chr3;chr3;chr3;chr3;chr3;chr3;chr3;chr3;chr3;chr3;chr3;chr3;chr3;chr3;chr3;chr3;chr3;chr3;chr3;chr3;chr3;chr3;chr3;chr3;chr3;chr3;chr3;chr3;chr3;chr3;chr3;chr3;chr3;chr3;chr3;chr3;chr3;chr3;chr3;chr3;chr3;chr3…	53224707;53224714;53225652;53225657;53225657;53225657;53225659;53225702;53225751;53226756;53226756;53226756;53226756;53226756;53226756;53226756;53228056;53228056;53228056;53228056;53228056;53228056;53228276;53228276;53228276;53228276;53228276;53228276;53228276;53228276;53228681;53229007;53229007;53229007;53229007;53229007;53229007;53229007;53229007;53229280;53229280;53229280;53229280;53229280;532…	53225931;53225609;53228149;53225931;53225931;53225931;53225931;53225931;53225931;53226878;53226878;53226878;53226878;53226878;53226878;53226878;53228149;53228149;53228149;53228149;53228149;53228149;53228359;53228359;53228359;53228359;53228359;53228359;53228359;53228359;53229137;53229137;53229137;53229137;53229137;53229137;53229137;53229137;53229137;53229437;53229436;53229436;53229436;53229436;532…	-;-;-;-;-;-;-;-;-;-;-;-;-;-;-;-;-;-;-;-;-;-;-;-;-;-;-;-;-;-;-;-;-;-;-;-;-;-;-;-;-;-;-;-;-;-;-;-;-;-;-;-;-;-;-;-;-;-;-;-;-;-;-;-;-;-;-;-;-;-;-;-;-;-;-;-;-;-;-;-;-;-;-;-;-;-;-;-;-;-;-;-;-;-;-;-;-;-;-;-;-;-;-;-;-;-;-;-;-;-;-;-;-;-;-;-;-;-;-;-;-	9507	chr3:53224707-53256052	12339.4	18219.6	21565.5	23448.1	8132.24	14110.2	16970.2	17413.8	16524.9	-0.42819	0.0734093	-5.83292	5.44672e-09	2.35295e-07
317	ENSG00000126803.9	HSPA2	heat shock protein family A (Hsp70) member 2 [Source:HGNC Symbol;Acc:HGNC:5235]	chr14;chr14;chr14;chr14;chr14	64535905;64540468;64540741;64540845;64541337	64535975;64543234;64540958;64546173;64541575	+;+;+;+;+	5777	chr14:64535905-64546173	210.319	646.285	168.711	272.514	122.838	159.517	26.9277	114.53	215.205	-1.2995	0.223109	-5.82448	5.72891e-09	2.46704e-07
318	ENSG00000204991.10	SPIRE2	spire type actin nucleation factor 2 [Source:HGNC Symbol;Acc:HGNC:30623]	chr16;chr16;chr16;chr16;chr16;chr16;chr16;chr16;chr16;chr16;chr16;chr16;chr16;chr16;chr16;chr16;chr16;chr16;chr16;chr16;chr16;chr16;chr16;chr16;chr16;chr16;chr16;chr16;chr16;chr16;chr16;chr16;chr16;chr16;chr16;chr16;chr16;chr16;chr16;chr16;chr16;chr16;chr16;chr16;chr16;chr16;chr16;chr16;chr16;chr16;chr16;chr16;chr16;chr16;chr16;chr16;chr16;chr16;chr16;chr16;chr16;chr16;chr16;chr16;chr16;chr16;chr…	89818179;89818250;89822233;89828499;89828508;89828547;89828698;89836215;89845322;89845322;89845322;89845322;89845322;89845626;89849866;89850304;89850304;89850304;89850304;89854286;89854286;89854286;89854286;89854322;89854487;89854487;89854487;89854487;89854487;89855600;89855600;89855600;89855600;89855600;89856113;89856113;89856113;89856113;89858338;89858338;89858338;89858338;89859165;89859165;898…	89818538;89818538;89822530;89828794;89828794;89828794;89828794;89836433;89845365;89845365;89845365;89845365;89845365;89847156;89850660;89850660;89850660;89850562;89850660;89854366;89854366;89854366;89854366;89854366;89854651;89854651;89854651;89854651;89854651;89856061;89855686;89855686;89855686;89855686;89856236;89856236;89856236;89856236;89858507;89858507;89858507;89858507;89859354;89859189;898…	+;+;+;+;+;+;+;+;+;+;+;+;+;+;+;+;+;+;+;+;+;+;+;+;+;+;+;+;+;+;+;+;+;+;+;+;+;+;+;+;+;+;+;+;+;+;+;+;+;+;+;+;+;+;+;+;+;+;+;+;+;+;+;+;+;+;+;+;+;+;+	7975	chr16:89818179-89871319	132.833	54.7219	23.6195	30.3999	644.898	220.093	63.4725	51.4861	152.69	1.35003	0.232237	5.81318	6.1298e-09	2.63138e-07
319	ENSG00000114268.11	PFKFB4	6-phosphofructo-2-kinase/fructose-2,6-biphosphatase 4 [Source:HGNC Symbol;Acc:HGNC:8875]	chr3;chr3;chr3;chr3;chr3;chr3;chr3;chr3;chr3;chr3;chr3;chr3;chr3;chr3;chr3;chr3;chr3;chr3;chr3;chr3;chr3;chr3;chr3;chr3;chr3;chr3;chr3;chr3;chr3;chr3;chr3;chr3;chr3;chr3;chr3;chr3;chr3;chr3;chr3;chr3;chr3;chr3;chr3;chr3;chr3;chr3;chr3;chr3;chr3;chr3;chr3;chr3;chr3;chr3;chr3;chr3;chr3;chr3;chr3;chr3;chr3;chr3;chr3;chr3;chr3;chr3;chr3;chr3;chr3;chr3;chr3;chr3;chr3;chr3;chr3;chr3;chr3;chr3;chr3;chr3…	48517684;48519674;48519674;48519674;48519674;48519674;48521986;48521986;48521986;48521986;48521986;48521986;48523537;48523537;48523537;48523537;48523537;48523537;48523701;48523701;48523701;48523701;48523701;48523701;48523760;48525565;48525565;48525565;48525565;48525565;48525565;48535512;48535512;48535512;48535512;48535512;48535512;48535533;48536256;48536256;48536256;48536256;48536256;48536256;485…	48519806;48519806;48519806;48519806;48519806;48519806;48522050;48522050;48522050;48522050;48522050;48522050;48523599;48523599;48523599;48523599;48523599;48523599;48523830;48523830;48523830;48523830;48523830;48523830;48523830;48526072;48525669;48525669;48525669;48525669;48525669;48535658;48535658;48535658;48535658;48535658;48535658;48535658;48536463;48536463;48536463;48536463;48536463;48536463;485…	-;-;-;-;-;-;-;-;-;-;-;-;-;-;-;-;-;-;-;-;-;-;-;-;-;-;-;-;-;-;-;-;-;-;-;-;-;-;-;-;-;-;-;-;-;-;-;-;-;-;-;-;-;-;-;-;-;-;-;-;-;-;-;-;-;-;-;-;-;-;-;-;-;-;-;-;-;-;-;-;-;-;-;-;-;-;-;-;-;-;-;-;-;-;-;-;-;-;-;-;-;-;-;-;-;-;-;-;-;-;-;-;-;-;-;-;-;-;-;-;-;-;-;-;-;-;-;-;-;-;-;-;-;-	6107	chr3:48517684-48562015	965.052	985.938	1274.61	1297.42	428.013	691.575	804.946	761.784	901.168	-0.733762	0.126455	-5.80254	6.5316e-09	2.79508e-07
320	ENSG00000179583.19	CIITA	class II major histocompatibility complex transactivator [Source:HGNC Symbol;Acc:HGNC:7067]	chr16;chr16;chr16;chr16;chr16;chr16;chr16;chr16;chr16;chr16;chr16;chr16;chr16;chr16;chr16;chr16;chr16;chr16;chr16;chr16;chr16;chr16;chr16;chr16;chr16;chr16;chr16;chr16;chr16;chr16;chr16;chr16;chr16;chr16;chr16;chr16;chr16;chr16;chr16;chr16;chr16;chr16;chr16;chr16;chr16;chr16;chr16;chr16;chr16;chr16;chr16;chr16;chr16;chr16;chr16;chr16;chr16;chr16;chr16;chr16;chr16;chr16;chr16;chr16;chr16;chr16;chr…	10866222;10866260;10877198;10877198;10877198;10877210;10877210;10877216;10877223;10877331;10878969;10895282;10895282;10895282;10895282;10895282;10895282;10895282;10895282;10895282;10895282;10895282;10895669;10895669;10895669;10895669;10895669;10895669;10895669;10895669;10895669;10895669;10895669;10898670;10898670;10898670;10898670;10898670;10898670;10898670;10898670;10898670;10898670;10898670;108…	10866572;10866319;10877382;10877382;10877382;10877382;10877382;10877382;10877382;10877382;10879042;10895428;10895428;10895428;10895428;10895428;10895428;10895428;10895428;10895428;10895428;10895428;10895764;10895764;10895764;10895764;10895764;10895764;10895764;10895764;10895764;10895764;10895764;10898732;10898732;10898732;10898732;10898732;10898732;10898732;10898732;10898732;10898732;10898732;108…	+;+;+;+;+;+;+;+;+;+;+;+;+;+;+;+;+;+;+;+;+;+;+;+;+;+;+;+;+;+;+;+;+;+;+;+;+;+;+;+;+;+;+;+;+;+;+;+;+;+;+;+;+;+;+;+;+;+;+;+;+;+;+;+;+;+;+;+;+;+;+;+;+;+;+;+;+;+;+;+;+;+;+;+;+;+;+;+;+;+;+;+;+;+;+;+;+;+;+;+;+;+;+;+;+;+;+;+;+;+;+;+;+;+;+;+;+;+;+;+;+;+;+;+;+;+;+;+;+;+;+;+;+;+;+;+;+;+;+;+;+;+;+;+;+;+;+;+;+;+;+;+;+;+;+;+;+;+;+;+;+;+;+	20757	chr16:10866222-10943021	1391.73	1561.46	1429.82	3111.65	798.445	1277.14	827.065	1399.58	1474.61	-0.721618	0.124454	-5.79825	6.70093e-09	2.85857e-07
321	ENSG00000121064.12	SCPEP1	serine carboxypeptidase 1 [Source:HGNC Symbol;Acc:HGNC:29507]	chr17;chr17;chr17;chr17;chr17;chr17;chr17;chr17;chr17;chr17;chr17;chr17;chr17;chr17;chr17;chr17;chr17;chr17;chr17;chr17;chr17;chr17;chr17;chr17;chr17;chr17;chr17;chr17;chr17;chr17;chr17;chr17;chr17;chr17;chr17;chr17;chr17;chr17;chr17;chr17;chr17;chr17;chr17;chr17;chr17;chr17;chr17;chr17;chr17;chr17;chr17;chr17;chr17;chr17;chr17;chr17;chr17;chr17;chr17;chr17;chr17;chr17;chr17;chr17;chr17;chr17;chr…	56978105;56978129;56978131;56978131;56978134;56978134;56978137;56978148;56978153;56978160;56981082;56981082;56981082;56981082;56981082;56981082;56981082;56981082;56981117;56985378;56985378;56985378;56985378;56985378;56985378;56985378;56985378;56985378;56987090;56987241;56987562;56987695;56987695;56987695;56987695;56987695;56987695;56987695;56987695;56987752;56988216;56988216;56988216;56988216;569…	56978235;56978235;56978235;56978235;56978235;56978235;56978235;56978235;56978235;56978235;56981230;56981230;56981230;56981230;56981230;56981230;56981230;56981230;56981230;56985427;56985467;56985467;56985467;56985467;56985427;56985467;56985467;56985467;56987850;56987332;56987850;56987850;56987850;56987845;56987850;56987850;56987850;56987850;56987850;56987850;56988290;56988290;56988290;56988290;569…	+;+;+;+;+;+;+;+;+;+;+;+;+;+;+;+;+;+;+;+;+;+;+;+;+;+;+;+;+;+;+;+;+;+;+;+;+;+;+;+;+;+;+;+;+;+;+;+;+;+;+;+;+;+;+;+;+;+;+;+;+;+;+;+;+;+;+;+;+;+;+;+;+;+;+;+;+;+;+;+;+;+;+;+;+;+;+;+;+;+;+;+;+;+;+;+;+;+;+;+;+;+;+;+;+;+;+;+;+;+;+	3853	chr17:56978105-57006768	356.234	1396.35	998.768	1522.17	278.304	653.211	513.55	874.213	824.1	-0.769767	0.132782	-5.79722	6.74222e-09	2.86723e-07
322	ENSG00000140548.9	ZNF710	zinc finger protein 710 [Source:HGNC Symbol;Acc:HGNC:25352]	chr15;chr15;chr15;chr15;chr15;chr15;chr15;chr15;chr15;chr15;chr15;chr15;chr15;chr15;chr15	90001392;90002486;90067110;90067110;90068014;90068306;90073071;90073071;90073071;90074116;90074116;90074379;90079660;90081462;90081770	90001614;90002552;90067374;90068595;90068595;90068595;90073135;90073262;90073262;90074532;90074290;90074536;90082200;90081550;90082206	+;+;+;+;+;+;+;+;+;+;+;+;+;+;+	4936	chr15:90001392-90082206	1193.48	919.894	1024.08	790.398	2184.21	1328.63	1376.2	1531.97	1293.61	0.665657	0.115065	5.78503	7.24996e-09	3.07358e-07
323	ENSG00000118503.14	TNFAIP3	TNF alpha induced protein 3 [Source:HGNC Symbol;Acc:HGNC:11896]	chr6;chr6;chr6;chr6;chr6;chr6;chr6;chr6;chr6;chr6;chr6;chr6;chr6;chr6;chr6;chr6;chr6;chr6;chr6;chr6;chr6;chr6;chr6;chr6;chr6;chr6;chr6;chr6;chr6;chr6;chr6;chr6;chr6;chr6;chr6;chr6;chr6;chr6;chr6;chr6;chr6;chr6;chr6;chr6;chr6;chr6;chr6;chr6;chr6;chr6;chr6;chr6;chr6;chr6;chr6;chr6;chr6;chr6;chr6;chr6;chr6;chr6;chr6;chr6;chr6;chr6;chr6;chr6;chr6	137867188;137867214;137867322;137867444;137867582;137871211;137871211;137871211;137871211;137871211;137871213;137871213;137871213;137871213;137871213;137874845;137874845;137874845;137874845;137874845;137874845;137874845;137874845;137875688;137875688;137875688;137875688;137875688;137875688;137875688;137875722;137875838;137875996;137875996;137875996;137875996;137875996;137875996;137875996;137877076…	137867542;137867542;137867518;137867494;137867736;137871522;137871522;137871522;137871522;137871522;137871522;137871522;137871304;137871522;137871522;137875035;137875035;137875035;137875035;137875035;137875035;137875035;137875035;137875835;137875720;137875835;137875835;137875835;137875835;137875835;137875835;137876166;137876166;137876166;137876166;137876166;137876166;137876166;137876166;137877256…	+;+;+;+;+;+;+;+;+;+;+;+;+;+;+;+;+;+;+;+;+;+;+;+;+;+;+;+;+;+;+;+;+;+;+;+;+;+;+;+;+;+;+;+;+;+;+;+;+;+;+;+;+;+;+;+;+;+;+;+;+;+;+;+;+;+;+;+;+	5051	chr6:137867188-137883312	2876.04	1986.03	2613.33	2871.71	6095.82	3722.39	3328.46	3814.17	3413.49	0.65847	0.114147	5.76862	7.99238e-09	3.37783e-07
324	ENSG00000134242.15	PTPN22	protein tyrosine phosphatase, non-receptor type 22 [Source:HGNC Symbol;Acc:HGNC:9652]	chr1;chr1;chr1;chr1;chr1;chr1;chr1;chr1;chr1;chr1;chr1;chr1;chr1;chr1;chr1;chr1;chr1;chr1;chr1;chr1;chr1;chr1;chr1;chr1;chr1;chr1;chr1;chr1;chr1;chr1;chr1;chr1;chr1;chr1;chr1;chr1;chr1;chr1;chr1;chr1;chr1;chr1;chr1;chr1;chr1;chr1;chr1;chr1;chr1;chr1;chr1;chr1;chr1;chr1;chr1;chr1;chr1;chr1;chr1;chr1;chr1;chr1;chr1;chr1;chr1;chr1;chr1;chr1;chr1;chr1;chr1;chr1;chr1;chr1;chr1;chr1;chr1;chr1;chr1;chr1…	113813811;113813811;113813812;113813815;113814664;113814679;113819299;113819526;113819577;113819577;113819577;113819577;113819577;113819577;113825142;113825142;113825142;113825142;113825142;113825142;113829592;113829592;113829592;113829592;113829592;113829592;113829949;113829949;113829949;113829949;113829949;113829949;113832947;113833111;113833111;113833111;113833111;113833111;113833111;113834309…	113814969;113814969;113814969;113814969;113814969;113814969;113819654;113819654;113819654;113819654;113819832;113819654;113819654;113819654;113825172;113825172;113825172;113825172;113825172;113825172;113829707;113829707;113829707;113829707;113829707;113829707;113830029;113830029;113830029;113830029;113830029;113830029;113833138;113833138;113833138;113833138;113833138;113833138;113833138;113834439…	-;-;-;-;-;-;-;-;-;-;-;-;-;-;-;-;-;-;-;-;-;-;-;-;-;-;-;-;-;-;-;-;-;-;-;-;-;-;-;-;-;-;-;-;-;-;-;-;-;-;-;-;-;-;-;-;-;-;-;-;-;-;-;-;-;-;-;-;-;-;-;-;-;-;-;-;-;-;-;-;-;-;-;-;-;-;-;-;-;-;-;-;-;-;-;-;-;-;-;-;-;-;-;-;-;-;-;-;-;-;-;-;-;-;-;-;-;-;-;-;-;-;-;-;-;-;-;-;-;-;-;-;-;-;-;-;-;-;-;-;-;-;-;-;-;-;-;-	4503	chr1:113813811-113871759	2259.17	3880.54	3303.36	2391.82	3726.4	4944.01	4377.68	4244.98	3640.99	0.557122	0.0966212	5.76604	8.11546e-09	3.41926e-07
325	ENSG00000135968.20	GCC2	GRIP and coiled-coil domain containing 2 [Source:HGNC Symbol;Acc:HGNC:23218]	chr2;chr2;chr2;chr2;chr2;chr2;chr2;chr2;chr2;chr2;chr2;chr2;chr2;chr2;chr2;chr2;chr2;chr2;chr2;chr2;chr2;chr2;chr2;chr2;chr2;chr2;chr2;chr2;chr2;chr2;chr2;chr2;chr2;chr2;chr2;chr2;chr2;chr2;chr2;chr2;chr2;chr2;chr2;chr2;chr2;chr2;chr2;chr2;chr2;chr2;chr2;chr2;chr2;chr2;chr2;chr2;chr2;chr2;chr2;chr2;chr2;chr2;chr2;chr2;chr2;chr2;chr2;chr2;chr2;chr2;chr2;chr2;chr2;chr2;chr2;chr2;chr2;chr2;chr2;chr2…	108448561;108449191;108449223;108449231;108449240;108449633;108449633;108449633;108449633;108449633;108449884;108451028;108451028;108451028;108452399;108452399;108452399;108452399;108452399;108462588;108468980;108468980;108468980;108468980;108468980;108469300;108469300;108469651;108469651;108469651;108469651;108469651;108471814;108471845;108472827;108472827;108472827;108472827;108472827;108474789…	108449280;108449280;108449280;108449289;108449280;108449689;108449689;108449689;108450019;108449689;108449994;108451112;108451112;108451112;108452466;108452466;108452466;108452466;108452466;108462685;108469084;108469084;108469084;108469084;108469084;108469332;108469456;108472116;108470227;108472116;108470062;108472116;108472116;108472116;108472899;108473328;108472899;108472899;108472899;108475394…	+;+;+;+;+;+;+;+;+;+;+;+;+;+;+;+;+;+;+;+;+;+;+;+;+;+;+;+;+;+;+;+;+;+;+;+;+;+;+;+;+;+;+;+;+;+;+;+;+;+;+;+;+;+;+;+;+;+;+;+;+;+;+;+;+;+;+;+;+;+;+;+;+;+;+;+;+;+;+;+;+;+;+;+;+;+;+;+;+;+;+	13282	chr2:108448561-108509415	4586.76	5673.15	5359.94	4169.13	6027.69	8215.11	6786.74	6084.81	5862.92	0.444839	0.0771867	5.76315	8.25572e-09	3.46766e-07
[truncated: 58,396 more rows]
