# Supplementary material for: Histamine Activates Human Eosinophils via H2R and H4R Predominantly in Atopic Dermatitis Patients
Source: Int J Mol Sci. 2022 Sep 7;23(18):10294. doi: 10.3390/ijms231810294 (PMC9499661; doi:10.3390/ijms231810294)
Supplement: Supplementary file 1 [file ijms-23-10294-s001.zip › Supplementary Table S2. Transcriptome data (ST1006_vs_Control_DESeq2_result_overview).xlsx]

## Sheet: Result overview
Sort0	Gene ID	Gene name	Gene description	Chr	Start	End	Strand	Length	IGV coordinates	Pat 1, Co	Pat 2, Co	Pat 3, Co	Pat 4 Co	Pat1, St1006	Pat 2, ST1006	Pat 3, ST1006	Pat 4, ST1006	Base mean	log2(FC)	StdErr	Wald-Stats	P-value	P-adj
1	ENSG00000127528.5	KLF2	Kruppel like factor 2 [Source:HGNC Symbol;Acc:HGNC:6347]	chr19;chr19;chr19;chr19;chr19	16324817;16324840;16325216;16326856;16326856	16324998;16324998;16326032;16327874;16327260	+;+;+;+;+	2018	chr19:16324817-16327874	3503.65	1797.44	2089.19	5540.66	1864.49	981.889	1293.93	3049.8	2515.13	-0.77362	0.075614	-10.2312	1.43769e-24	1.12873e-20
2	ENSG00000111913.18	RIPOR2	RHO family interacting cell polarization regulator 2 [Source:HGNC Symbol;Acc:HGNC:13872]	chr6;chr6;chr6;chr6;chr6;chr6;chr6;chr6;chr6;chr6;chr6;chr6;chr6;chr6;chr6;chr6;chr6;chr6;chr6;chr6;chr6;chr6;chr6;chr6;chr6;chr6;chr6;chr6;chr6;chr6;chr6;chr6;chr6;chr6;chr6;chr6;chr6;chr6;chr6;chr6;chr6;chr6;chr6;chr6;chr6;chr6;chr6;chr6;chr6;chr6;chr6;chr6;chr6;chr6;chr6;chr6;chr6;chr6;chr6;chr6;chr6;chr6;chr6;chr6;chr6;chr6;chr6;chr6;chr6;chr6;chr6;chr6;chr6;chr6;chr6;chr6;chr6;chr6;chr6;chr6…	24804281;24804282;24804284;24804325;24806323;24809717;24809717;24809717;24809717;24809717;24818542;24818542;24818542;24818542;24818542;24825226;24825226;24825226;24825226;24825226;24828137;24828137;24828137;24828137;24828137;24828139;24830509;24830509;24830509;24830509;24830509;24830509;24832256;24832256;24832256;24832256;24832256;24832256;24835703;24835703;24835703;24835703;24835703;24835703;248…	24806473;24806473;24806473;24806473;24806473;24809807;24809807;24809807;24809807;24809807;24818625;24818625;24818625;24818625;24818625;24825428;24825428;24825428;24825428;24825428;24828295;24828295;24828295;24828295;24828295;24828295;24830670;24830670;24830670;24830670;24830670;24830670;24832391;24832391;24832391;24832391;24832391;24832391;24836050;24835871;24835871;24835871;24835871;24835871;248…	-;-;-;-;-;-;-;-;-;-;-;-;-;-;-;-;-;-;-;-;-;-;-;-;-;-;-;-;-;-;-;-;-;-;-;-;-;-;-;-;-;-;-;-;-;-;-;-;-;-;-;-;-;-;-;-;-;-;-;-;-;-;-;-;-;-;-;-;-;-;-;-;-;-;-;-;-;-;-;-;-;-;-;-;-;-;-;-;-;-;-;-;-;-;-;-;-;-;-;-;-;-;-;-;-;-;-;-;-;-;-;-;-;-;-;-;-;-;-;-;-;-;-;-;-;-;-;-;-;-;-;-;-;-;-;-;-;-;-;-;-;-;-;-;-;-;-;-;-;-;-;-;-;-;-;-;-;-;-;-;-;-;-;-;-;-;-;-;-;-;-;-;-;-;-;-;-;-;-;-;-;-;-;-;-;-;-;-;-;-;-;-;-;-;-;-;-;-;-;-…	9536	chr6:24804281-25042170	1776.47	1517.1	1592.01	6203.41	1021.82	621.774	784.34	3787.42	2163.04	-0.839913	0.0917365	-9.15572	5.39976e-20	2.11968e-16
3	ENSG00000064961.18	HMG20B	high mobility group 20B [Source:HGNC Symbol;Acc:HGNC:5002]	chr19;chr19;chr19;chr19;chr19;chr19;chr19;chr19;chr19;chr19;chr19;chr19;chr19;chr19;chr19;chr19;chr19;chr19;chr19;chr19;chr19;chr19;chr19;chr19;chr19;chr19;chr19;chr19;chr19;chr19;chr19;chr19;chr19;chr19;chr19;chr19;chr19;chr19;chr19;chr19;chr19;chr19;chr19;chr19;chr19;chr19;chr19;chr19;chr19;chr19;chr19;chr19;chr19;chr19;chr19;chr19;chr19;chr19;chr19;chr19;chr19;chr19;chr19;chr19;chr19;chr19;chr…	3572777;3572823;3572938;3572948;3572977;3572979;3572979;3572986;3573292;3573292;3573292;3573292;3573292;3573292;3573692;3573692;3573692;3573692;3573692;3573692;3573692;3573692;3573697;3573903;3574293;3574341;3574370;3574370;3574383;3574383;3574383;3575502;3575540;3575540;3575540;3575540;3575540;3575540;3575540;3575542;3575651;3575876;3576261;3576261;3576261;3576261;3576261;3576261;3576352;3576553…	3572824;3572994;3572994;3572994;3573347;3573347;3572994;3572994;3573347;3573347;3573347;3573347;3573347;3573347;3573800;3573800;3574586;3573800;3573800;3574269;3573800;3573800;3573800;3574161;3574586;3574586;3574586;3574586;3574586;3574586;3574586;3575660;3575964;3575660;3575660;3575614;3575642;3575660;3575660;3575660;3576307;3576625;3576307;3576625;3576307;3576307;3576307;3576307;3576625;3576625…	+;+;+;+;+;+;+;+;+;+;+;+;+;+;+;+;+;+;+;+;+;+;+;+;+;+;+;+;+;+;+;+;+;+;+;+;+;+;+;+;+;+;+;+;+;+;+;+;+;+;+;+;+;+;+;+;+;+;+;+;+;+;+;+;+;+;+;+;+;+;+;+;+;+;+;+	3857	chr19:3572777-3579088	1662.8	1759.3	1658.41	1074.78	3014.84	4715.19	2925.18	1806.8	2327.16	0.844645	0.0960066	8.79778	1.39555e-18	3.65214e-15
4	ENSG00000105835.11	NAMPT	nicotinamide phosphoribosyltransferase [Source:HGNC Symbol;Acc:HGNC:30092]	chr7;chr7;chr7;chr7;chr7;chr7;chr7;chr7;chr7;chr7;chr7;chr7;chr7;chr7;chr7;chr7;chr7;chr7;chr7;chr7;chr7;chr7;chr7;chr7;chr7;chr7;chr7;chr7;chr7;chr7;chr7;chr7;chr7;chr7;chr7;chr7;chr7;chr7;chr7;chr7;chr7;chr7;chr7;chr7;chr7;chr7;chr7;chr7;chr7;chr7;chr7;chr7;chr7;chr7;chr7;chr7;chr7;chr7;chr7;chr7;chr7	106248285;106251125;106253017;106253017;106254364;106261501;106261588;106263158;106263392;106263392;106268335;106268464;106268464;106268464;106269154;106269154;106269154;106269154;106269155;106270215;106270258;106271865;106272039;106272530;106272530;106272530;106272530;106272530;106272530;106272530;106274946;106274946;106274946;106274946;106274946;106274946;106274946;106275000;106275327;106277023…	106251193;106251193;106253151;106253618;106254504;106261707;106261707;106263617;106263617;106263617;106268600;106268600;106268600;106268600;106269312;106269205;106269312;106269312;106269312;106270292;106270332;106272658;106272106;106272658;106272658;106272658;106272658;106272658;106272658;106272658;106275049;106275049;106275049;106275049;106275049;106275049;106275049;106275049;106277179;106277179…	-;-;-;-;-;-;-;-;-;-;-;-;-;-;-;-;-;-;-;-;-;-;-;-;-;-;-;-;-;-;-;-;-;-;-;-;-;-;-;-;-;-;-;-;-;-;-;-;-;-;-;-;-;-;-;-;-;-;-;-;-	9049	chr7:106248285-106286326	3973.42	3309.76	5662.27	2468.94	7649.17	6989.42	7658.42	4460.77	5271.52	0.746482	0.0860532	8.67466	4.14782e-18	8.14113e-15
5	ENSG00000161091.12	MFSD12	major facilitator superfamily domain containing 12 [Source:HGNC Symbol;Acc:HGNC:28299]	chr19;chr19;chr19;chr19;chr19;chr19;chr19;chr19;chr19;chr19;chr19;chr19;chr19;chr19;chr19;chr19;chr19;chr19;chr19;chr19;chr19;chr19;chr19;chr19;chr19;chr19;chr19;chr19;chr19;chr19;chr19;chr19;chr19;chr19;chr19;chr19;chr19;chr19;chr19;chr19;chr19;chr19;chr19;chr19;chr19;chr19;chr19;chr19;chr19;chr19;chr19;chr19;chr19;chr19;chr19;chr19;chr19;chr19;chr19;chr19;chr19;chr19;chr19;chr19;chr19;chr19;chr…	3538261;3538275;3538275;3538650;3539354;3542776;3542776;3544199;3544199;3544200;3544355;3544357;3544676;3544809;3544809;3544809;3544809;3544809;3544834;3546074;3546074;3546074;3546074;3546074;3546074;3546074;3546255;3546255;3546255;3546255;3546255;3546255;3547272;3547272;3547272;3547272;3547272;3547272;3547291;3547327;3547455;3547455;3547455;3547455;3547455;3547455;3547848;3547848;3547848;3547848…	3538756;3540043;3538756;3538756;3540041;3542977;3543382;3544732;3544307;3544309;3544732;3544732;3544939;3544939;3544939;3544939;3544939;3544939;3544939;3546168;3546168;3546168;3546168;3546168;3546168;3546168;3546425;3546425;3546425;3546425;3546358;3546425;3547364;3547364;3547331;3547364;3547364;3547364;3547364;3547364;3547547;3547547;3547547;3547547;3547547;3547547;3548030;3548030;3548030;3548030…	-;-;-;-;-;-;-;-;-;-;-;-;-;-;-;-;-;-;-;-;-;-;-;-;-;-;-;-;-;-;-;-;-;-;-;-;-;-;-;-;-;-;-;-;-;-;-;-;-;-;-;-;-;-;-;-;-;-;-;-;-;-;-;-;-;-;-;-;-;-;-;-;-;-;-;-;-;-;-	5277	chr19:3538261-3574290	2069.19	1416.02	1040.34	462.176	3018.05	3550.59	1953.14	1006.38	1814.49	0.830782	0.101688	8.16992	3.08582e-16	4.84535e-13
6	ENSG00000115602.16	IL1RL1	interleukin 1 receptor like 1 [Source:HGNC Symbol;Acc:HGNC:5998]	chr2;chr2;chr2;chr2;chr2;chr2;chr2;chr2;chr2;chr2;chr2;chr2;chr2;chr2;chr2;chr2;chr2;chr2;chr2;chr2;chr2;chr2;chr2;chr2;chr2;chr2;chr2;chr2;chr2;chr2;chr2;chr2;chr2;chr2;chr2;chr2;chr2;chr2;chr2;chr2;chr2;chr2;chr2;chr2;chr2;chr2;chr2;chr2;chr2;chr2;chr2;chr2;chr2;chr2;chr2;chr2;chr2;chr2;chr2	102311502;102311502;102311529;102311568;102312909;102313352;102337148;102337250;102337258;102337281;102337288;102338116;102338116;102338116;102338116;102338116;102338116;102338837;102338837;102338837;102338837;102338837;102338837;102338837;102338837;102338981;102340098;102340098;102340098;102340098;102340098;102340098;102340098;102340666;102340666;102340666;102340666;102340666;102341188;102342223…	102311623;102311623;102311623;102311623;102313047;102313436;102337337;102337337;102337337;102337337;102337337;102338325;102338325;102338325;102338325;102338325;102338325;102339047;102339047;102339047;102339466;102338891;102339047;102339022;102339047;102339047;102340272;102340272;102340272;102340272;102340196;102340272;102340272;102340828;102340828;102340828;102340828;102340828;102341357;102342294…	+;+;+;+;+;+;+;+;+;+;+;+;+;+;+;+;+;+;+;+;+;+;+;+;+;+;+;+;+;+;+;+;+;+;+;+;+;+;+;+;+;+;+;+;+;+;+;+;+;+;+;+;+;+;+;+;+;+;+	5746	chr2:102311502-102352037	1423.39	5318.89	4861.15	4587.97	2559.36	9295.57	6186.77	9517.49	5468.82	0.684064	0.0879938	7.774	7.60441e-15	9.95037e-12
7	ENSG00000160883.10	HK3	hexokinase 3 [Source:HGNC Symbol;Acc:HGNC:4925]	chr5;chr5;chr5;chr5;chr5;chr5;chr5;chr5;chr5;chr5;chr5;chr5;chr5;chr5;chr5;chr5;chr5;chr5;chr5;chr5;chr5;chr5;chr5;chr5;chr5;chr5;chr5;chr5;chr5;chr5;chr5;chr5;chr5;chr5;chr5;chr5;chr5;chr5;chr5;chr5;chr5;chr5	176880869;176880871;176881302;176881302;176881302;176881692;176881692;176881692;176881944;176881944;176881956;176883770;176883770;176883770;176884039;176884039;176884039;176887002;176887002;176887066;176887201;176887201;176887451;176887451;176888332;176888332;176888709;176889381;176889645;176889661;176890635;176890635;176890822;176890822;176891037;176891037;176891037;176891388;176891388;176891388…	176881217;176881217;176881535;176881535;176881535;176881847;176881872;176881847;176882127;176882127;176882154;176883869;176883869;176883869;176884134;176884134;176884134;176887121;176887121;176887121;176887337;176887337;176887746;176887746;176888565;176888647;176888864;176889564;176889744;176889744;176890730;176890730;176890941;176890941;176891279;176891279;176891191;176891391;176891538;176891550…	-;-;-;-;-;-;-;-;-;-;-;-;-;-;-;-;-;-;-;-;-;-;-;-;-;-;-;-;-;-;-;-;-;-;-;-;-;-;-;-;-;-	3290	chr5:176880869-176899332	2494.7	3049.45	3819.11	7753.44	1470.07	2021.43	2582.43	5740.29	3616.36	-0.545251	0.0739881	-7.36945	1.71339e-13	1.92169e-10
8	ENSG00000189067.12	LITAF	lipopolysaccharide induced TNF factor [Source:HGNC Symbol;Acc:HGNC:16841]	chr16;chr16;chr16;chr16;chr16;chr16;chr16;chr16;chr16;chr16;chr16;chr16;chr16;chr16;chr16;chr16;chr16;chr16;chr16;chr16;chr16;chr16;chr16;chr16;chr16;chr16;chr16;chr16;chr16;chr16;chr16;chr16;chr16;chr16;chr16;chr16;chr16;chr16;chr16;chr16;chr16;chr16;chr16;chr16;chr16;chr16;chr16;chr16;chr16;chr16;chr16;chr16;chr16;chr16;chr16;chr16;chr16;chr16;chr16;chr16;chr16;chr16;chr16;chr16;chr16;chr16;chr…	11547722;11547726;11547999;11548000;11548603;11549107;11549312;11549360;11549448;11549602;11549613;11549626;11549662;11549711;11551707;11551723;11551773;11553423;11553533;11553533;11553533;11553533;11553533;11553533;11553533;11553533;11553533;11553533;11553533;11553533;11553533;11553533;11553533;11556284;11556406;11556511;11556511;11556511;11556511;11556511;11556511;11556511;11556511;11556511;115…	11549745;11549745;11549745;11549745;11549746;11549745;11549745;11549745;11549745;11549745;11549745;11549745;11549745;11549745;11551804;11551804;11551804;11553689;11553689;11553689;11553689;11553689;11553689;11553689;11553689;11553689;11553748;11553689;11553689;11553689;11553689;11553689;11553689;11556735;11556444;11556735;11556735;11556735;11556735;11556735;11556735;11556735;11556735;11556735;115…	-;-;-;-;-;-;-;-;-;-;-;-;-;-;-;-;-;-;-;-;-;-;-;-;-;-;-;-;-;-;-;-;-;-;-;-;-;-;-;-;-;-;-;-;-;-;-;-;-;-;-;-;-;-;-;-;-;-;-;-;-;-;-;-;-;-;-;-;-;-;-;-;-;-;-;-;-;-;-;-	5060	chr16:11547722-11636381	3113.35	1618.17	1940.2	906.912	4598.18	3647.27	2792.8	1682.65	2537.44	0.689175	0.0947402	7.27437	3.4805e-13	3.41567e-10
9	ENSG00000123405.13	NFE2	nuclear factor, erythroid 2 [Source:HGNC Symbol;Acc:HGNC:7780]	chr12;chr12;chr12;chr12;chr12;chr12;chr12;chr12;chr12;chr12;chr12;chr12;chr12;chr12;chr12	54292111;54292111;54292173;54292374;54292465;54295135;54295135;54295135;54295135;54295135;54295544;54297764;54300147;54300801;54300801	54293381;54293381;54293381;54293381;54293381;54295304;54295758;54295304;54295304;54295304;54295760;54297884;54300276;54301015;54301121	-;-;-;-;-;-;-;-;-;-;-;-;-;-;-	2469	chr12:54292111-54301121	878.175	2155.97	2548.91	7456.95	369.525	1298.54	1804.44	4592.23	2638.09	-0.684571	0.0943917	-7.25245	4.09312e-13	3.57056e-10
10	ENSG00000133317.14	LGALS12	galectin 12 [Source:HGNC Symbol;Acc:HGNC:15788]	chr11;chr11;chr11;chr11;chr11;chr11;chr11;chr11;chr11;chr11;chr11;chr11;chr11;chr11;chr11;chr11;chr11;chr11;chr11;chr11;chr11;chr11;chr11;chr11;chr11;chr11;chr11;chr11;chr11;chr11;chr11;chr11;chr11;chr11;chr11;chr11;chr11;chr11;chr11;chr11;chr11	63506084;63506102;63506363;63507987;63507987;63508553;63508553;63508553;63508775;63508778;63508778;63508778;63508778;63509778;63509778;63509778;63509778;63509778;63510463;63510463;63510463;63510463;63510463;63511079;63511079;63511079;63511752;63511752;63511752;63511752;63511752;63515563;63515563;63515563;63515563;63515563;63516247;63516247;63516247;63516247;63516247	63506527;63506527;63506527;63508641;63508641;63508641;63508641;63508641;63508991;63508991;63508991;63508991;63508991;63509897;63509897;63509897;63509897;63509897;63510501;63510501;63510501;63510501;63510501;63511105;63511105;63511105;63511840;63511840;63511840;63511840;63511840;63515713;63515713;63515713;63515713;63515713;63516767;63516767;63516774;63516709;63516767	+;+;+;+;+;+;+;+;+;+;+;+;+;+;+;+;+;+;+;+;+;+;+;+;+;+;+;+;+;+;+;+;+;+;+;+;+;+;+;+;+	2270	chr11:63506084-63516774	1593.39	3918.13	5799.33	2999.78	2148.87	7446.21	7700.13	5211.54	4602.17	0.581396	0.0850134	6.83888	7.98161e-12	6.26636e-09
11	ENSG00000115604.10	IL18R1	interleukin 18 receptor 1 [Source:HGNC Symbol;Acc:HGNC:5988]	chr2;chr2;chr2;chr2;chr2;chr2;chr2;chr2;chr2;chr2;chr2;chr2;chr2;chr2;chr2;chr2;chr2;chr2;chr2;chr2;chr2;chr2;chr2;chr2;chr2;chr2;chr2;chr2;chr2;chr2;chr2;chr2;chr2;chr2;chr2;chr2;chr2;chr2;chr2;chr2	102311529;102355929;102356045;102356283;102356283;102362633;102362633;102362633;102362633;102362637;102367825;102367825;102367825;102367825;102371953;102371953;102371953;102371953;102373937;102375907;102375907;102375907;102381620;102381620;102381620;102384878;102384878;102384878;102386861;102386861;102386861;102390056;102390056;102390056;102394469;102394469;102394469;102396531;102396531;102396531	102311623;102356138;102356400;102356400;102356400;102362718;102362916;102362718;102362718;102362718;102368068;102368068;102368068;102368068;102372118;102372118;102372118;102372118;102373981;102376063;102376063;102376063;102381682;102381682;102381682;102384998;102384998;102384998;102387000;102387000;102387000;102390217;102390217;102390217;102394627;102394627;102394627;102398775;102398758;102396886	+;+;+;+;+;+;+;+;+;+;+;+;+;+;+;+;+;+;+;+;+;+;+;+;+;+;+;+;+;+;+;+;+;+;+;+;+;+;+;+	4353	chr2:102311529-102398775	354.087	2600.33	2137.72	2396.99	676.391	4538.69	2645.9	4435.94	2473.26	0.638914	0.0937331	6.81631	9.34091e-12	6.66686e-09
12	ENSG00000090104.11	RGS1	regulator of G protein signaling 1 [Source:HGNC Symbol;Acc:HGNC:9991]	chr1;chr1;chr1;chr1;chr1;chr1;chr1;chr1;chr1;chr1;chr1;chr1;chr1;chr1;chr1;chr1;chr1;chr1;chr1	192575727;192575763;192575773;192575773;192575773;192575775;192576285;192576285;192576285;192576285;192576774;192576774;192576774;192576774;192576774;192578222;192578222;192579137;192579137	192575929;192575929;192575929;192576365;192575929;192575929;192576365;192576766;192576365;192576365;192576835;192578385;192577276;192576824;192576835;192578955;192578385;192579941;192580031	+;+;+;+;+;+;+;+;+;+;+;+;+;+;+;+;+;+;+	4117	chr1:192575727-192580031	1676.88	1124.23	1742.69	759.757	2348.09	2253.82	2671.29	1225.47	1725.28	0.619329	0.0914991	6.76869	1.29956e-11	8.5024e-09
13	ENSG00000106780.8	MEGF9	multiple EGF like domains 9 [Source:HGNC Symbol;Acc:HGNC:3234]	chr9;chr9;chr9;chr9;chr9;chr9	120600813;120607741;120612396;120622616;120659374;120713758	120605641;120608010;120612539;120622755;120659575;120714470	-;-;-;-;-;-	6298	chr9:120600813-120714470	2156.71	9983.65	15962.6	7305.44	2820.44	15710.2	19982.1	11466	10673.4	0.472718	0.0709336	6.66423	2.66055e-11	1.60677e-08
14	ENSG00000198176.12	TFDP1	transcription factor Dp-1 [Source:HGNC Symbol;Acc:HGNC:11749]	chr13;chr13;chr13;chr13;chr13;chr13;chr13;chr13;chr13;chr13;chr13;chr13;chr13;chr13;chr13;chr13;chr13;chr13;chr13;chr13;chr13;chr13;chr13;chr13;chr13;chr13;chr13;chr13;chr13;chr13;chr13;chr13;chr13;chr13;chr13;chr13;chr13;chr13;chr13;chr13;chr13;chr13;chr13;chr13;chr13;chr13;chr13;chr13;chr13;chr13;chr13;chr13;chr13;chr13;chr13;chr13;chr13;chr13	113584721;113584733;113584741;113584743;113585273;113585333;113585426;113585580;113585774;113585774;113585774;113585774;113585774;113585774;113585774;113585966;113610996;113610996;113610996;113610996;113610996;113610996;113623180;113623180;113623180;113623180;113623180;113623180;113631623;113631623;113631623;113631623;113631623;113633120;113633120;113633120;113633120;113633120;113633120;113633890…	113584888;113584888;113584888;113584888;113585427;113585427;113585677;113585677;113585849;113585849;113585849;113585849;113585849;113585849;113585849;113586180;113611062;113611062;113611062;113611062;113611062;113611062;113623286;113623286;113623286;113623286;113623286;113623286;113631744;113631744;113631905;113631744;113631744;113633287;113633285;113633285;113633285;113633285;113633285;113634033…	+;+;+;+;+;+;+;+;+;+;+;+;+;+;+;+;+;+;+;+;+;+;+;+;+;+;+;+;+;+;+;+;+;+;+;+;+;+;+;+;+;+;+;+;+;+;+;+;+;+;+;+;+;+;+;+;+;+	3741	chr13:113584721-113641470	933.501	1234.85	1472.82	848.05	1368.85	3024.61	2155.35	1502.99	1567.63	0.682896	0.104347	6.54449	5.96977e-11	3.34776e-08
15	ENSG00000054983.16	GALC	galactosylceramidase [Source:HGNC Symbol;Acc:HGNC:4115]	chr14;chr14;chr14;chr14;chr14;chr14;chr14;chr14;chr14;chr14;chr14;chr14;chr14;chr14;chr14;chr14;chr14;chr14;chr14;chr14;chr14;chr14;chr14;chr14;chr14;chr14;chr14;chr14;chr14;chr14;chr14;chr14;chr14;chr14;chr14;chr14;chr14;chr14;chr14;chr14;chr14;chr14;chr14;chr14;chr14;chr14;chr14;chr14;chr14;chr14;chr14;chr14;chr14;chr14;chr14;chr14;chr14;chr14;chr14;chr14;chr14;chr14;chr14;chr14;chr14;chr14;chr…	87837820;87893356;87933014;87933723;87933899;87934331;87934681;87934772;87939905;87939905;87939905;87939905;87939905;87939905;87941395;87941395;87941395;87941395;87941395;87941395;87941395;87945553;87945553;87945553;87945553;87945553;87945553;87947728;87947728;87947728;87947728;87947728;87947728;87947728;87949845;87949845;87949845;87949845;87949845;87949845;87949845;87950659;87950659;87950659;879…	87838233;87893473;87934878;87933999;87933999;87934878;87934878;87934878;87939981;87939981;87939981;87939981;87939981;87939981;87941558;87941558;87941558;87941558;87941558;87941558;87941558;87945733;87945733;87945733;87945733;87945733;87945733;87947878;87947878;87947878;87947878;87947878;87947878;87947878;87949931;87949899;87949931;87949931;87949931;87949931;87949931;87950748;87950748;87950748;879…	-;-;-;-;-;-;-;-;-;-;-;-;-;-;-;-;-;-;-;-;-;-;-;-;-;-;-;-;-;-;-;-;-;-;-;-;-;-;-;-;-;-;-;-;-;-;-;-;-;-;-;-;-;-;-;-;-;-;-;-;-;-;-;-;-;-;-;-;-;-;-;-;-;-;-;-;-;-;-;-;-;-;-;-;-;-;-;-;-;-;-;-;-;-;-;-;-;-;-;-;-;-;-;-;-;-;-;-;-;-;-;-;-;-;-;-;-;-;-;-;-;-;-;-;-;-;-;-;-;-;-;-;-;-;-;-;-;-;-;-;-;-;-;-;-;-;-;-;-;-;-;-;-;-	6825	chr14:87837820-87993665	1425.4	1899.47	2580.41	1939.18	2234.02	3412.22	3105.62	3276.2	2484.07	0.560814	0.08984	6.24236	4.3102e-10	2.25596e-07
16	ENSG00000143878.9	RHOB	ras homolog family member B [Source:HGNC Symbol;Acc:HGNC:668]	chr2	20447074	20449445	+	2372	chr2:20447074-20449445	6254.86	3344.09	2821.34	4266.41	2584.26	2144.72	2177.11	2817.56	3301.3	-0.623426	0.100144	-6.22529	4.80656e-10	2.25705e-07
17	ENSG00000140030.5	GPR65	G protein-coupled receptor 65 [Source:HGNC Symbol;Acc:HGNC:4517]	chr14;chr14	88005124;88010389	88005222;88014811	+;+	4522	chr14:88005124-88014811	802.731	1540.93	1794.63	1173.97	1110.98	2394.85	2513.51	1873.99	1650.7	0.515936	0.0829122	6.22268	4.88726e-10	2.25705e-07
18	ENSG00000057657.16	PRDM1	PR/SET domain 1 [Source:HGNC Symbol;Acc:HGNC:9346]	chr6;chr6;chr6;chr6;chr6;chr6;chr6;chr6;chr6;chr6;chr6;chr6;chr6;chr6;chr6;chr6;chr6;chr6;chr6;chr6;chr6;chr6;chr6;chr6;chr6;chr6;chr6;chr6;chr6;chr6;chr6;chr6;chr6;chr6;chr6;chr6	106086320;106086320;106087580;106087587;106088201;106088201;106088201;106088201;106088354;106095615;106095615;106095615;106095615;106095615;106098606;106098925;106098940;106099300;106099300;106099300;106099300;106099300;106099300;106104825;106104825;106104825;106104825;106104825;106106371;106106371;106106371;106106371;106106911;106106911;106106911;106106911	106086595;106086473;106087907;106087930;106088449;106088449;106088449;106088449;106088449;106096167;106095620;106095734;106095734;106095734;106098721;106099094;106099094;106099709;106099552;106099552;106099552;106099552;106099552;106105933;106105038;106105933;106105933;106105933;106106499;106106499;106106499;106106499;106109939;106108282;106109938;106107508	+;+;+;+;+;+;+;+;+;+;+;+;+;+;+;+;+;+;+;+;+;+;+;+;+;+;+;+;+;+;+;+;+;+;+;+	6392	chr6:106086320-106109939	2006.83	2374.34	2372.69	1808.37	2681.47	4659.32	3378.56	2586.78	2733.54	0.54326	0.088314	6.15146	7.67736e-10	3.17237e-07
19	ENSG00000196924.15	FLNA	filamin A [Source:HGNC Symbol;Acc:HGNC:3754]	chrX;chrX;chrX;chrX;chrX;chrX;chrX;chrX;chrX;chrX;chrX;chrX;chrX;chrX;chrX;chrX;chrX;chrX;chrX;chrX;chrX;chrX;chrX;chrX;chrX;chrX;chrX;chrX;chrX;chrX;chrX;chrX;chrX;chrX;chrX;chrX;chrX;chrX;chrX;chrX;chrX;chrX;chrX;chrX;chrX;chrX;chrX;chrX;chrX;chrX;chrX;chrX;chrX;chrX;chrX;chrX;chrX;chrX;chrX;chrX;chrX;chrX;chrX;chrX;chrX;chrX;chrX;chrX;chrX;chrX;chrX;chrX;chrX;chrX;chrX;chrX;chrX;chrX;chrX;chrX…	154348524;154348526;154348529;154348529;154348530;154348532;154348532;154348648;154348920;154348922;154349362;154349362;154349362;154349362;154349362;154349362;154349362;154349362;154349362;154349649;154349649;154349649;154349649;154349649;154349649;154349649;154349649;154349649;154350031;154350031;154350031;154350031;154350031;154350031;154350031;154350031;154350909;154350909;154350909;154350909…	154349036;154349036;154349036;154349036;154348830;154349036;154349036;154349036;154349036;154349036;154349565;154349565;154349565;154349565;154349565;154349565;154349565;154349565;154349565;154350355;154349867;154349867;154349867;154349867;154349867;154349867;154349867;154349867;154350207;154351696;154350207;154350207;154350207;154350207;154350207;154350207;154351041;154351041;154351041;154351041…	-;-;-;-;-;-;-;-;-;-;-;-;-;-;-;-;-;-;-;-;-;-;-;-;-;-;-;-;-;-;-;-;-;-;-;-;-;-;-;-;-;-;-;-;-;-;-;-;-;-;-;-;-;-;-;-;-;-;-;-;-;-;-;-;-;-;-;-;-;-;-;-;-;-;-;-;-;-;-;-;-;-;-;-;-;-;-;-;-;-;-;-;-;-;-;-;-;-;-;-;-;-;-;-;-;-;-;-;-;-;-;-;-;-;-;-;-;-;-;-;-;-;-;-;-;-;-;-;-;-;-;-;-;-;-;-;-;-;-;-;-;-;-;-;-;-;-;-;-;-;-;-;-;-;-;-;-;-;-;-;-;-;-;-;-;-;-;-;-;-;-;-;-;-;-;-;-;-;-;-;-;-;-;-;-;-;-;-;-;-;-;-;-;-;-;-;-;-;-;-…	10585	chrX:154348524-154374638	23434.1	16483	18253.6	48527.4	19524.6	11561.8	14376.5	34633.1	23349.3	-0.38226	0.0621185	-6.15371	7.56901e-10	3.17237e-07
20	ENSG00000064393.15	HIPK2	homeodomain interacting protein kinase 2 [Source:HGNC Symbol;Acc:HGNC:14402]	chr7;chr7;chr7;chr7;chr7;chr7;chr7;chr7;chr7;chr7;chr7;chr7;chr7;chr7;chr7;chr7;chr7;chr7;chr7;chr7;chr7;chr7;chr7;chr7;chr7;chr7;chr7;chr7;chr7;chr7;chr7;chr7;chr7;chr7;chr7;chr7;chr7;chr7;chr7;chr7;chr7	139561570;139572629;139575128;139575128;139583524;139583817;139583817;139596717;139596717;139600417;139600417;139600435;139604081;139604081;139604081;139613202;139613202;139613202;139614286;139614286;139614286;139620401;139620401;139620401;139626601;139626601;139626601;139628953;139628953;139628953;139631165;139631165;139631165;139631602;139631602;139631602;139715932;139715932;139715932;139777605…	139573397;139573397;139575288;139575288;139584064;139584064;139584064;139596998;139596998;139600596;139600596;139600596;139604223;139604223;139604223;139613323;139613323;139613323;139614493;139614412;139614493;139620563;139620563;139620563;139626785;139626785;139626785;139629039;139629039;139629039;139631284;139631284;139631284;139631725;139631725;139631725;139717013;139717015;139717015;139777778…	-;-;-;-;-;-;-;-;-;-;-;-;-;-;-;-;-;-;-;-;-;-;-;-;-;-;-;-;-;-;-;-;-;-;-;-;-;-;-;-;-	15402	chr7:139561570-139777778	17821	3087.59	6424.22	3828.21	20944.8	4920.98	8849.9	5714	8948.84	0.449601	0.073504	6.11669	9.55406e-10	3.75045e-07
21	ENSG00000197956.9	S100A6	S100 calcium binding protein A6 [Source:HGNC Symbol;Acc:HGNC:10496]	chr1;chr1;chr1;chr1;chr1;chr1;chr1;chr1;chr1;chr1;chr1;chr1;chr1;chr1;chr1	153534599;153534599;153534599;153534714;153535093;153535202;153535202;153535202;153535202;153535789;153535789;153535949;153535949;153535949;153536108	153534830;153534830;153534830;153534830;153535360;153535360;153535360;153535360;153535375;153535933;153535991;153535991;153536215;153536222;153536244	-;-;-;-;-;-;-;-;-;-;-;-;-;-;-	971	chr1:153534599-153536244	2115.47	1969.08	1377.47	5189.67	1272.45	1195.65	1121.65	3626.75	2233.52	-0.512174	0.0861037	-5.94834	2.70873e-09	1.01268e-06
22	ENSG00000121966.6	CXCR4	C-X-C motif chemokine receptor 4 [Source:HGNC Symbol;Acc:HGNC:2561]	chr2;chr2;chr2;chr2;chr2	136114349;136114351;136114637;136117529;136118046	136116243;136115912;136115912;136117737;136118165	-;-;-;-;-	2224	chr2:136114349-136118165	16074.7	11433	17608.3	8570.97	18019.2	20697.7	24099.6	14641.4	16393.1	0.506109	0.0859554	5.88804	3.90808e-09	1.39465e-06
23	ENSG00000160888.6	IER2	immediate early response 2 [Source:HGNC Symbol;Acc:HGNC:28871]	chr19;chr19;chr19;chr19;chr19	13150415;13150433;13151975;13152944;13153097	13150552;13150552;13154908;13154908;13154249	+;+;+;+;+	3072	chr19:13150415-13154908	12867.8	4073.56	5334.5	4344.89	7074.8	3244.58	3831.03	3299.57	5508.84	-0.474612	0.0816267	-5.81442	6.08446e-09	2.07692e-06
24	ENSG00000229162.1	AL445471.1	novel transcript	chr1;chr1;chr1	24961345;24962047;24962975	24961846;24962241;24963097	+;+;+	820	chr1:24961345-24963097	918.413	490.124	864.111	328.101	1298.16	1272.82	1244.06	717.171	891.62	0.684699	0.118723	5.76718	8.06085e-09	2.56427e-06
25	ENSG00000120738.7	EGR1	early growth response 1 [Source:HGNC Symbol;Acc:HGNC:3238]	chr5;chr5	138465490;138466757	138466068;138469315	+;+	3138	chr5:138465490-138469315	1196.05	668.437	2038.96	345.542	543.041	454.135	1206.89	236.623	836.209	-0.630854	0.109428	-5.76501	8.16543e-09	2.56427e-06
26	ENSG00000163220.10	S100A9	S100 calcium binding protein A9 [Source:HGNC Symbol;Acc:HGNC:10499]	chr1;chr1;chr1	153357854;153358269;153360644	153357881;153358433;153361027	+;+;+	577	chr1:153357854-153361027	13482.5	1726.88	2307.98	4254.42	7794.57	1220.49	1921.41	3135.98	4480.52	-0.4605	0.0812889	-5.66498	1.47041e-08	4.27562e-06
27	ENSG00000053254.15	FOXN3	forkhead box N3 [Source:HGNC Symbol;Acc:HGNC:1928]	chr14;chr14;chr14;chr14;chr14;chr14;chr14;chr14;chr14;chr14;chr14;chr14;chr14;chr14;chr14;chr14;chr14;chr14;chr14;chr14;chr14;chr14;chr14;chr14;chr14;chr14;chr14;chr14;chr14;chr14;chr14;chr14;chr14;chr14;chr14;chr14;chr14;chr14;chr14;chr14;chr14;chr14;chr14;chr14;chr14;chr14;chr14;chr14;chr14;chr14;chr14;chr14;chr14;chr14;chr14;chr14;chr14;chr14;chr14;chr14;chr14;chr14;chr14;chr14;chr14;chr14;chr…	89124871;89125328;89156172;89161361;89161385;89161400;89162362;89162878;89180701;89180701;89180701;89180701;89180701;89180701;89180701;89180756;89180759;89180788;89180790;89183946;89185537;89190382;89190384;89190384;89190384;89190387;89223117;89230728;89263593;89280950;89280950;89280950;89280950;89280950;89280950;89280950;89280950;89280950;89280950;89280950;89284428;89333114;89349533;89350672;893…	89125226;89125440;89162969;89162969;89162969;89162969;89162969;89162969;89180806;89180806;89180806;89180806;89180806;89180806;89180744;89180806;89180806;89180806;89180806;89184154;89185873;89190449;89190449;89190449;89190449;89190449;89223342;89230867;89264055;89281014;89281014;89281014;89281014;89281014;89281014;89281014;89281014;89281014;89281014;89281014;89284522;89333259;89349761;89350808;893…	-;-;-;-;-;-;-;-;-;-;-;-;-;-;-;-;-;-;-;-;-;-;-;-;-;-;-;-;-;-;-;-;-;-;-;-;-;-;-;-;-;-;-;-;-;-;-;-;-;-;-;-;-;-;-;-;-;-;-;-;-;-;-;-;-;-;-;-;-;-;-;-;-;-;-;-;-;-;-	11033	chr14:89124871-89619149	5415.92	8050.81	8340.58	5809.9	6432.95	13774.8	10991.6	8064.15	8360.1	0.438114	0.0772599	5.67065	1.42257e-08	4.27562e-06
28	ENSG00000113448.18	PDE4D	phosphodiesterase 4D [Source:HGNC Symbol;Acc:HGNC:8783]	chr5;chr5;chr5;chr5;chr5;chr5;chr5;chr5;chr5;chr5;chr5;chr5;chr5;chr5;chr5;chr5;chr5;chr5;chr5;chr5;chr5;chr5;chr5;chr5;chr5;chr5;chr5;chr5;chr5;chr5;chr5;chr5;chr5;chr5;chr5;chr5;chr5;chr5;chr5;chr5;chr5;chr5;chr5;chr5;chr5;chr5;chr5;chr5;chr5;chr5;chr5;chr5;chr5;chr5;chr5;chr5;chr5;chr5;chr5;chr5;chr5;chr5;chr5;chr5;chr5;chr5;chr5;chr5;chr5;chr5;chr5;chr5;chr5;chr5;chr5;chr5;chr5;chr5;chr5;chr5…	58969038;58969045;58970287;58973688;58973688;58973772;58974018;58974561;58974563;58974655;58974657;58974921;58974921;58975657;58975657;58975657;58975657;58975657;58975657;58975657;58975657;58975657;58975657;58975657;58975657;58975657;58976350;58976350;58976350;58976350;58976350;58976350;58976350;58976350;58976350;58976350;58976350;58976350;58976350;58977191;58977191;58977191;58977191;58977191;589…	58975080;58975080;58975080;58975080;58975080;58975080;58975080;58975080;58975080;58975080;58975080;58975080;58975080;58975839;58975839;58975839;58975839;58975839;58975839;58975839;58975839;58975839;58975839;58975839;58975839;58975839;58976472;58976472;58976472;58976472;58976472;58976472;58976472;58976472;58976472;58976472;58976472;58976472;58976472;58977345;58977345;58977345;58977345;58977345;589…	-;-;-;-;-;-;-;-;-;-;-;-;-;-;-;-;-;-;-;-;-;-;-;-;-;-;-;-;-;-;-;-;-;-;-;-;-;-;-;-;-;-;-;-;-;-;-;-;-;-;-;-;-;-;-;-;-;-;-;-;-;-;-;-;-;-;-;-;-;-;-;-;-;-;-;-;-;-;-;-;-;-;-;-;-;-;-;-;-;-;-;-;-;-;-;-;-;-;-;-;-;-;-;-;-;-;-;-;-;-;-;-;-;-;-;-;-;-;-;-;-;-;-;-;-;-;-;-;-;-;-;-;-;-;-;-;-;-;-;-;-;-;-;-;-;-;-;-;-;-;-;-;-;-;-;-;-;-;-;-;-;-;-;-;-;-;-;-;-;-;-;-;-;-;-;-;-;-;-;-;-;-;-;-;-;-;-;-;-;-;-;-;-;-;-;-;-;-;-;-…	16308	chr5:58969038-60522120	1557.18	3902.87	4448.25	3246.13	1955.27	6115.74	5529.37	4783.57	3942.3	0.429347	0.0762128	5.63353	1.76557e-08	4.95054e-06
29	ENSG00000026025.15	VIM	vimentin [Source:HGNC Symbol;Acc:HGNC:12692]	chr10;chr10;chr10;chr10;chr10;chr10;chr10;chr10;chr10;chr10;chr10;chr10;chr10;chr10;chr10;chr10;chr10;chr10;chr10;chr10;chr10;chr10;chr10;chr10;chr10;chr10;chr10;chr10;chr10;chr10;chr10;chr10;chr10;chr10;chr10;chr10;chr10;chr10;chr10;chr10;chr10;chr10;chr10;chr10;chr10;chr10;chr10;chr10;chr10	17228259;17228515;17228869;17229276;17229276;17229276;17229278;17229278;17229291;17230004;17230609;17230650;17230650;17230650;17230650;17230654;17233225;17233587;17233587;17233587;17233587;17233587;17233587;17233770;17233770;17233770;17233770;17233770;17233770;17233770;17234693;17234693;17234693;17234693;17234693;17234693;17235169;17235169;17235169;17235169;17235846;17235846;17235846;17236294;172…	17228524;17228676;17229027;17229750;17229985;17229870;17229985;17229985;17229985;17230710;17230710;17230710;17231093;17230710;17230710;17230710;17233682;17233682;17233682;17233682;17233682;17233682;17233682;17233931;17233931;17233931;17234124;17233931;17233931;17233931;17235034;17235085;17234818;17234818;17234818;17234818;17236379;17235389;17235389;17235389;17236379;17235889;17235889;17236379;172…	+;+;+;+;+;+;+;+;+;+;+;+;+;+;+;+;+;+;+;+;+;+;+;+;+;+;+;+;+;+;+;+;+;+;+;+;+;+;+;+;+;+;+;+;+;+;+;+;+	5158	chr10:17228259-17237593	9336.02	1621.98	1325.54	3570.97	5881.07	1312.73	1046.39	2101.85	3274.57	-0.475797	0.0846673	-5.6196	1.91396e-08	5.18155e-06
30	ENSG00000102531.16	FNDC3A	fibronectin type III domain containing 3A [Source:HGNC Symbol;Acc:HGNC:20296]	chr13;chr13;chr13;chr13;chr13;chr13;chr13;chr13;chr13;chr13;chr13;chr13;chr13;chr13;chr13;chr13;chr13;chr13;chr13;chr13;chr13;chr13;chr13;chr13;chr13;chr13;chr13;chr13;chr13;chr13;chr13;chr13;chr13;chr13;chr13;chr13;chr13;chr13;chr13;chr13;chr13;chr13;chr13;chr13;chr13;chr13;chr13;chr13;chr13;chr13;chr13;chr13;chr13;chr13;chr13;chr13;chr13;chr13;chr13;chr13;chr13;chr13;chr13;chr13;chr13;chr13;chr…	48975912;48976069;48976609;48976673;49006152;49006152;49006152;49006152;49075289;49075289;49075289;49075289;49110313;49114655;49114655;49114655;49114655;49114655;49131137;49131137;49131137;49131137;49131137;49136332;49136332;49136332;49136332;49136332;49138747;49138747;49138747;49138747;49138747;49145778;49145778;49145778;49145778;49145778;49167244;49167244;49167244;49167244;49168613;49168613;491…	48976177;48976177;48976917;48976917;49006289;49006289;49006289;49006289;49075364;49075364;49075364;49075364;49110406;49114731;49114731;49114731;49114731;49114731;49131374;49131374;49131374;49131374;49131374;49136601;49136601;49136601;49136601;49136601;49138805;49138805;49138805;49138805;49138805;49145935;49145935;49146847;49145935;49145935;49167303;49167303;49167303;49167303;49168751;49168751;491…	+;+;+;+;+;+;+;+;+;+;+;+;+;+;+;+;+;+;+;+;+;+;+;+;+;+;+;+;+;+;+;+;+;+;+;+;+;+;+;+;+;+;+;+;+;+;+;+;+;+;+;+;+;+;+;+;+;+;+;+;+;+;+;+;+;+;+;+;+;+;+;+;+;+;+;+;+;+;+;+;+;+;+;+;+;+;+;+;+;+;+;+;+;+;+;+;+;+;+;+;+;+;+;+;+;+;+;+;+;+;+;+;+;+;+	7698	chr13:48975912-49209779	1556.17	1586.7	1734.18	1209.94	3021.27	2440.97	2055.61	1862.31	1933.39	0.534819	0.0962766	5.55503	2.77569e-08	7.26399e-06
31	ENSG00000011422.11	PLAUR	plasminogen activator, urokinase receptor [Source:HGNC Symbol;Acc:HGNC:9053]	chr19;chr19;chr19;chr19;chr19;chr19;chr19;chr19;chr19;chr19;chr19;chr19;chr19;chr19;chr19;chr19;chr19;chr19;chr19;chr19;chr19;chr19;chr19;chr19;chr19;chr19;chr19;chr19;chr19;chr19;chr19;chr19;chr19;chr19;chr19;chr19;chr19;chr19;chr19;chr19;chr19;chr19;chr19;chr19;chr19;chr19;chr19;chr19;chr19;chr19;chr19;chr19;chr19;chr19;chr19;chr19;chr19;chr19;chr19;chr19;chr19;chr19;chr19;chr19;chr19;chr19;chr…	43646095;43648576;43648579;43648580;43648580;43651824;43652041;43652225;43652225;43652225;43652225;43652225;43652226;43652264;43655439;43655439;43655439;43655439;43655439;43655439;43655439;43655439;43655513;43656479;43656479;43656479;43656479;43656479;43656479;43656479;43656479;43656479;43656479;43656479;43656479;43656566;43660974;43660974;43665110;43665316;43665316;43665316;43665316;43665316;436…	43646548;43648909;43649143;43649143;43649143;43652053;43652371;43652371;43652371;43652371;43652371;43652371;43652371;43652371;43655573;43655573;43655573;43655573;43655573;43655573;43655573;43655573;43655573;43656640;43656640;43656640;43656640;43656640;43656802;43656640;43656573;43656640;43656640;43656616;43656640;43656640;43661548;43661442;43665459;43665459;43665459;43665459;43665459;43665459;436…	-;-;-;-;-;-;-;-;-;-;-;-;-;-;-;-;-;-;-;-;-;-;-;-;-;-;-;-;-;-;-;-;-;-;-;-;-;-;-;-;-;-;-;-;-;-;-;-;-;-;-;-;-;-;-;-;-;-;-;-;-;-;-;-;-;-;-;-;-	4457	chr19:43646095-43670547	4666.5	3539.57	5153.16	5003.28	5557.33	7216.48	7197.79	7085.53	5677.46	0.5028	0.0907478	5.54064	3.01374e-08	7.63253e-06
32	ENSG00000000938.12	FGR	FGR proto-oncogene, Src family tyrosine kinase [Source:HGNC Symbol;Acc:HGNC:3697]	chr1;chr1;chr1;chr1;chr1;chr1;chr1;chr1;chr1;chr1;chr1;chr1;chr1;chr1;chr1;chr1;chr1;chr1;chr1;chr1;chr1;chr1;chr1;chr1;chr1;chr1;chr1;chr1;chr1;chr1;chr1;chr1;chr1;chr1;chr1;chr1;chr1;chr1;chr1;chr1;chr1;chr1;chr1;chr1;chr1;chr1;chr1;chr1;chr1;chr1;chr1;chr1;chr1;chr1;chr1;chr1;chr1;chr1;chr1;chr1;chr1;chr1;chr1;chr1;chr1	27612064;27612292;27612300;27612669;27613219;27613219;27613219;27613219;27614430;27614430;27614430;27614430;27614850;27614850;27614850;27614850;27615434;27615434;27615434;27615434;27615514;27615689;27615689;27615689;27615689;27615689;27616857;27616857;27616857;27616857;27616857;27617193;27617193;27617193;27617193;27617193;27621559;27621559;27621559;27621559;27621559;27623042;27623042;27623042;276…	27613122;27613122;27613122;27613122;27613350;27613350;27613350;27613350;27614583;27614583;27614583;27614583;27614926;27614926;27614926;27614926;27615613;27615613;27615613;27615613;27615613;27615844;27615844;27615844;27615844;27615844;27617006;27617006;27617006;27617006;27617006;27617296;27617296;27617296;27617296;27617296;27621657;27621657;27621657;27621657;27621657;27623144;27623144;27623144;276…	-;-;-;-;-;-;-;-;-;-;-;-;-;-;-;-;-;-;-;-;-;-;-;-;-;-;-;-;-;-;-;-;-;-;-;-;-;-;-;-;-;-;-;-;-;-;-;-;-;-;-;-;-;-;-;-;-;-;-;-;-;-;-;-;-	3474	chr1:27612064-27635277	3029.86	1559.05	1277.01	3382.39	1966.52	1142.43	1016.47	2360.38	1966.76	-0.441777	0.081145	-5.4443	5.20109e-08	1.2255e-05
33	ENSG00000169896.17	ITGAM	integrin subunit alpha M [Source:HGNC Symbol;Acc:HGNC:6149]	chr16;chr16;chr16;chr16;chr16;chr16;chr16;chr16;chr16;chr16;chr16;chr16;chr16;chr16;chr16;chr16;chr16;chr16;chr16;chr16;chr16;chr16;chr16;chr16;chr16;chr16;chr16;chr16;chr16;chr16;chr16;chr16;chr16;chr16;chr16;chr16;chr16;chr16;chr16;chr16;chr16;chr16;chr16;chr16;chr16;chr16;chr16;chr16;chr16;chr16;chr16;chr16;chr16;chr16;chr16;chr16;chr16;chr16;chr16;chr16;chr16;chr16;chr16;chr16;chr16;chr16;chr…	31259967;31259975;31259990;31261692;31261692;31261692;31265395;31265395;31265395;31265811;31265811;31265811;31266030;31266030;31266030;31270954;31270954;31270954;31271847;31271847;31271847;31271885;31273365;31273365;31273365;31273365;31275549;31275549;31275549;31275592;31276671;31276671;31276671;31276671;31276920;31276920;31276920;31276920;31277967;31277967;31277967;31297514;31297514;31297514;312…	31260092;31260092;31260092;31261797;31261797;31261797;31265498;31265498;31265498;31265881;31265881;31265881;31266147;31266147;31266147;31271084;31271084;31271084;31271992;31271992;31271992;31271992;31273684;31273518;31273518;31273518;31275699;31275699;31275699;31275699;31276744;31276744;31276744;31276744;31277049;31277049;31277049;31277049;31278109;31278109;31278109;31297654;31297654;31297654;312…	+;+;+;+;+;+;+;+;+;+;+;+;+;+;+;+;+;+;+;+;+;+;+;+;+;+;+;+;+;+;+;+;+;+;+;+;+;+;+;+;+;+;+;+;+;+;+;+;+;+;+;+;+;+;+;+;+;+;+;+;+;+;+;+;+;+;+;+;+;+;+;+;+;+;+;+;+;+;+;+;+;+;+;+;+;+;+;+;+;+;+;+;+;+;+;+;+;+;+;+;+;+;+;+;+;+;+;+;+;+	5688	chr16:31259967-31332892	4388.86	5320.8	3285.32	14880.1	2536.07	3861.92	2534.37	12384.7	6149.02	-0.432395	0.0794094	-5.44513	5.17675e-08	1.2255e-05
34	ENSG00000134508.12	CABLES1	Cdk5 and Abl enzyme substrate 1 [Source:HGNC Symbol;Acc:HGNC:25097]	chr18;chr18;chr18;chr18;chr18;chr18;chr18;chr18;chr18;chr18;chr18;chr18;chr18;chr18;chr18;chr18;chr18;chr18;chr18;chr18;chr18;chr18;chr18;chr18;chr18;chr18;chr18;chr18;chr18;chr18;chr18;chr18;chr18;chr18;chr18;chr18;chr18;chr18;chr18;chr18;chr18;chr18;chr18;chr18;chr18;chr18;chr18;chr18;chr18;chr18;chr18;chr18;chr18;chr18;chr18;chr18;chr18	23134564;23134564;23135452;23135763;23136424;23136459;23136493;23136524;23136549;23149709;23155825;23188838;23188838;23188838;23188838;23188838;23188838;23188838;23188838;23188838;23188838;23190305;23194448;23194448;23194448;23194448;23194448;23194448;23194448;23196849;23213977;23213977;23213977;23213977;23213977;23234608;23234608;23234608;23235895;23235895;23235895;23237142;23237142;23237142;232…	23134651;23134670;23135545;23136607;23136607;23136607;23136607;23136607;23136607;23149975;23155952;23188909;23189357;23188909;23188909;23188909;23188909;23188909;23188909;23188909;23188909;23190530;23194540;23194540;23194540;23194540;23194540;23194540;23194540;23197053;23214054;23214231;23214054;23214054;23214054;23234704;23234704;23234704;23236051;23236051;23236051;23237245;23237245;23237245;232…	+;+;+;+;+;+;+;+;+;+;+;+;+;+;+;+;+;+;+;+;+;+;+;+;+;+;+;+;+;+;+;+;+;+;+;+;+;+;+;+;+;+;+;+;+;+;+;+;+;+;+;+;+;+;+;+;+	6654	chr18:23134564-23260467	378.229	62.9342	74.0666	28.341	752.706	466.552	196.765	54.0434	251.705	0.790764	0.145342	5.4407	5.30722e-08	1.2255e-05
35	ENSG00000075426.11	FOSL2	FOS like 2, AP-1 transcription factor subunit [Source:HGNC Symbol;Acc:HGNC:3798]	chr2;chr2;chr2;chr2;chr2;chr2;chr2;chr2;chr2;chr2;chr2;chr2;chr2;chr2;chr2	28392448;28392802;28392858;28395511;28404107;28404107;28404107;28404107;28408759;28408759;28408759;28408759;28411879;28411930;28411930	28392544;28392836;28393822;28395776;28404358;28404358;28404358;28404358;28408866;28408866;28408866;28408802;28417312;28412192;28417312	+;+;+;+;+;+;+;+;+;+;+;+;+;+;+	7157	chr2:28392448-28417312	9103.65	9252.28	10588.1	8226.52	10327.4	13939.8	13642.1	11861.8	10867.7	0.389587	0.0716872	5.43455	5.49357e-08	1.23229e-05
36	ENSG00000144711.15	IQSEC1	IQ motif and Sec7 domain 1 [Source:HGNC Symbol;Acc:HGNC:29112]	chr3;chr3;chr3;chr3;chr3;chr3;chr3;chr3;chr3;chr3;chr3;chr3;chr3;chr3;chr3;chr3;chr3;chr3;chr3;chr3;chr3;chr3;chr3;chr3;chr3;chr3;chr3;chr3;chr3;chr3;chr3;chr3;chr3;chr3;chr3;chr3;chr3;chr3;chr3;chr3;chr3;chr3;chr3;chr3;chr3;chr3;chr3;chr3;chr3;chr3;chr3;chr3;chr3;chr3;chr3;chr3;chr3;chr3;chr3;chr3;chr3;chr3;chr3;chr3;chr3;chr3;chr3;chr3;chr3;chr3;chr3;chr3;chr3;chr3;chr3;chr3;chr3;chr3;chr3;chr3…	12897220;12897220;12900577;12900753;12900849;12902773;12902773;12902773;12902773;12908349;12908349;12908349;12908349;12908349;12908349;12909273;12909273;12909273;12909273;12909273;12909273;12911629;12911629;12911629;12911629;12911629;12911629;12913428;12913428;12913428;12913428;12913428;12913428;12913459;12915104;12915104;12915104;12915104;12915104;12915104;12915104;12915594;12915594;12915594;129…	12899434;12899434;12901522;12901522;12901522;12902822;12902822;12902822;12902822;12908525;12908525;12908525;12908525;12908525;12908525;12909434;12909434;12909434;12909434;12909434;12909434;12911728;12911728;12911728;12911728;12911728;12911728;12913553;12913553;12913553;12913553;12913553;12913553;12913553;12915133;12915133;12915133;12915133;12915133;12915133;12915133;12915733;12915733;12915733;129…	-;-;-;-;-;-;-;-;-;-;-;-;-;-;-;-;-;-;-;-;-;-;-;-;-;-;-;-;-;-;-;-;-;-;-;-;-;-;-;-;-;-;-;-;-;-;-;-;-;-;-;-;-;-;-;-;-;-;-;-;-;-;-;-;-;-;-;-;-;-;-;-;-;-;-;-;-;-;-;-;-;-;-;-;-;-;-;-;-;-;-;-;-;-;-;-;-	8550	chr3:12897220-13283281	1927.36	1773.6	2155.59	4682.8	1351.98	1366.84	1629.43	3428.11	2289.46	-0.404563	0.0747027	-5.41565	6.10676e-08	1.29579e-05
37	ENSG00000137193.13	PIM1	Pim-1 proto-oncogene, serine/threonine kinase [Source:HGNC Symbol;Acc:HGNC:8986]	chr6;chr6;chr6;chr6;chr6;chr6;chr6;chr6;chr6;chr6;chr6;chr6	37170203;37170773;37170981;37171125;37172468;37172494;37172996;37172996;37172996;37173934;37173934;37173934	37170657;37170879;37171031;37171491;37172794;37172612;37173172;37173172;37173172;37174247;37174312;37175426	+;+;+;+;+;+;+;+;+;+;+;+	2977	chr6:37170203-37175426	4770.11	3696.91	5149.76	13685.4	2799.55	3296.91	3888.15	8432.24	5714.88	-0.462371	0.0853759	-5.4157	6.10486e-08	1.29579e-05
38	ENSG00000182487.12	NCF1B	neutrophil cytosolic factor 1B pseudogene [Source:HGNC Symbol;Acc:HGNC:32522]	chr7;chr7;chr7;chr7;chr7;chr7;chr7;chr7;chr7;chr7;chr7;chr7;chr7;chr7;chr7;chr7;chr7;chr7;chr7;chr7;chr7;chr7;chr7;chr7;chr7	73220624;73220639;73220646;73223878;73223878;73223879;73225711;73225711;73225879;73225886;73227409;73227409;73227410;73229567;73229567;73229581;73230143;73231810;73231811;73234591;73234614;73235169;73235189;73235662;73235669	73220717;73220717;73220720;73223956;73223956;73223956;73225785;73225786;73226052;73226051;73227464;73227464;73227478;73230025;73230260;73229691;73230268;73231929;73231890;73234719;73234718;73235339;73235334;73235787;73235945	+;+;+;+;+;+;+;+;+;+;+;+;+;+;+;+;+;+;+;+;+;+;+;+;+	1902	chr7:73220624-73235945	6590.84	6861.73	5288.53	8569.88	5236.81	4989.27	4263.55	6794.86	6074.43	-0.341406	0.0634262	-5.38273	7.3366e-08	1.51578e-05
39	ENSG00000184588.17	PDE4B	phosphodiesterase 4B [Source:HGNC Symbol;Acc:HGNC:8781]	chr1;chr1;chr1;chr1;chr1;chr1;chr1;chr1;chr1;chr1;chr1;chr1;chr1;chr1;chr1;chr1;chr1;chr1;chr1;chr1;chr1;chr1;chr1;chr1;chr1;chr1;chr1;chr1;chr1;chr1;chr1;chr1;chr1;chr1;chr1;chr1;chr1;chr1;chr1;chr1;chr1;chr1;chr1;chr1;chr1;chr1;chr1;chr1;chr1;chr1;chr1;chr1;chr1;chr1;chr1;chr1;chr1;chr1;chr1;chr1;chr1;chr1;chr1;chr1;chr1;chr1;chr1;chr1;chr1;chr1;chr1;chr1;chr1;chr1;chr1;chr1;chr1;chr1;chr1;chr1…	65792514;65793181;65913245;65913245;65918597;65918597;65992422;65992616;65992735;65992736;66048825;66062894;66112770;66152390;66247460;66247460;66247460;66247460;66247460;66247460;66257365;66257425;66257647;66257647;66257647;66257647;66257647;66257647;66257647;66257793;66257793;66257793;66257793;66257793;66257793;66257793;66266038;66266038;66266038;66266038;66266038;66266038;66266038;66266672;662…	65792630;65793248;65913356;65913356;65918835;65918835;65993142;65993142;65993142;65993142;66048890;66062957;66112798;66152532;66247544;66247654;66247557;66247654;66247654;66247654;66257504;66257526;66257683;66257683;66257683;66257683;66257683;66257683;66257683;66257863;66257863;66257863;66257863;66257863;66257863;66257863;66266155;66266087;66266087;66266087;66266087;66266087;66266087;66267139;662…	+;+;+;+;+;+;+;+;+;+;+;+;+;+;+;+;+;+;+;+;+;+;+;+;+;+;+;+;+;+;+;+;+;+;+;+;+;+;+;+;+;+;+;+;+;+;+;+;+;+;+;+;+;+;+;+;+;+;+;+;+;+;+;+;+;+;+;+;+;+;+;+;+;+;+;+;+;+;+;+;+;+;+;+;+;+;+;+;+;+;+;+;+;+;+;+;+;+;+;+;+;+;+;+;+;+;+;+;+;+;+;+;+;+;+;+;+;+;+;+	8644	chr1:65792514-66374579	559.296	1062.25	1519.64	1161.98	816.971	1697.68	1989.41	1646.13	1306.67	0.472328	0.0887243	5.32354	1.01766e-07	2.04862e-05
40	ENSG00000089057.14	SLC23A2	solute carrier family 23 member 2 [Source:HGNC Symbol;Acc:HGNC:10973]	chr20;chr20;chr20;chr20;chr20;chr20;chr20;chr20;chr20;chr20;chr20;chr20;chr20;chr20;chr20;chr20;chr20;chr20;chr20;chr20;chr20;chr20;chr20;chr20;chr20;chr20;chr20;chr20;chr20;chr20;chr20;chr20;chr20;chr20;chr20;chr20;chr20;chr20;chr20;chr20;chr20;chr20;chr20;chr20;chr20;chr20;chr20;chr20;chr20;chr20;chr20;chr20;chr20;chr20;chr20;chr20;chr20;chr20;chr20	4852356;4852356;4859289;4859289;4859367;4861948;4861948;4861948;4862778;4862778;4862778;4867770;4867770;4867770;4869588;4869906;4869906;4869906;4873877;4873936;4873936;4873936;4873936;4874576;4874576;4874576;4874576;4874576;4883642;4883642;4883642;4883642;4884753;4884753;4884753;4884753;4885821;4885821;4885821;4885821;4899555;4899555;4899555;4899555;4902442;4902442;4902442;4912880;4912880;4912880…	4857204;4857204;4859384;4859384;4859384;4862085;4862085;4862085;4862907;4862907;4862907;4867875;4867875;4867875;4870053;4870053;4870053;4870053;4874092;4874092;4874092;4874092;4874092;4874696;4874696;4874696;4874696;4874696;4883823;4883823;4883823;4883823;4884823;4884823;4884823;4884823;4885991;4885909;4885909;4885909;4899712;4899647;4899712;4899712;4902558;4902558;4902558;4912978;4912978;4912978…	-;-;-;-;-;-;-;-;-;-;-;-;-;-;-;-;-;-;-;-;-;-;-;-;-;-;-;-;-;-;-;-;-;-;-;-;-;-;-;-;-;-;-;-;-;-;-;-;-;-;-;-;-;-;-;-;-;-;-	7515	chr20:4852356-5010293	1159.84	1014.58	1266.8	996.295	1549.6	1583.26	1714.67	1472.32	1344.67	0.462948	0.0870529	5.318	1.04912e-07	2.05917e-05
41	ENSG00000116741.7	RGS2	regulator of G protein signaling 2 [Source:HGNC Symbol;Acc:HGNC:9998]	chr1;chr1;chr1;chr1;chr1;chr1;chr1;chr1;chr1;chr1;chr1;chr1;chr1;chr1;chr1	192809039;192809041;192809042;192809143;192809458;192810166;192810166;192810166;192810166;192810370;192810370;192810981;192810981;192810981;192811402	192809181;192809181;192809181;192809181;192809535;192810267;192810267;192810431;192810899;192810431;192810431;192811032;192811147;192811239;192812283	+;+;+;+;+;+;+;+;+;+;+;+;+;+;+	2096	chr1:192809039-192812283	3735.01	5883.39	7091.67	5221.28	4086.46	9181.15	10156.5	7405.41	6595.11	0.415131	0.0782153	5.30754	1.11112e-07	2.12766e-05
42	ENSG00000055483.19	USP36	ubiquitin specific peptidase 36 [Source:HGNC Symbol;Acc:HGNC:20062]	chr17;chr17;chr17;chr17;chr17;chr17;chr17;chr17;chr17;chr17;chr17;chr17;chr17;chr17;chr17;chr17;chr17;chr17;chr17;chr17;chr17;chr17;chr17;chr17;chr17;chr17;chr17;chr17;chr17;chr17;chr17;chr17;chr17;chr17;chr17;chr17;chr17;chr17;chr17;chr17;chr17;chr17;chr17;chr17;chr17;chr17;chr17;chr17;chr17;chr17;chr17;chr17;chr17;chr17;chr17;chr17;chr17;chr17;chr17;chr17;chr17;chr17;chr17;chr17;chr17;chr17;chr…	78787381;78787381;78787466;78787467;78791863;78795652;78795653;78795653;78796317;78796317;78796317;78796847;78796883;78797786;78797786;78798400;78798400;78798400;78798400;78798400;78798400;78798908;78798908;78798908;78798908;78798908;78798908;78799667;78799667;78799667;78799667;78802324;78802324;78802324;78802461;78803385;78803385;78803385;78803385;78806156;78806156;78806156;78806156;78806959;788…	78787658;78787658;78787658;78787658;78792080;78795842;78797879;78797902;78796494;78798551;78796494;78797061;78798551;78797902;78797879;78798551;78798492;78798551;78798551;78798455;78798551;78799023;78799023;78798984;78799023;78799023;78798990;78799768;78799768;78799768;78799722;78802535;78802535;78802535;78802535;78803978;78803978;78803978;78803978;78806286;78806286;78806286;78806286;78807636;788…	-;-;-;-;-;-;-;-;-;-;-;-;-;-;-;-;-;-;-;-;-;-;-;-;-;-;-;-;-;-;-;-;-;-;-;-;-;-;-;-;-;-;-;-;-;-;-;-;-;-;-;-;-;-;-;-;-;-;-;-;-;-;-;-;-;-;-;-;-;-;-;-;-;-;-;-;-;-;-;-;-;-;-;-;-;-;-;-;-;-;-;-;-;-;-;-;-;-;-;-;-;-;-;-;-;-;-;-;-;-;-;-;-;-;-;-;-;-;-;-;-;-;-;-;-;-;-;-;-;-;-;-;-;-;-;-;-;-;-;-;-;-;-;-;-;-;-;-;-;-;-;-;-;-;-;-;-;-;-;-;-;-;-;-;-;-;-;-;-;-;-;-;-;-	9235	chr17:78787381-78841441	3985.49	2566.95	2925.21	1714.63	4651.19	4696.57	3831.93	2724.08	3387.01	0.47749	0.0902945	5.28814	1.23566e-07	2.30981e-05
43	ENSG00000123146.19	ADGRE5	adhesion G protein-coupled receptor E5 [Source:HGNC Symbol;Acc:HGNC:1711]	chr19;chr19;chr19;chr19;chr19;chr19;chr19;chr19;chr19;chr19;chr19;chr19;chr19;chr19;chr19;chr19;chr19;chr19;chr19;chr19;chr19;chr19;chr19;chr19;chr19;chr19;chr19;chr19;chr19;chr19;chr19;chr19;chr19;chr19;chr19;chr19;chr19;chr19;chr19;chr19;chr19;chr19;chr19;chr19;chr19;chr19;chr19;chr19;chr19;chr19;chr19;chr19;chr19;chr19;chr19;chr19;chr19;chr19;chr19;chr19;chr19;chr19;chr19;chr19;chr19;chr19;chr…	14380501;14381156;14381365;14381416;14381416;14381418;14381435;14381444;14381444;14388450;14388450;14388450;14388450;14388450;14388450;14388450;14388450;14388702;14388702;14388702;14388702;14388702;14388702;14388702;14388702;14388702;14390924;14390924;14390924;14390924;14390924;14390924;14390924;14390924;14390924;14391391;14396250;14396342;14396342;14396342;14397077;14397077;14397077;14397077;143…	14380616;14381545;14381545;14381545;14381545;14381545;14381545;14381545;14381545;14388500;14388500;14388500;14388500;14388500;14388500;14388500;14388500;14388818;14388818;14388818;14388818;14388818;14388818;14388818;14388818;14388818;14391079;14391079;14391079;14391079;14391079;14391079;14391197;14391079;14391079;14391492;14396473;14396473;14396473;14396473;14397223;14397223;14397223;14397370;143…	+;+;+;+;+;+;+;+;+;+;+;+;+;+;+;+;+;+;+;+;+;+;+;+;+;+;+;+;+;+;+;+;+;+;+;+;+;+;+;+;+;+;+;+;+;+;+;+;+;+;+;+;+;+;+;+;+;+;+;+;+;+;+;+;+;+;+;+;+;+;+;+;+;+;+;+;+;+;+;+;+;+;+;+;+;+;+;+;+;+;+;+;+;+;+;+;+;+;+;+;+;+;+;+;+;+	5382	chr19:14380501-14408725	5960.12	6487.94	7156.37	8996.09	4288.1	5148.04	5975.49	6994.97	6375.89	-0.339005	0.0646861	-5.24077	1.59905e-07	2.91957e-05
44	ENSG00000176788.8	BASP1	brain abundant membrane attached signal protein 1 [Source:HGNC Symbol;Acc:HGNC:957]	chr5;chr5;chr5;chr5;chr5;chr5;chr5;chr5	17065598;17089073;17212120;17216823;17217560;17275208;17275208;17275208	17065700;17089161;17212182;17216897;17217810;17276843;17276834;17275353	+;+;+;+;+;+;+;+	2217	chr5:17065598-17276843	6309.18	9621.3	10892	6551.13	7568.84	15213.5	13936.8	8154.72	9780.94	0.373644	0.071708	5.21063	1.88196e-07	3.35802e-05
45	ENSG00000117984.13	CTSD	cathepsin D [Source:HGNC Symbol;Acc:HGNC:2529]	chr11;chr11;chr11;chr11;chr11;chr11;chr11;chr11;chr11;chr11;chr11;chr11;chr11;chr11;chr11;chr11;chr11;chr11;chr11;chr11;chr11;chr11;chr11;chr11;chr11;chr11;chr11;chr11;chr11;chr11;chr11;chr11;chr11;chr11;chr11;chr11;chr11;chr11;chr11;chr11;chr11;chr11;chr11;chr11;chr11;chr11;chr11;chr11;chr11;chr11;chr11;chr11;chr11;chr11;chr11;chr11;chr11;chr11;chr11;chr11;chr11;chr11;chr11;chr11;chr11;chr11;chr…	1752752;1752768;1752775;1752788;1752788;1752999;1753140;1753206;1753313;1753383;1753799;1753803;1753803;1753803;1753803;1753803;1753803;1753803;1753803;1753803;1753803;1753994;1753994;1753994;1753994;1753994;1753994;1753994;1753994;1753994;1753994;1754024;1754902;1754906;1754906;1754906;1754906;1754906;1754906;1754906;1754906;1754906;1754906;1754924;1755236;1757324;1757324;1757324;1757324;1757324…	1753670;1753670;1753670;1753661;1753670;1753670;1753670;1753670;1753670;1753670;1754138;1753901;1753901;1753880;1753901;1753901;1753901;1753901;1753901;1753901;1753901;1754255;1754138;1754138;1754138;1754138;1754138;1754138;1754131;1754138;1754138;1754138;1755028;1755028;1755348;1754946;1755028;1755028;1755028;1755028;1755028;1755028;1755028;1755028;1755247;1757556;1757556;1757556;1757556;1757556…	-;-;-;-;-;-;-;-;-;-;-;-;-;-;-;-;-;-;-;-;-;-;-;-;-;-;-;-;-;-;-;-;-;-;-;-;-;-;-;-;-;-;-;-;-;-;-;-;-;-;-;-;-;-;-;-;-;-;-;-;-;-;-;-;-;-;-;-;-;-;-;-;-;-;-;-;-;-;-;-;-;-;-;-;-;-;-;-;-;-;-;-;-;-;-	3126	chr11:1752752-1764573	11839.8	3188.66	4388.66	2292.35	17697	4388.79	5028.84	2940.25	6470.55	0.374407	0.0724559	5.16738	2.37402e-07	4.14188e-05
46	ENSG00000154803.12	FLCN	folliculin [Source:HGNC Symbol;Acc:HGNC:27310]	chr17;chr17;chr17;chr17;chr17;chr17;chr17;chr17;chr17;chr17;chr17;chr17;chr17;chr17;chr17;chr17;chr17;chr17;chr17;chr17;chr17;chr17;chr17;chr17;chr17;chr17;chr17;chr17;chr17;chr17;chr17;chr17;chr17;chr17;chr17;chr17;chr17;chr17;chr17;chr17;chr17;chr17;chr17;chr17	17212212;17214985;17215185;17216380;17216972;17217069;17219019;17219019;17219567;17221171;17221537;17221588;17222501;17222501;17222501;17222501;17223922;17223922;17223922;17223922;17224553;17224553;17226176;17226176;17226176;17227889;17227889;17227889;17227889;17227889;17228026;17228623;17231524;17231794;17231794;17231794;17232788;17232788;17232788;17232788;17236912;17236912;17236912;17236912	17213856;17215090;17215316;17216503;17217182;17217182;17219103;17219209;17221628;17221628;17221628;17221628;17222661;17222661;17223122;17222661;17224143;17224505;17224143;17224143;17226322;17226322;17226322;17226322;17226322;17229477;17228005;17228161;17228161;17228161;17228161;17228729;17231882;17231882;17231882;17231882;17232812;17232901;17232901;17232901;17237188;17237182;17237139;17237139	-;-;-;-;-;-;-;-;-;-;-;-;-;-;-;-;-;-;-;-;-;-;-;-;-;-;-;-;-;-;-;-;-;-;-;-;-;-;-;-;-;-;-;-	9786	chr17:17212212-17237188	1021.02	780.956	836.868	937.433	1262.81	1247.98	1280.33	1427.04	1099.31	0.483074	0.0949089	5.08987	3.5831e-07	6.11542e-05
47	ENSG00000151693.10	ASAP2	ArfGAP with SH3 domain, ankyrin repeat and PH domain 2 [Source:HGNC Symbol;Acc:HGNC:2721]	chr2;chr2;chr2;chr2;chr2;chr2;chr2;chr2;chr2;chr2;chr2;chr2;chr2;chr2;chr2;chr2;chr2;chr2;chr2;chr2;chr2;chr2;chr2;chr2;chr2;chr2;chr2;chr2;chr2;chr2;chr2;chr2;chr2;chr2;chr2;chr2;chr2;chr2;chr2;chr2;chr2;chr2;chr2;chr2;chr2;chr2;chr2;chr2;chr2;chr2;chr2;chr2;chr2;chr2;chr2;chr2;chr2;chr2;chr2;chr2;chr2;chr2;chr2;chr2;chr2;chr2;chr2;chr2;chr2;chr2;chr2;chr2;chr2;chr2;chr2;chr2;chr2	9206765;9206765;9279317;9279317;9297300;9297300;9318524;9318524;9320288;9320288;9323121;9323121;9323121;9327826;9327826;9327826;9334738;9334738;9334738;9335093;9335093;9335093;9336036;9344532;9344532;9344532;9344731;9344731;9344731;9350459;9350808;9350808;9350808;9356047;9356047;9356047;9356047;9356179;9356179;9356179;9356179;9358756;9358756;9358756;9368425;9368425;9374755;9374755;9376908;9376908…	9207230;9207230;9279389;9279389;9297445;9297445;9318598;9318598;9320337;9320337;9323250;9323250;9323250;9327911;9327911;9327911;9334813;9334813;9334813;9335179;9335179;9335179;9336044;9344635;9344635;9344635;9344800;9344800;9344800;9350895;9350895;9350895;9350895;9356095;9356095;9356095;9356095;9356345;9356303;9356345;9356345;9358838;9358889;9358889;9368519;9368519;9374944;9374944;9376993;9376993…	+;+;+;+;+;+;+;+;+;+;+;+;+;+;+;+;+;+;+;+;+;+;+;+;+;+;+;+;+;+;+;+;+;+;+;+;+;+;+;+;+;+;+;+;+;+;+;+;+;+;+;+;+;+;+;+;+;+;+;+;+;+;+;+;+;+;+;+;+;+;+;+;+;+;+;+;+	7257	chr2:9206765-9405683	154.913	389.048	7.66206	299.76	326.949	757.482	16.3215	533.131	310.658	0.67085	0.132286	5.07123	3.95256e-07	6.60246e-05
48	ENSG00000177606.6	JUN	Jun proto-oncogene, AP-1 transcription factor subunit [Source:HGNC Symbol;Acc:HGNC:6204]	chr1	58780788	58784327	-	3540	chr1:58780788-58784327	12461.4	1032.69	566.141	480.707	6559.87	828.441	337.312	416.28	2835.36	-0.493856	0.0985039	-5.01357	5.34288e-07	8.3894e-05
49	ENSG00000143546.9	S100A8	S100 calcium binding protein A8 [Source:HGNC Symbol;Acc:HGNC:10498]	chr1;chr1;chr1;chr1;chr1;chr1;chr1;chr1	153390032;153390032;153390204;153390395;153390395;153390395;153390857;153391041	153390243;153390243;153390243;153391071;153390557;153390557;153390976;153391188	-;-;-;-;-;-;-;-	1006	chr1:153390032-153391188	9554.31	1358.81	1501.76	2515.81	5783.87	962.375	1254.94	1993.76	3115.7	-0.418041	0.0833513	-5.01541	5.29213e-07	8.3894e-05
50	ENSG00000152270.8	PDE3B	phosphodiesterase 3B [Source:HGNC Symbol;Acc:HGNC:8779]	chr11;chr11;chr11;chr11;chr11;chr11;chr11;chr11;chr11;chr11;chr11;chr11;chr11;chr11;chr11;chr11;chr11;chr11;chr11;chr11;chr11;chr11;chr11;chr11;chr11;chr11;chr11;chr11;chr11;chr11;chr11;chr11;chr11;chr11;chr11;chr11;chr11;chr11;chr11;chr11	14643723;14643831;14644260;14698839;14700654;14771937;14771937;14771937;14786437;14786437;14788939;14789106;14789106;14803944;14803944;14803944;14818183;14818183;14818183;14819136;14819136;14819136;14830698;14830698;14831640;14831640;14832722;14832722;14834982;14834982;14843827;14843827;14859043;14859043;14861205;14861205;14867506;14867506;14869461;14869461	14645053;14645053;14645053;14699353;14700926;14776663;14771987;14771987;14786532;14786685;14789242;14789242;14789242;14804050;14804050;14804050;14818393;14818393;14818393;14819206;14819209;14819209;14830846;14830846;14831777;14831777;14832833;14832833;14835095;14835095;14844026;14844026;14859246;14859246;14861366;14861366;14867758;14867758;14869894;14872044	+;+;+;+;+;+;+;+;+;+;+;+;+;+;+;+;+;+;+;+;+;+;+;+;+;+;+;+;+;+;+;+;+;+;+;+;+;+;+;+	11707	chr11:14643723-14872044	3973.42	6979.02	10298.7	7681.5	4539.53	10605.6	12759.8	10396.8	8404.3	0.361043	0.0719936	5.01493	5.30535e-07	8.3894e-05
51	ENSG00000102032.12	RENBP	renin binding protein [Source:HGNC Symbol;Acc:HGNC:9959]	chrX;chrX;chrX;chrX;chrX;chrX;chrX;chrX;chrX;chrX;chrX;chrX;chrX;chrX;chrX;chrX;chrX;chrX;chrX;chrX;chrX;chrX;chrX;chrX;chrX;chrX;chrX;chrX;chrX;chrX;chrX;chrX;chrX;chrX;chrX;chrX;chrX;chrX;chrX;chrX;chrX;chrX;chrX;chrX;chrX;chrX;chrX;chrX;chrX;chrX;chrX;chrX;chrX;chrX;chrX;chrX;chrX;chrX;chrX;chrX;chrX;chrX;chrX;chrX;chrX	153935263;153935275;153935283;153935286;153935333;153935489;153935489;153935489;153935489;153935489;153935999;153936004;153936004;153937092;153940102;153940102;153940102;153940102;153940102;153940102;153941478;153941478;153941478;153941478;153941478;153941950;153941950;153941950;153941950;153942245;153942855;153942855;153942855;153942855;153942855;153943058;153943535;153943546;153943546;153943546…	153935404;153935404;153935404;153935404;153935404;153935576;153935576;153935576;153935576;153935576;153936105;153936105;153936105;153937188;153940233;153940215;153940233;153940233;153940233;153940233;153941653;153941653;153941653;153941653;153941653;153942031;153942031;153941969;153942031;153942541;153943079;153943034;153943079;153943079;153943079;153943079;153943718;153943718;153943632;153943718…	-;-;-;-;-;-;-;-;-;-;-;-;-;-;-;-;-;-;-;-;-;-;-;-;-;-;-;-;-;-;-;-;-;-;-;-;-;-;-;-;-;-;-;-;-;-;-;-;-;-;-;-;-;-;-;-;-;-;-;-;-;-;-;-;-	2057	chrX:153935263-153944691	2076.24	1515.19	1544.33	1438.85	2482.24	2580.23	2116.36	2003.99	1969.68	0.438464	0.0884066	4.95963	7.06263e-07	0.000108723
52	ENSG00000118515.11	SGK1	serum/glucocorticoid regulated kinase 1 [Source:HGNC Symbol;Acc:HGNC:10810]	chr6;chr6;chr6;chr6;chr6;chr6;chr6;chr6;chr6;chr6;chr6;chr6;chr6;chr6;chr6;chr6;chr6;chr6;chr6;chr6;chr6;chr6;chr6;chr6;chr6;chr6;chr6;chr6;chr6;chr6;chr6;chr6;chr6;chr6;chr6;chr6;chr6;chr6;chr6;chr6;chr6;chr6;chr6;chr6;chr6;chr6;chr6;chr6;chr6;chr6;chr6;chr6;chr6;chr6;chr6;chr6;chr6;chr6;chr6;chr6;chr6;chr6;chr6;chr6;chr6;chr6;chr6;chr6;chr6;chr6;chr6;chr6;chr6;chr6;chr6;chr6;chr6;chr6;chr6;chr6…	134169246;134169248;134169250;134169252;134169252;134169284;134169353;134169881;134170106;134170800;134170826;134170826;134170826;134170826;134170826;134170826;134170826;134170826;134171023;134171023;134171023;134171023;134171023;134171023;134171023;134171105;134171365;134171637;134171637;134171637;134171637;134171637;134171637;134171637;134171637;134171637;134171637;134171651;134172193;134172193…	134170435;134174586;134170435;134170435;134170435;134170435;134170435;134170435;134170435;134171178;134170915;134170915;134170915;134171178;134170915;134170915;134170915;134170915;134171178;134171178;134171178;134171178;134171178;134171178;134171178;134171178;134171732;134172134;134171732;134171732;134171732;134171732;134171732;134171732;134171732;134171732;134171732;134171732;134172316;134172297…	-;-;-;-;-;-;-;-;-;-;-;-;-;-;-;-;-;-;-;-;-;-;-;-;-;-;-;-;-;-;-;-;-;-;-;-;-;-;-;-;-;-;-;-;-;-;-;-;-;-;-;-;-;-;-;-;-;-;-;-;-;-;-;-;-;-;-;-;-;-;-;-;-;-;-;-;-;-;-;-;-;-;-;-;-;-;-;-;-;-;-;-;-;-;-;-;-;-;-;-;-;-;-;-;-;-;-;-;-;-;-;-;-;-;-;-;-;-;-;-;-;-;-;-;-;-;-;-;-;-;-;-;-;-;-;-;-;-;-;-;-;-;-;-;-;-;-;-;-;-;-;-;-;-;-;-;-;-;-;-;-;-;-;-;-;-;-;-;-;-;-;-;-;-	9992	chr6:134169246-134318112	7254.75	5690.77	7909.8	5285.6	8523.17	8265.78	9418.43	7148.34	7437.08	0.341768	0.0694629	4.92015	8.64789e-07	0.000130567
53	ENSG00000138756.17	BMP2K	BMP2 inducible kinase [Source:HGNC Symbol;Acc:HGNC:18041]	chr4;chr4;chr4;chr4;chr4;chr4;chr4;chr4;chr4;chr4;chr4;chr4;chr4;chr4;chr4;chr4;chr4;chr4;chr4;chr4;chr4;chr4;chr4;chr4;chr4;chr4;chr4;chr4;chr4;chr4;chr4;chr4;chr4;chr4;chr4;chr4;chr4;chr4;chr4;chr4;chr4;chr4;chr4;chr4;chr4;chr4;chr4;chr4;chr4;chr4;chr4;chr4;chr4;chr4;chr4;chr4;chr4;chr4;chr4;chr4;chr4;chr4;chr4;chr4;chr4;chr4;chr4;chr4;chr4;chr4;chr4;chr4;chr4;chr4;chr4;chr4;chr4;chr4;chr4	78776342;78776378;78776378;78776378;78826037;78826037;78826037;78826037;78833582;78833582;78833582;78833582;78842385;78842385;78842385;78842385;78844928;78844928;78844928;78844928;78847188;78847188;78847188;78847188;78850892;78850924;78850924;78850924;78850924;78859167;78859584;78859584;78859584;78859584;78859584;78859624;78860036;78860036;78861389;78861389;78861389;78861389;78861389;78861389;788…	78776721;78776721;78776721;78776721;78826155;78826155;78826155;78826155;78833687;78833687;78833687;78833687;78842527;78842527;78842527;78842527;78845049;78845049;78845049;78845049;78847269;78847269;78847269;78847269;78851056;78851056;78851056;78851056;78851056;78859687;78859687;78859687;78859687;78859687;78859687;78859687;78860079;78860079;78861469;78861468;78861468;78861468;78861468;78861468;788…	+;+;+;+;+;+;+;+;+;+;+;+;+;+;+;+;+;+;+;+;+;+;+;+;+;+;+;+;+;+;+;+;+;+;+;+;+;+;+;+;+;+;+;+;+;+;+;+;+;+;+;+;+;+;+;+;+;+;+;+;+;+;+;+;+;+;+;+;+;+;+;+;+;+;+;+;+;+;+	9938	chr4:78776342-78916372	3229.03	3949.6	3908.5	3384.57	3737.02	6224.84	4894.65	4599.53	4240.97	0.377231	0.0779347	4.84035	1.29608e-06	0.000191991
54	ENSG00000177663.13	IL17RA	interleukin 17 receptor A [Source:HGNC Symbol;Acc:HGNC:5985]	chr22;chr22;chr22;chr22;chr22;chr22;chr22;chr22;chr22;chr22;chr22;chr22;chr22;chr22;chr22;chr22;chr22;chr22;chr22;chr22;chr22;chr22;chr22;chr22;chr22;chr22;chr22;chr22;chr22;chr22;chr22	17084954;17084959;17084959;17085057;17097062;17097062;17097062;17097797;17097797;17097797;17098775;17098775;17098775;17100355;17100355;17100355;17101996;17101996;17102139;17102139;17103494;17103494;17104726;17104726;17105591;17105591;17105853;17107727;17107727;17108307;17108307	17085229;17085229;17085229;17085229;17097509;17097086;17097086;17097943;17097943;17097943;17098887;17098887;17098887;17100481;17100469;17100481;17102043;17102043;17102302;17102302;17103577;17103577;17104810;17104810;17105602;17105602;17105954;17107768;17107768;17115694;17115693	+;+;+;+;+;+;+;+;+;+;+;+;+;+;+;+;+;+;+;+;+;+;+;+;+;+;+;+;+;+;+	9036	chr22:17084954-17115694	7372.45	6544.2	9162.98	11801.8	5889.1	5690.88	7154.27	9025.25	7830.12	-0.30225	0.0626547	-4.82407	1.40661e-06	0.000204505
55	ENSG00000155307.18	SAMSN1	SAM domain, SH3 domain and nuclear localization signals 1 [Source:HGNC Symbol;Acc:HGNC:10528]	chr21;chr21;chr21;chr21;chr21;chr21;chr21;chr21;chr21;chr21;chr21;chr21;chr21;chr21;chr21;chr21;chr21;chr21;chr21;chr21;chr21;chr21;chr21;chr21;chr21;chr21;chr21;chr21;chr21;chr21;chr21;chr21;chr21;chr21;chr21;chr21;chr21;chr21;chr21;chr21;chr21;chr21;chr21;chr21;chr21;chr21;chr21;chr21;chr21;chr21;chr21;chr21;chr21;chr21;chr21;chr21;chr21;chr21;chr21;chr21;chr21;chr21;chr21;chr21;chr21;chr21;chr…	14485228;14485228;14485228;14485228;14485229;14485229;14495700;14498442;14498442;14498442;14498442;14498442;14498442;14498442;14500529;14500529;14500529;14500529;14500529;14500529;14500529;14510310;14510310;14510310;14510310;14510310;14512444;14512444;14512444;14512444;14512444;14516892;14516892;14516892;14516892;14516892;14521150;14521150;14521150;14521150;14521150;14521173;14523271;14523271;145…	14486114;14486114;14486114;14486114;14486114;14486114;14496403;14498592;14498592;14498592;14498592;14498592;14498592;14498592;14500735;14500606;14500735;14500735;14500735;14500735;14500735;14510461;14510461;14510461;14510461;14510461;14512573;14512573;14512573;14512573;14512573;14517041;14517041;14517041;14517041;14517041;14521221;14521221;14521221;14521221;14521221;14521221;14523394;14523394;145…	-;-;-;-;-;-;-;-;-;-;-;-;-;-;-;-;-;-;-;-;-;-;-;-;-;-;-;-;-;-;-;-;-;-;-;-;-;-;-;-;-;-;-;-;-;-;-;-;-;-;-;-;-;-;-;-;-;-;-;-;-;-;-;-;-;-;-;-;-;-;-;-;-;-;-;-;-;-;-;-	5185	chr21:14485228-14658821	4685.61	5893.88	7405.81	7559.41	5690.68	8449.39	8532.53	9898.71	7264.5	0.327756	0.0684715	4.78674	1.69511e-06	0.000241969
56	ENSG00000198879.11	SFMBT2	Scm like with four mbt domains 2 [Source:HGNC Symbol;Acc:HGNC:20256]	chr10;chr10;chr10;chr10;chr10;chr10;chr10;chr10;chr10;chr10;chr10;chr10;chr10;chr10;chr10;chr10;chr10;chr10;chr10;chr10;chr10;chr10;chr10;chr10;chr10;chr10;chr10;chr10;chr10;chr10;chr10;chr10;chr10;chr10;chr10;chr10;chr10;chr10;chr10;chr10;chr10;chr10;chr10;chr10;chr10;chr10;chr10;chr10;chr10;chr10;chr10;chr10	7158624;7158624;7170928;7170928;7171895;7171895;7172495;7172495;7175990;7175990;7188624;7188624;7197548;7197548;7200414;7200414;7202480;7202480;7205815;7205815;7220411;7220411;7227855;7227855;7243558;7243558;7248548;7248548;7276892;7276892;7283904;7283904;7284182;7285866;7285866;7348142;7367649;7367649;7367649;7367649;7370281;7370281;7370281;7370281;7381799;7381799;7381799;7381799;7408733;7409302…	7163910;7163910;7171056;7171056;7172158;7172158;7172661;7172661;7176165;7176165;7188733;7188733;7197687;7197687;7200484;7200484;7202522;7202522;7205928;7205928;7220537;7220537;7227937;7227937;7243705;7243705;7248649;7248649;7276989;7276989;7284150;7284150;7285954;7285954;7285954;7348333;7367889;7367889;7367889;7367889;7370375;7370375;7370375;7370375;7381949;7381949;7381949;7381949;7408745;7409341…	-;-;-;-;-;-;-;-;-;-;-;-;-;-;-;-;-;-;-;-;-;-;-;-;-;-;-;-;-;-;-;-;-;-;-;-;-;-;-;-;-;-;-;-;-;-;-;-;-;-;-;-	9953	chr10:7158624-7411486	1861.97	533.033	706.612	359.713	2198.67	1188.56	967.504	709.868	1065.74	0.553551	0.11593	4.77488	1.79813e-06	0.000252091
57	ENSG00000198792.12	TMEM184B	transmembrane protein 184B [Source:HGNC Symbol;Acc:HGNC:1310]	chr22;chr22;chr22;chr22;chr22;chr22;chr22;chr22;chr22;chr22;chr22;chr22;chr22;chr22;chr22;chr22;chr22;chr22;chr22;chr22;chr22;chr22;chr22;chr22;chr22;chr22;chr22;chr22;chr22;chr22;chr22;chr22;chr22;chr22;chr22;chr22;chr22;chr22;chr22;chr22;chr22;chr22;chr22;chr22;chr22;chr22;chr22;chr22;chr22;chr22;chr22;chr22;chr22;chr22;chr22;chr22;chr22;chr22;chr22;chr22;chr22;chr22;chr22;chr22;chr22;chr22;chr…	38219291;38219312;38219312;38219324;38220975;38221145;38222642;38222642;38224785;38224785;38224785;38224785;38225424;38225424;38225424;38225424;38225520;38225578;38226380;38226599;38226779;38226779;38226779;38226779;38226779;38226779;38230669;38230669;38230669;38230669;38230669;38230669;38230669;38230718;38231244;38231244;38231244;38231244;38231244;38231244;38231244;38231244;38231244;38231331;382…	38221710;38221710;38224103;38221710;38221746;38221710;38222662;38222932;38224979;38224979;38224979;38224979;38225593;38225593;38225593;38225593;38225593;38225593;38226870;38226870;38226870;38226870;38226870;38226870;38226870;38226870;38230744;38230744;38230744;38230744;38230744;38230744;38230744;38230744;38231456;38231399;38231334;38231318;38231334;38231334;38231334;38231334;38231334;38231334;382…	-;-;-;-;-;-;-;-;-;-;-;-;-;-;-;-;-;-;-;-;-;-;-;-;-;-;-;-;-;-;-;-;-;-;-;-;-;-;-;-;-;-;-;-;-;-;-;-;-;-;-;-;-;-;-;-;-;-;-;-;-;-;-;-;-;-;-	7080	chr22:38219291-38273034	1463.63	1898.51	2937.98	1940.27	1665.27	3167.41	3836.47	2779.59	2461.14	0.412117	0.0874651	4.71179	2.45554e-06	0.000338218
58	ENSG00000118946.11	PCDH17	protocadherin 17 [Source:HGNC Symbol;Acc:HGNC:14267]	chr13;chr13;chr13;chr13;chr13;chr13;chr13;chr13;chr13;chr13;chr13;chr13;chr13;chr13;chr13;chr13;chr13	57631810;57631812;57634383;57635013;57666468;57666468;57666468;57666468;57666653;57666661;57666661;57666664;57709669;57724612;57724612;57724612;57724612	57635111;57635111;57635111;57635111;57666526;57666526;57666526;57666526;57666833;57666833;57666833;57666833;57709752;57724748;57725293;57729311;57725540	+;+;+;+;+;+;+;+;+;+;+;+;+;+;+;+;+	8326	chr13:57631810-57729311	611.604	152.568	65.5532	160.236	1392.14	237.711	97.0224	277.52	374.295	0.604944	0.129052	4.68761	2.7642e-06	0.000374168
59	ENSG00000125735.10	TNFSF14	TNF superfamily member 14 [Source:HGNC Symbol;Acc:HGNC:11930]	chr19;chr19;chr19;chr19;chr19;chr19;chr19;chr19;chr19	6661253;6664555;6667113;6667113;6667413;6667413;6669851;6669959;6670296	6665350;6665350;6667154;6667154;6667449;6667449;6670158;6670117;6670588	-;-;-;-;-;-;-;-;-	4778	chr19:6661253-6670588	4064.96	2286.61	2256.05	3612.39	2593.9	1727.84	1990.32	2617.45	2643.69	-0.387902	0.0829127	-4.67844	2.89067e-06	0.000384655
60	ENSG00000185338.5	SOCS1	suppressor of cytokine signaling 1 [Source:HGNC Symbol;Acc:HGNC:19383]	chr16;chr16;chr16	11254405;11254417;11256079	11255528;11256200;11256179	-;-;-	1796	chr16:11254405-11256200	1240.31	450.075	211.132	439.285	537.418	318.426	139.64	271.678	450.995	-0.576635	0.124881	-4.61748	3.88425e-06	0.000508254
61	ENSG00000204131.9	NHSL2	NHS like 2 [Source:HGNC Symbol;Acc:HGNC:33737]	chrX;chrX;chrX;chrX;chrX;chrX;chrX;chrX;chrX;chrX;chrX;chrX;chrX;chrX;chrX;chrX;chrX;chrX;chrX;chrX;chrX;chrX;chrX;chrX;chrX;chrX;chrX;chrX;chrX;chrX;chrX;chrX	71910818;72027481;72069659;72079776;72132075;72132079;72132079;72133649;72134091;72134091;72134091;72134150;72134509;72134509;72134509;72137094;72137094;72138441;72138441;72138441;72138441;72138441;72138441;72142232;72142232;72142232;72142232;72143253;72143253;72143253;72144184;72159837	71911367;72027699;72069753;72080266;72132234;72132234;72132234;72134704;72134218;72134167;72134218;72134218;72134704;72134704;72134704;72137225;72137225;72140771;72141362;72141257;72140771;72140771;72140771;72142364;72142364;72142364;72142364;72143574;72153286;72153286;72144538;72161750	+;+;+;+;+;+;+;+;+;+;+;+;+;+;+;+;+;+;+;+;+;+;+;+;+;+;+;+;+;+;+;+	17706	chrX:71910818-72161750	3547.91	7009.53	6978.44	8416.18	4533.11	10246.4	8042.89	10094.4	7358.61	0.321016	0.0698924	4.593	4.36922e-06	0.00056234
62	ENSG00000279024.1	AC112255.1	TEC	chr2	136230753	136233245	+	2493	chr2:136230753-136233245	725.274	332.788	455.467	378.243	936.665	706.038	645.607	652.903	604.123	0.538526	0.117599	4.57933	4.66469e-06	0.000590685
63	ENSG00000069424.14	KCNAB2	potassium voltage-gated channel subfamily A regulatory beta subunit 2 [Source:HGNC Symbol;Acc:HGNC:6229]	chr1;chr1;chr1;chr1;chr1;chr1;chr1;chr1;chr1;chr1;chr1;chr1;chr1;chr1;chr1;chr1;chr1;chr1;chr1;chr1;chr1;chr1;chr1;chr1;chr1;chr1;chr1;chr1;chr1;chr1;chr1;chr1;chr1;chr1;chr1;chr1;chr1;chr1;chr1;chr1;chr1;chr1;chr1;chr1;chr1;chr1;chr1;chr1;chr1;chr1;chr1;chr1;chr1;chr1;chr1;chr1;chr1;chr1;chr1;chr1;chr1;chr1;chr1;chr1;chr1;chr1;chr1;chr1;chr1;chr1;chr1;chr1;chr1;chr1;chr1;chr1;chr1;chr1;chr1;chr1…	5991466;5992363;5992673;5992701;5992706;5992711;5995863;6007439;6018635;6026013;6026013;6026300;6026300;6026320;6027297;6034283;6035917;6040517;6040517;6040517;6040517;6040517;6040517;6040517;6040517;6040517;6040517;6040517;6040517;6040517;6040618;6041168;6041831;6041831;6041831;6041831;6041831;6041831;6041831;6041831;6041831;6045921;6046114;6051511;6072755;6072755;6072755;6072755;6072755;6072755…	5991556;5992788;5992788;5992788;5992788;5992788;5996084;6007660;6018835;6026445;6026445;6026445;6026445;6026445;6027459;6034794;6036048;6040645;6040645;6040645;6040645;6040645;6040645;6040645;6040645;6040645;6040645;6040645;6040645;6040645;6040645;6041762;6041872;6041872;6041872;6041872;6041872;6041872;6041872;6041872;6041872;6046183;6046183;6051754;6072798;6072798;6072798;6072798;6072798;6072798…	+;+;+;+;+;+;+;+;+;+;+;+;+;+;+;+;+;+;+;+;+;+;+;+;+;+;+;+;+;+;+;+;+;+;+;+;+;+;+;+;+;+;+;+;+;+;+;+;+;+;+;+;+;+;+;+;+;+;+;+;+;+;+;+;+;+;+;+;+;+;+;+;+;+;+;+;+;+;+;+;+;+;+;+;+;+;+;+;+;+;+;+;+;+;+;+;+;+;+;+;+;+;+;+;+;+;+;+;+;+;+;+;+;+;+;+;+;+;+;+;+;+;+;+;+;+;+;+;+;+;+;+;+;+;+;+;+;+;+;+;+;+;+;+;+;+;+;+;+;+;+;+;+;+;+;+;+;+;+;+;+;+;+;+;+;+;+;+;+;+;+;+;+;+;+;+;+;+;+;+;+;+;+;+;+;+;+;+;+;+;+;+	9534	chr1:5991466-6101193	8572.52	6781.63	6793.7	5083.94	10137.8	9299.12	7625.78	7259.35	7694.23	0.321559	0.0712895	4.51061	6.46426e-06	0.000746337
64	ENSG00000183625.14	CCR3	C-C motif chemokine receptor 3 [Source:HGNC Symbol;Acc:HGNC:1604]	chr3;chr3;chr3;chr3;chr3;chr3;chr3;chr3;chr3;chr3;chr3;chr3;chr3;chr3;chr3;chr3;chr3;chr3;chr3;chr3	46163604;46210691;46242381;46242402;46242431;46242460;46242461;46242461;46263390;46264387;46264387;46264387;46264387;46265128;46265148;46265148;46265148;46265148;46265148;46265148	46163862;46210907;46242538;46242457;46242538;46242538;46242538;46242538;46264455;46264744;46264446;46264455;46264455;46266328;46265221;46265365;46266620;46266706;46266615;46265399	+;+;+;+;+;+;+;+;+;+;+;+;+;+;+;+;+;+;+;+	3568	chr3:46163604-46266706	6852.38	10337.4	13308.1	9782	8165.7	13295	15105.6	12659.3	11188.2	0.278677	0.061684	4.51781	6.24815e-06	0.000746337
65	ENSG00000114737.15	CISH	cytokine inducible SH2 containing protein [Source:HGNC Symbol;Acc:HGNC:1984]	chr3;chr3;chr3;chr3;chr3;chr3;chr3;chr3;chr3	50606490;50606496;50606522;50608373;50608373;50608373;50610373;50611631;50611631	50608142;50608142;50608142;50608593;50608593;50611761;50610529;50611831;50611772	-;-;-;-;-;-;-;-;-	5112	chr3:50606490-50611831	522.077	319.439	431.63	2044.91	371.935	255.451	188.604	1231.31	670.67	-0.536356	0.118872	-4.51204	6.42083e-06	0.000746337
66	ENSG00000085514.15	PILRA	paired immunoglobin like type 2 receptor alpha [Source:HGNC Symbol;Acc:HGNC:20396]	chr7;chr7;chr7;chr7;chr7;chr7;chr7;chr7;chr7;chr7;chr7;chr7;chr7;chr7;chr7;chr7;chr7;chr7;chr7;chr7;chr7;chr7;chr7;chr7;chr7;chr7;chr7;chr7;chr7;chr7;chr7;chr7;chr7	100367530;100373445;100373458;100373528;100373528;100373528;100373581;100374044;100374044;100374044;100374044;100374044;100374044;100374044;100376121;100389888;100397879;100397879;100397879;100397879;100399291;100399291;100399291;100399291;100399291;100399581;100399581;100399581;100399581;100399785;100399785;100399785;100399823	100367617;100373720;100373720;100373720;100373720;100373720;100373720;100374433;100374433;100374742;100374433;100374433;100374433;100374433;100376413;100390106;100397912;100397912;100397912;100397912;100399340;100399340;100399340;100399340;100399302;100399612;100399612;100399612;100399612;100400096;100400028;100400099;100400096	+;+;+;+;+;+;+;+;+;+;+;+;+;+;+;+;+;+;+;+;+;+;+;+;+;+;+;+;+;+;+;+;+	2006	chr7:100367530-100400099	924.448	788.584	767.058	780.467	1256.38	1237.34	962.97	1143.68	982.616	0.431899	0.0956745	4.51425	6.35405e-06	0.000746337
67	ENSG00000167995.15	BEST1	bestrophin 1 [Source:HGNC Symbol;Acc:HGNC:12703]	chr11;chr11;chr11;chr11;chr11;chr11;chr11;chr11;chr11;chr11;chr11;chr11;chr11;chr11;chr11;chr11;chr11;chr11;chr11;chr11;chr11;chr11;chr11;chr11;chr11;chr11;chr11;chr11;chr11;chr11;chr11;chr11;chr11;chr11;chr11;chr11;chr11;chr11;chr11;chr11;chr11;chr11;chr11;chr11;chr11;chr11;chr11;chr11;chr11;chr11;chr11;chr11;chr11;chr11;chr11;chr11;chr11;chr11;chr11;chr11;chr11;chr11	61949821;61950063;61950353;61950356;61950360;61950360;61950370;61951771;61951771;61951771;61955107;61955107;61955107;61955107;61955107;61955107;61955107;61955157;61955343;61955343;61955718;61955718;61955718;61955718;61955718;61955718;61956844;61956844;61956844;61956844;61956844;61956844;61956844;61957387;61957387;61957387;61957387;61957387;61957387;61958146;61958146;61958146;61958146;61958146;619…	61950427;61950427;61950427;61950427;61950427;61950427;61950427;61951958;61951958;61951958;61955201;61955201;61955951;61955951;61955201;61955201;61955201;61955201;61955387;61955387;61955951;61955951;61955951;61955951;61955951;61955951;61956998;61956998;61956998;61956998;61956998;61956866;61956998;61957464;61957464;61957464;61957464;61957464;61957464;61958501;61958298;61958501;61959578;61958929;619…	+;+;+;+;+;+;+;+;+;+;+;+;+;+;+;+;+;+;+;+;+;+;+;+;+;+;+;+;+;+;+;+;+;+;+;+;+;+;+;+;+;+;+;+;+;+;+;+;+;+;+;+;+;+;+;+;+;+;+;+;+;+	8930	chr11:61949821-61965515	564.326	244.108	222.2	256.159	782.429	601.374	351.82	408.977	428.924	0.573829	0.126919	4.52123	6.14804e-06	0.000746337
68	ENSG00000168004.9	HRASLS5	HRAS like suppressor family member 5 [Source:HGNC Symbol;Acc:HGNC:24978]	chr11;chr11;chr11;chr11;chr11;chr11;chr11;chr11;chr11;chr11;chr11;chr11;chr11;chr11;chr11;chr11;chr11;chr11;chr11;chr11;chr11;chr11;chr11;chr11;chr11;chr11;chr11;chr11;chr11;chr11	63461404;63461414;63463260;63463337;63463476;63466110;63466110;63466110;63466110;63466146;63466160;63468357;63468357;63468357;63468357;63468357;63488871;63488871;63488871;63488871;63490243;63490243;63490243;63490243;63490243;63490887;63490887;63490887;63490887;63490887	63463595;63463595;63463595;63463595;63463595;63466372;63466372;63466372;63466372;63466372;63466372;63468465;63468465;63468465;63468465;63468465;63488976;63488976;63488976;63488976;63490532;63490363;63490363;63490333;63490333;63490965;63491194;63491168;63490939;63491167	-;-;-;-;-;-;-;-;-;-;-;-;-;-;-;-;-;-;-;-;-;-;-;-;-;-;-;-;-;-	3268	chr11:63461404-63491194	802.731	796.213	1059.92	622.412	1049.93	1305.64	1330.2	972.782	992.479	0.446918	0.0987895	4.52394	6.06978e-06	0.000746337
69	ENSG00000158517.13	NCF1	neutrophil cytosolic factor 1 [Source:HGNC Symbol;Acc:HGNC:7660]	chr7;chr7;chr7;chr7;chr7;chr7;chr7;chr7;chr7;chr7;chr7;chr7;chr7;chr7;chr7;chr7;chr7;chr7;chr7;chr7;chr7;chr7;chr7;chr7;chr7;chr7;chr7;chr7;chr7;chr7;chr7;chr7;chr7;chr7;chr7;chr7;chr7;chr7;chr7;chr7;chr7;chr7;chr7;chr7;chr7;chr7;chr7;chr7;chr7;chr7;chr7;chr7;chr7;chr7;chr7;chr7;chr7;chr7;chr7;chr7;chr7;chr7;chr7;chr7;chr7;chr7	74773962;74774011;74774011;74776809;74777267;74777267;74777267;74777267;74777267;74777269;74777269;74777269;74777269;74777554;74778307;74779082;74779082;74779082;74779082;74779082;74779082;74779082;74779257;74779257;74779257;74779257;74779257;74779257;74779257;74779257;74780157;74780396;74780780;74780780;74780780;74780780;74780780;74780780;74780780;74780780;74780780;74781552;74782939;74782939;747…	74774103;74774103;74774103;74776853;74777347;74777347;74777420;74777347;74777347;74777347;74777347;74777347;74777347;74777701;74778399;74779157;74779157;74779157;74779157;74779157;74779157;74779157;74779422;74779422;74779422;74779422;74779422;74779422;74779422;74779422;74780226;74780835;74780835;74780835;74780802;74780835;74780835;74780835;74780835;74780835;74780835;74781622;74783405;74782980;747…	+;+;+;+;+;+;+;+;+;+;+;+;+;+;+;+;+;+;+;+;+;+;+;+;+;+;+;+;+;+;+;+;+;+;+;+;+;+;+;+;+;+;+;+;+;+;+;+;+;+;+;+;+;+;+;+;+;+;+;+;+;+;+;+;+;+	3462	chr7:74773962-74789315	10942.5	16084.5	15996.7	24529.1	8770.59	12680.3	14020.2	20637.3	15457.6	-0.263638	0.0585145	-4.50552	6.62092e-06	0.000753345
70	ENSG00000254838.5	GVINP1	GTPase, very large interferon inducible pseudogene 1 [Source:HGNC Symbol;Acc:HGNC:25813]	chr11;chr11;chr11	6713536;6714610;6746349	6721882;6721880;6746439	-;-;-	8438	chr11:6713536-6746439	1976.65	3993.46	5257.03	4508.4	3031.71	5312.13	5641.81	6163.87	4485.63	0.360372	0.0801074	4.49861	6.83997e-06	0.000767151
71	ENSG00000099991.17	CABIN1	calcineurin binding protein 1 [Source:HGNC Symbol;Acc:HGNC:24187]	chr22;chr22;chr22;chr22;chr22;chr22;chr22;chr22;chr22;chr22;chr22;chr22;chr22;chr22;chr22;chr22;chr22;chr22;chr22;chr22;chr22;chr22;chr22;chr22;chr22;chr22;chr22;chr22;chr22;chr22;chr22;chr22;chr22;chr22;chr22;chr22;chr22;chr22;chr22;chr22;chr22;chr22;chr22;chr22;chr22;chr22;chr22;chr22;chr22;chr22;chr22;chr22;chr22;chr22;chr22;chr22;chr22;chr22;chr22;chr22;chr22;chr22;chr22;chr22;chr22;chr22;chr…	24011192;24011315;24011315;24011348;24011416;24011418;24035444;24035444;24035444;24035444;24035444;24035444;24036089;24036089;24036089;24036089;24036089;24036089;24038348;24038348;24038348;24038348;24038348;24038348;24041139;24041139;24041139;24041139;24042904;24042904;24042904;24042904;24042904;24042904;24049091;24049091;24049091;24049091;24049091;24049091;24050825;24050825;24050825;24050825;240…	24011367;24011367;24011367;24011367;24011728;24011728;24035520;24035520;24035520;24035520;24035520;24035520;24036181;24036181;24036181;24036181;24036181;24036181;24038461;24038461;24038461;24038461;24038461;24038461;24041273;24041273;24041273;24041273;24043084;24043084;24043084;24043084;24043084;24043084;24049220;24049220;24049220;24049220;24049220;24049220;24050974;24050974;24050974;24050974;240…	+;+;+;+;+;+;+;+;+;+;+;+;+;+;+;+;+;+;+;+;+;+;+;+;+;+;+;+;+;+;+;+;+;+;+;+;+;+;+;+;+;+;+;+;+;+;+;+;+;+;+;+;+;+;+;+;+;+;+;+;+;+;+;+;+;+;+;+;+;+;+;+;+;+;+;+;+;+;+;+;+;+;+;+;+;+;+;+;+;+;+;+;+;+;+;+;+;+;+;+;+;+;+;+;+;+;+;+;+;+;+;+;+;+;+;+;+;+;+;+;+;+;+;+;+;+;+;+;+;+;+;+;+;+;+;+;+;+;+;+;+;+;+;+;+;+;+;+;+;+;+;+;+;+;+;+;+;+;+;+;+;+;+;+;+;+;+;+;+;+;+;+;+;+;+;+;+;+;+;+;+;+;+;+;+;+;+;+;+;+;+	9388	chr22:24011192-24178628	4057.91	4181.31	4035.35	5501.42	2521.61	3365.21	3370.4	4494.37	3940.95	-0.35546	0.0794655	-4.47314	7.70787e-06	0.000852317
72	ENSG00000012779.10	ALOX5	arachidonate 5-lipoxygenase [Source:HGNC Symbol;Acc:HGNC:435]	chr10;chr10;chr10;chr10;chr10;chr10;chr10;chr10;chr10;chr10;chr10;chr10;chr10;chr10;chr10;chr10;chr10;chr10;chr10;chr10;chr10;chr10;chr10;chr10;chr10;chr10;chr10;chr10;chr10;chr10;chr10;chr10;chr10;chr10;chr10;chr10;chr10;chr10;chr10;chr10;chr10;chr10;chr10;chr10;chr10;chr10;chr10;chr10;chr10;chr10;chr10;chr10	45374176;45374227;45374280;45382483;45382483;45382483;45395855;45395855;45412189;45412191;45412191;45424041;45424041;45424041;45424084;45424960;45424960;45424960;45424960;45428361;45428618;45428618;45428618;45440430;45440430;45440430;45440430;45441344;45441344;45441344;45441344;45442613;45443038;45443038;45443038;45443242;45443416;45443416;45443416;45443416;45443421;45443728;45443728;45443728;454…	45374429;45374429;45374429;45382681;45382681;45382681;45395936;45395936;45412313;45412313;45412313;45424147;45424147;45424147;45424147;45425132;45425132;45425132;45425132;45428486;45428764;45428764;45428764;45440633;45440633;45440633;45440633;45441585;45441430;45441430;45441430;45443216;45443216;45443216;45443216;45443537;45443447;45443537;45443537;45443537;45443537;45443828;45444214;45443828;454…	+;+;+;+;+;+;+;+;+;+;+;+;+;+;+;+;+;+;+;+;+;+;+;+;+;+;+;+;+;+;+;+;+;+;+;+;+;+;+;+;+;+;+;+;+;+;+;+;+;+;+;+	3730	chr10:45374176-45446119	8188.26	7379.51	7193.83	10088.3	5166.12	6110.42	6115.13	8280.33	7315.24	-0.337176	0.0755024	-4.46576	7.97846e-06	0.000869984
73	ENSG00000168016.14	TRANK1	tetratricopeptide repeat and ankyrin repeat containing 1 [Source:HGNC Symbol;Acc:HGNC:29011]	chr3;chr3;chr3;chr3;chr3;chr3;chr3;chr3;chr3;chr3;chr3;chr3;chr3;chr3;chr3;chr3;chr3;chr3;chr3;chr3;chr3;chr3;chr3;chr3;chr3;chr3;chr3;chr3;chr3;chr3;chr3;chr3;chr3;chr3;chr3;chr3;chr3;chr3;chr3;chr3;chr3;chr3;chr3;chr3;chr3;chr3;chr3;chr3;chr3;chr3;chr3;chr3;chr3;chr3;chr3;chr3;chr3;chr3;chr3;chr3;chr3;chr3;chr3;chr3;chr3;chr3;chr3;chr3;chr3;chr3;chr3;chr3;chr3;chr3;chr3;chr3;chr3;chr3;chr3;chr3…	36826820;36826826;36826826;36826832;36826832;36829564;36829564;36829564;36829564;36829564;36830873;36830873;36830873;36830873;36830873;36834387;36834762;36834762;36834762;36834762;36834762;36838372;36838372;36838372;36838372;36838613;36838613;36838613;36838613;36838613;36842622;36842622;36842622;36842622;36842622;36842680;36846248;36846248;36846248;36846248;36846248;36846248;36847200;36847200;368…	36828375;36828375;36828375;36828375;36828375;36829662;36829662;36829662;36829662;36829662;36833919;36833919;36833919;36833919;36833919;36834475;36834907;36834907;36834907;36834907;36834907;36838504;36838504;36838504;36838504;36838716;36838716;36838716;36838716;36838716;36842710;36842710;36842710;36842710;36842710;36842710;36846404;36846404;36846404;36846404;36846404;36846404;36847346;36847346;368…	-;-;-;-;-;-;-;-;-;-;-;-;-;-;-;-;-;-;-;-;-;-;-;-;-;-;-;-;-;-;-;-;-;-;-;-;-;-;-;-;-;-;-;-;-;-;-;-;-;-;-;-;-;-;-;-;-;-;-;-;-;-;-;-;-;-;-;-;-;-;-;-;-;-;-;-;-;-;-;-;-;-;-;-;-;-;-;-;-;-;-;-;-;-;-;-;-;-;-;-;-;-;-;-;-;-	12174	chr3:36826820-36945098	8063.52	6934.2	6736.66	5306.31	15555.4	8920.38	7890.55	6288.03	8211.88	0.398401	0.0904956	4.40244	1.07039e-05	0.00114387
74	ENSG00000087157.18	PGS1	phosphatidylglycerophosphate synthase 1 [Source:HGNC Symbol;Acc:HGNC:30029]	chr17;chr17;chr17;chr17;chr17;chr17;chr17;chr17;chr17;chr17;chr17;chr17;chr17;chr17;chr17;chr17;chr17;chr17;chr17;chr17;chr17;chr17;chr17;chr17;chr17;chr17;chr17;chr17;chr17;chr17;chr17;chr17;chr17;chr17;chr17;chr17;chr17;chr17;chr17;chr17;chr17;chr17;chr17;chr17;chr17;chr17;chr17;chr17;chr17;chr17;chr17;chr17;chr17;chr17;chr17;chr17;chr17;chr17;chr17;chr17;chr17;chr17;chr17;chr17;chr17;chr17;chr…	78378640;78378649;78378649;78378649;78378651;78378657;78378662;78378670;78378678;78378697;78380871;78382664;78392476;78392476;78392476;78392476;78392476;78392476;78392514;78392514;78392514;78396308;78396308;78396308;78396308;78396308;78396308;78396308;78398252;78398252;78398252;78398252;78398252;78398252;78398252;78398252;78398252;78399289;78399348;78399348;78399348;78399348;78399348;78399348;783…	78378808;78378808;78378808;78378808;78378808;78378808;78378808;78378808;78378808;78378808;78381017;78382785;78392665;78392665;78392665;78392665;78392665;78392665;78392665;78392665;78392665;78396385;78396385;78396385;78396385;78396385;78396385;78396385;78398351;78398351;78398351;78398351;78398351;78398351;78398268;78398351;78398351;78399537;78399537;78399537;78399537;78399537;78399537;78399537;783…	+;+;+;+;+;+;+;+;+;+;+;+;+;+;+;+;+;+;+;+;+;+;+;+;+;+;+;+;+;+;+;+;+;+;+;+;+;+;+;+;+;+;+;+;+;+;+;+;+;+;+;+;+;+;+;+;+;+;+;+;+;+;+;+;+;+;+;+;+;+;+;+;+;+;+;+;+;+;+;+;+;+;+;+;+;+;+;+;+;+	4965	chr17:78378640-78425114	1712.09	1936.66	1970	1915.2	2190.64	3146.12	2516.24	2277.13	2208.01	0.376099	0.0854602	4.40087	1.07816e-05	0.00114387
75	ENSG00000189350.12	TOGARAM2	TOG array regulator of axonemal microtubules 2 [Source:HGNC Symbol;Acc:HGNC:33715]	chr2;chr2;chr2;chr2;chr2;chr2;chr2;chr2;chr2;chr2;chr2;chr2;chr2;chr2;chr2;chr2;chr2;chr2;chr2;chr2;chr2;chr2;chr2;chr2;chr2;chr2;chr2;chr2;chr2;chr2;chr2;chr2;chr2;chr2;chr2;chr2;chr2;chr2;chr2;chr2;chr2;chr2;chr2;chr2;chr2;chr2;chr2;chr2;chr2;chr2;chr2;chr2;chr2	28956611;28970939;28981298;28994725;28994725;28994725;28998143;28998143;28999181;28999181;29002536;29003492;29011455;29014395;29014467;29014510;29017154;29017792;29018261;29022158;29022158;29023086;29023086;29023086;29024139;29024139;29024139;29024139;29026853;29026853;29026853;29032771;29032934;29032934;29032934;29033431;29033469;29033469;29033469;29033469;29035464;29035464;29035464;29035464;290…	28956697;28971114;28981538;28994862;28994862;28994740;28998253;28998253;28999468;28999248;29002747;29003682;29011501;29014561;29014561;29014561;29017304;29017956;29018576;29022308;29022308;29023191;29023191;29023191;29024374;29024374;29024374;29024374;29027011;29027011;29027011;29033051;29033051;29033051;29033051;29033563;29033563;29033563;29033563;29033520;29035656;29035656;29035656;29035656;290…	+;+;+;+;+;+;+;+;+;+;+;+;+;+;+;+;+;+;+;+;+;+;+;+;+;+;+;+;+;+;+;+;+;+;+;+;+;+;+;+;+;+;+;+;+;+;+;+;+;+;+;+;+	19816	chr2:28956611-29061373	386.276	145.893	475.899	270.329	553.484	280.286	691.851	468.863	409.11	0.531849	0.121316	4.38402	1.16511e-05	0.00120393
76	ENSG00000197381.15	ADARB1	adenosine deaminase, RNA specific B1 [Source:HGNC Symbol;Acc:HGNC:226]	chr21;chr21;chr21;chr21;chr21;chr21;chr21;chr21;chr21;chr21;chr21;chr21;chr21;chr21;chr21;chr21;chr21;chr21;chr21;chr21;chr21;chr21;chr21;chr21;chr21;chr21;chr21;chr21;chr21;chr21;chr21;chr21;chr21;chr21;chr21;chr21;chr21;chr21;chr21;chr21;chr21;chr21;chr21;chr21;chr21;chr21;chr21;chr21;chr21;chr21;chr21;chr21;chr21;chr21;chr21;chr21;chr21;chr21;chr21;chr21;chr21;chr21;chr21;chr21;chr21;chr21;chr…	45073853;45074569;45074600;45074600;45074600;45074600;45074600;45074600;45116933;45118564;45120794;45120900;45128402;45128402;45128402;45128402;45128402;45128402;45128402;45128402;45128402;45128453;45132215;45133559;45134715;45134715;45134715;45134715;45134726;45134796;45137081;45144631;45144631;45145164;45171610;45171610;45171610;45171610;45171610;45171610;45171610;45171610;45171610;45171642;451…	45073903;45074793;45074793;45074793;45074793;45074793;45074793;45074793;45117038;45118619;45120959;45120959;45128573;45128573;45128573;45128573;45128573;45128573;45128573;45128573;45128573;45128573;45132306;45133682;45134832;45134832;45134832;45134832;45134832;45134832;45137326;45144682;45144962;45146295;45171759;45171684;45171684;45171684;45171684;45171684;45171684;45171684;45171684;45171684;451…	+;+;+;+;+;+;+;+;+;+;+;+;+;+;+;+;+;+;+;+;+;+;+;+;+;+;+;+;+;+;+;+;+;+;+;+;+;+;+;+;+;+;+;+;+;+;+;+;+;+;+;+;+;+;+;+;+;+;+;+;+;+;+;+;+;+;+;+;+;+;+;+;+;+;+;+;+;+;+;+;+;+;+;+;+;+;+;+;+;+;+;+;+;+;+;+;+;+;+;+;+;+;+;+;+;+;+;+;+;+;+;+;+;+;+;+;+;+;+;+;+;+;+;+;+	10049	chr21:45073853-45226560	1873.04	3039.91	3402.81	2250.93	2217.95	4433.14	4061.34	2981.15	3032.53	0.335547	0.0765398	4.38396	1.16544e-05	0.00120393
77	ENSG00000134242.15	PTPN22	protein tyrosine phosphatase, non-receptor type 22 [Source:HGNC Symbol;Acc:HGNC:9652]	chr1;chr1;chr1;chr1;chr1;chr1;chr1;chr1;chr1;chr1;chr1;chr1;chr1;chr1;chr1;chr1;chr1;chr1;chr1;chr1;chr1;chr1;chr1;chr1;chr1;chr1;chr1;chr1;chr1;chr1;chr1;chr1;chr1;chr1;chr1;chr1;chr1;chr1;chr1;chr1;chr1;chr1;chr1;chr1;chr1;chr1;chr1;chr1;chr1;chr1;chr1;chr1;chr1;chr1;chr1;chr1;chr1;chr1;chr1;chr1;chr1;chr1;chr1;chr1;chr1;chr1;chr1;chr1;chr1;chr1;chr1;chr1;chr1;chr1;chr1;chr1;chr1;chr1;chr1;chr1…	113813811;113813811;113813812;113813815;113814664;113814679;113819299;113819526;113819577;113819577;113819577;113819577;113819577;113819577;113825142;113825142;113825142;113825142;113825142;113825142;113829592;113829592;113829592;113829592;113829592;113829592;113829949;113829949;113829949;113829949;113829949;113829949;113832947;113833111;113833111;113833111;113833111;113833111;113833111;113834309…	113814969;113814969;113814969;113814969;113814969;113814969;113819654;113819654;113819654;113819654;113819832;113819654;113819654;113819654;113825172;113825172;113825172;113825172;113825172;113825172;113829707;113829707;113829707;113829707;113829707;113829707;113830029;113830029;113830029;113830029;113830029;113830029;113833138;113833138;113833138;113833138;113833138;113833138;113833138;113834439…	-;-;-;-;-;-;-;-;-;-;-;-;-;-;-;-;-;-;-;-;-;-;-;-;-;-;-;-;-;-;-;-;-;-;-;-;-;-;-;-;-;-;-;-;-;-;-;-;-;-;-;-;-;-;-;-;-;-;-;-;-;-;-;-;-;-;-;-;-;-;-;-;-;-;-;-;-;-;-;-;-;-;-;-;-;-;-;-;-;-;-;-;-;-;-;-;-;-;-;-;-;-;-;-;-;-;-;-;-;-;-;-;-;-;-;-;-;-;-;-;-;-;-;-;-;-;-;-;-;-;-;-;-;-;-;-;-;-;-;-;-;-;-;-;-;-;-;-	4503	chr1:113813811-113871759	2258.31	3921.94	3333.85	2401.35	3114.45	4692.13	3850.97	3339.01	3364	0.324701	0.0748686	4.33694	1.4448e-05	0.00147314
78	ENSG00000132334.16	PTPRE	protein tyrosine phosphatase, receptor type E [Source:HGNC Symbol;Acc:HGNC:9669]	chr10;chr10;chr10;chr10;chr10;chr10;chr10;chr10;chr10;chr10;chr10;chr10;chr10;chr10;chr10;chr10;chr10;chr10;chr10;chr10;chr10;chr10;chr10;chr10;chr10;chr10;chr10;chr10;chr10;chr10;chr10;chr10;chr10;chr10;chr10;chr10;chr10;chr10;chr10;chr10;chr10;chr10;chr10;chr10;chr10;chr10;chr10;chr10;chr10;chr10;chr10;chr10;chr10;chr10;chr10;chr10;chr10;chr10;chr10;chr10;chr10;chr10;chr10;chr10;chr10;chr10;chr…	127907061;127907152;127964828;127982274;127982274;127987344;127998126;128040875;128040875;128040875;128040875;128047390;128047390;128047390;128047390;128047406;128047570;128047619;128047629;128047631;128047764;128047764;128047764;128047764;128047764;128047764;128047764;128047770;128049530;128049530;128049530;128049530;128049530;128049530;128049530;128049530;128049535;128056123;128056123;128056123…	127907309;127907309;127964998;127982296;127982296;127987395;127999961;128040990;128040990;128040990;128040990;128047489;128047489;128047489;128047489;128047489;128047683;128047837;128047683;128047683;128047837;128047837;128047837;128047837;128047837;128047837;128047837;128047837;128049666;128049635;128049666;128049666;128049666;128049666;128049666;128049666;128049666;128056213;128056213;128056213…	+;+;+;+;+;+;+;+;+;+;+;+;+;+;+;+;+;+;+;+;+;+;+;+;+;+;+;+;+;+;+;+;+;+;+;+;+;+;+;+;+;+;+;+;+;+;+;+;+;+;+;+;+;+;+;+;+;+;+;+;+;+;+;+;+;+;+;+;+;+;+;+;+;+;+;+;+;+;+;+;+;+;+;+;+;+;+;+;+;+;+;+;+;+;+;+;+;+;+;+	11235	chr10:127907061-128085855	4143.42	6217.13	6929.06	3676.7	4235.88	9291.14	8763.75	6644.42	6237.69	0.399296	0.0924153	4.32067	1.55555e-05	0.00156572
79	ENSG00000227507.2	LTB	lymphotoxin beta [Source:HGNC Symbol;Acc:HGNC:6711]	chr6;chr6;chr6;chr6;chr6;chr6;chr6;chr6;chr6;chr6;chr6;chr6	31580525;31580555;31580555;31580624;31581559;31581559;31581559;31581559;31581814;31582256;31582256;31582496	31581163;31581163;31581163;31581163;31581630;31581630;31582406;31581630;31581859;31582427;31582425;31582522	-;-;-;-;-;-;-;-;-;-;-;-	1535	chr6:31580525-31582522	176.037	556.872	797.706	2052.54	91.5779	421.316	616.591	1280.97	749.202	-0.474135	0.110302	-4.29851	1.7195e-05	0.00170883
80	ENSG00000197081.13	IGF2R	insulin like growth factor 2 receptor [Source:HGNC Symbol;Acc:HGNC:5467]	chr6;chr6;chr6;chr6;chr6;chr6;chr6;chr6;chr6;chr6;chr6;chr6;chr6;chr6;chr6;chr6;chr6;chr6;chr6;chr6;chr6;chr6;chr6;chr6;chr6;chr6;chr6;chr6;chr6;chr6;chr6;chr6;chr6;chr6;chr6;chr6;chr6;chr6;chr6;chr6;chr6;chr6;chr6;chr6;chr6;chr6;chr6;chr6;chr6;chr6;chr6;chr6;chr6;chr6;chr6;chr6;chr6;chr6;chr6;chr6;chr6;chr6;chr6;chr6;chr6;chr6;chr6;chr6;chr6;chr6;chr6;chr6;chr6;chr6;chr6;chr6;chr6;chr6;chr6;chr6…	159969099;159969106;159991184;159991184;160009010;160009010;160010687;160010687;160024572;160024572;160027185;160027185;160029550;160029550;160032432;160032551;160032551;160032942;160032942;160032942;160034419;160034419;160034419;160040560;160040560;160043148;160043148;160044514;160044514;160045745;160045745;160046498;160046498;160047159;160047159;160047792;160047792;160048375;160048375;160050473…	159969395;159969395;159991323;159991323;160009134;160009134;160010785;160010785;160024704;160024704;160027314;160027314;160029655;160029655;160032713;160032713;160032713;160033107;160033107;160033107;160036725;160034522;160034522;160040724;160040724;160043288;160043288;160044657;160044657;160045882;160045882;160046645;160046645;160047336;160047336;160047907;160047907;160048543;160048543;160050652…	+;+;+;+;+;+;+;+;+;+;+;+;+;+;+;+;+;+;+;+;+;+;+;+;+;+;+;+;+;+;+;+;+;+;+;+;+;+;+;+;+;+;+;+;+;+;+;+;+;+;+;+;+;+;+;+;+;+;+;+;+;+;+;+;+;+;+;+;+;+;+;+;+;+;+;+;+;+;+;+;+;+;+;+;+;+;+;+;+;+;+;+;+;+;+;+;+;+;+;+;+;+;+;+;+;+;+;+;+;+;+;+;+;+;+;+;+;+;+;+;+;+;+;+;+;+;+;+;+;+;+;+;+;+	17843	chr6:159969099-160113507	6342.38	7511.1	7609.28	5826.25	8144.01	9348.79	8410.12	7376.2	7571.02	0.274959	0.0644371	4.26709	1.98042e-05	0.00194354
81	ENSG00000245532.8	NEAT1	nuclear paraspeckle assembly transcript 1 [Source:HGNC Symbol;Acc:HGNC:30815]	chr11;chr11;chr11;chr11;chr11;chr11;chr11;chr11;chr11;chr11;chr11;chr11;chr11;chr11;chr11;chr11;chr11	65422774;65422798;65422800;65422804;65423096;65423125;65423295;65423295;65423295;65423539;65423627;65423627;65423627;65423963;65423963;65425551;65426061	65423383;65445540;65423212;65423383;65423113;65423219;65423383;65426499;65426405;65423678;65426513;65423657;65426457;65424967;65424404;65425737;65426385	+;+;+;+;+;+;+;+;+;+;+;+;+;+;+;+;+	22767	chr11:65422774-65445540	15350.5	11711.5	11382.4	16321.1	22884	15880.5	10949.9	26040.2	16315	0.36982	0.0867352	4.26378	2.00994e-05	0.00194816
82	ENSG00000136630.12	HLX	H2.0 like homeobox [Source:HGNC Symbol;Acc:HGNC:4978]	chr1;chr1;chr1;chr1;chr1;chr1;chr1;chr1;chr1	220879400;220879431;220881069;220881194;220881194;220882164;220882164;220884195;220884195	220880449;220885056;220881099;220881373;220881373;220882348;220882348;220884493;220885059	+;+;+;+;+;+;+;+;+	5660	chr1:220879400-220885059	621.664	1706.85	1860.18	1209.94	714.147	2582.89	2418.31	1672.42	1598.3	0.373573	0.0879454	4.24778	2.15897e-05	0.00206708
83	ENSG00000185989.10	RASA3	RAS p21 protein activator 3 [Source:HGNC Symbol;Acc:HGNC:20331]	chr13;chr13;chr13;chr13;chr13;chr13;chr13;chr13;chr13;chr13;chr13;chr13;chr13;chr13;chr13;chr13;chr13;chr13;chr13;chr13;chr13;chr13;chr13;chr13;chr13;chr13;chr13;chr13;chr13;chr13	113977783;113981675;113992485;113996531;113999585;114000826;114007533;114009387;114011171;114013142;114015209;114016197;114017237;114018104;114018763;114021404;114021409;114024279;114024279;114027389;114027389;114027843;114027847;114029811;114029811;114035626;114041000;114052052;114073720;114132435	113979422;113981858;113992588;113996739;113999667;114000932;114007606;114009464;114011248;114013248;114015332;114016271;114017351;114018252;114018919;114021508;114021508;114024355;114024355;114027456;114027461;114027927;114027927;114029887;114029887;114036193;114041094;114052155;114073837;114132611	-;-;-;-;-;-;-;-;-;-;-;-;-;-;-;-;-;-;-;-;-;-;-;-;-;-;-;-;-;-	4763	chr13:113977783-114132611	2090.32	1940.47	1276.16	3382.39	1447.57	1616.97	1068.15	2404.2	1903.28	-0.352289	0.0832449	-4.23195	2.3167e-05	0.00219138
84	ENSG00000250696.5	AC111000.4	novel transcript, antisense to UGT2B11	chr4;chr4;chr4;chr4;chr4;chr4;chr4;chr4;chr4	69182100;69195668;69200420;69200472;69201172;69211066;69211066;69214473;69214473	69182372;69195771;69200578;69200578;69201284;69211147;69211147;69216766;69214475	+;+;+;+;+;+;+;+;+	3025	chr4:69182100-69216766	1167.88	3108.57	1603.07	1115.11	2057.29	3916.91	1771.79	1631.53	2046.52	0.401358	0.0953144	4.21089	2.54367e-05	0.00235571
85	ENSG00000135677.10	GNS	glucosamine (N-acetyl)-6-sulfatase [Source:HGNC Symbol;Acc:HGNC:4422]	chr12;chr12;chr12;chr12;chr12;chr12;chr12;chr12;chr12;chr12;chr12;chr12;chr12;chr12;chr12;chr12;chr12;chr12;chr12;chr12;chr12;chr12;chr12;chr12;chr12;chr12;chr12;chr12;chr12;chr12;chr12;chr12;chr12;chr12;chr12;chr12;chr12;chr12;chr12;chr12;chr12;chr12;chr12;chr12;chr12;chr12;chr12;chr12;chr12;chr12;chr12;chr12;chr12;chr12;chr12;chr12;chr12;chr12;chr12;chr12;chr12;chr12;chr12;chr12;chr12;chr12;chr…	64713445;64713449;64716462;64716475;64716609;64720022;64720022;64720022;64720022;64720022;64720039;64720051;64721595;64721595;64721595;64721595;64721595;64721595;64721595;64722833;64723006;64723006;64723006;64723006;64723006;64723006;64723006;64728956;64728956;64728956;64728956;64728956;64728956;64728956;64737004;64737004;64737004;64737004;64737004;64737004;64739381;64739381;64739381;64739381;647…	64716819;64716819;64716819;64716819;64716819;64720182;64720182;64720182;64720182;64720182;64720182;64720182;64721705;64721705;64721705;64721705;64721705;64721705;64721705;64723113;64723113;64723113;64723113;64723113;64723113;64723113;64723113;64729218;64729057;64729154;64729057;64729057;64729057;64729057;64737107;64737107;64737107;64737107;64737107;64737107;64739499;64739499;64739499;64739499;647…	-;-;-;-;-;-;-;-;-;-;-;-;-;-;-;-;-;-;-;-;-;-;-;-;-;-;-;-;-;-;-;-;-;-;-;-;-;-;-;-;-;-;-;-;-;-;-;-;-;-;-;-;-;-;-;-;-;-;-;-;-;-;-;-;-;-;-;-;-;-;-;-;-;-;-;-;-;-;-;-;-;-;-;-;-;-;-;-	6284	chr12:64713445-64759447	1311.73	1831.77	2361.62	1187.05	1581.73	2577.57	2994.09	1511.76	1919.66	0.334793	0.0795678	4.20765	2.58044e-05	0.00235571
86	ENSG00000196535.16	MYO18A	myosin XVIIIA [Source:HGNC Symbol;Acc:HGNC:31104]	chr17;chr17;chr17;chr17;chr17;chr17;chr17;chr17;chr17;chr17;chr17;chr17;chr17;chr17;chr17;chr17;chr17;chr17;chr17;chr17;chr17;chr17;chr17;chr17;chr17;chr17;chr17;chr17;chr17;chr17;chr17;chr17;chr17;chr17;chr17;chr17;chr17;chr17;chr17;chr17;chr17;chr17;chr17;chr17;chr17;chr17;chr17;chr17;chr17;chr17;chr17;chr17;chr17;chr17;chr17;chr17;chr17;chr17;chr17;chr17;chr17;chr17;chr17;chr17;chr17;chr17;chr…	29071124;29073517;29073519;29073519;29073519;29073521;29074481;29074748;29074829;29074859;29079727;29082316;29082316;29082316;29082316;29082316;29082316;29082316;29082316;29082316;29082316;29085604;29086438;29086438;29086438;29086438;29086438;29086438;29086438;29086438;29086460;29086572;29086936;29086936;29086936;29086936;29086936;29086936;29086936;29086936;29086936;29086936;29089961;29089961;290…	29074914;29074914;29074914;29074914;29074914;29074914;29074914;29074914;29074914;29074914;29081000;29082438;29082438;29082438;29082438;29082438;29082438;29082438;29082438;29082438;29082438;29085648;29086801;29086577;29086577;29086577;29086577;29086577;29086577;29086577;29086624;29086577;29087121;29087121;29087121;29087121;29087121;29087121;29087121;29087121;29087121;29087121;29090098;29090098;290…	-;-;-;-;-;-;-;-;-;-;-;-;-;-;-;-;-;-;-;-;-;-;-;-;-;-;-;-;-;-;-;-;-;-;-;-;-;-;-;-;-;-;-;-;-;-;-;-;-;-;-;-;-;-;-;-;-;-;-;-;-;-;-;-;-;-;-;-;-;-;-;-;-;-;-;-;-;-;-;-;-;-;-;-;-;-;-;-;-;-;-;-;-;-;-;-;-;-;-;-;-;-;-;-;-;-;-;-;-;-;-;-;-;-;-;-;-;-;-;-;-;-;-;-;-;-;-;-;-;-;-;-;-;-;-;-;-;-;-;-;-;-;-;-;-;-;-;-;-;-;-;-;-;-;-;-;-;-;-;-;-;-;-;-;-;-;-;-;-;-;-;-;-;-;-;-;-;-;-;-;-;-;-;-;-;-;-;-;-;-;-;-;-;-;-;-;-;-;-;-…	15047	chr17:29071124-29180412	5724.74	9188.39	6405.48	8773.72	3741.04	7726.5	5455.02	7384.96	6799.98	-0.311502	0.0739951	-4.20976	2.55642e-05	0.00235571
87	ENSG00000075568.16	TMEM131	transmembrane protein 131 [Source:HGNC Symbol;Acc:HGNC:30366]	chr2;chr2;chr2;chr2;chr2;chr2;chr2;chr2;chr2;chr2;chr2;chr2;chr2;chr2;chr2;chr2;chr2;chr2;chr2;chr2;chr2;chr2;chr2;chr2;chr2;chr2;chr2;chr2;chr2;chr2;chr2;chr2;chr2;chr2;chr2;chr2;chr2;chr2;chr2;chr2;chr2;chr2;chr2;chr2;chr2;chr2;chr2;chr2;chr2;chr2;chr2;chr2;chr2;chr2;chr2;chr2;chr2;chr2;chr2;chr2;chr2;chr2;chr2;chr2;chr2;chr2;chr2;chr2;chr2;chr2;chr2;chr2;chr2;chr2;chr2;chr2	97756333;97756340;97758893;97758893;97758896;97759652;97759652;97759683;97760593;97760593;97760793;97760793;97762035;97766114;97766478;97772297;97775843;97792386;97792855;97793290;97793395;97793395;97794930;97794930;97796218;97796218;97796218;97796844;97797365;97801895;97802428;97802652;97805088;97805376;97805551;97809688;97811128;97812421;97812639;97813971;97814235;97814349;97815199;97815199;978…	97757383;97757383;97759053;97765317;97759053;97760095;97759749;97759749;97760689;97760689;97761197;97760914;97762200;97766263;97766602;97772424;97776018;97792984;97792984;97793553;97793553;97793553;97795115;97795115;97796404;97796354;97796404;97796986;97797516;97801961;97802537;97802790;97805205;97805451;97805703;97809774;97811232;97812555;97812749;97814141;97814388;97814388;97815307;97815307;978…	-;-;-;-;-;-;-;-;-;-;-;-;-;-;-;-;-;-;-;-;-;-;-;-;-;-;-;-;-;-;-;-;-;-;-;-;-;-;-;-;-;-;-;-;-;-;-;-;-;-;-;-;-;-;-;-;-;-;-;-;-;-;-;-;-;-;-;-;-;-;-;-;-;-;-;-	12985	chr2:97756333-97995891	4195.73	6940.88	6927.36	6605.63	4960.47	8466.24	7972.16	8743.35	6851.48	0.269225	0.0640488	4.20345	2.62883e-05	0.00237229
88	ENSG00000263264.1	AC119396.1	novel protein	chr19;chr19;chr19;chr19;chr19;chr19;chr19;chr19;chr19;chr19	7348943;7362781;7372812;7375720;7376643;7378394;7379122;7380917;7382792;7383062	7349241;7362905;7373071;7375870;7376757;7378451;7379166;7380994;7382894;7383385	+;+;+;+;+;+;+;+;+;+	1558	chr19:7348943-7383385	1201.08	1806.02	1852.52	2596.47	645.865	1466.18	1597.7	1800.96	1620.85	-0.413687	0.0992139	-4.16965	3.05072e-05	0.00272173
89	ENSG00000141401.11	IMPA2	inositol monophosphatase 2 [Source:HGNC Symbol;Acc:HGNC:6051]	chr18;chr18;chr18;chr18;chr18;chr18;chr18;chr18;chr18;chr18;chr18;chr18;chr18;chr18;chr18;chr18;chr18;chr18;chr18;chr18;chr18;chr18;chr18;chr18;chr18;chr18;chr18;chr18;chr18;chr18;chr18;chr18;chr18;chr18;chr18;chr18;chr18;chr18;chr18;chr18;chr18;chr18;chr18;chr18;chr18;chr18;chr18;chr18;chr18;chr18;chr18;chr18;chr18;chr18;chr18;chr18;chr18;chr18;chr18;chr18;chr18;chr18;chr18;chr18;chr18;chr18;chr…	11981025;11981037;11981428;11981428;11981465;11981516;11981611;11981670;11999054;11999054;11999054;11999054;11999054;11999054;11999054;11999062;11999136;12008333;12008333;12009883;12009883;12009883;12009883;12009883;12009883;12009883;12009883;12009900;12009931;12012170;12012170;12012170;12012170;12012170;12012170;12012170;12012170;12014265;12014265;12014265;12014265;12014265;12014265;12014265;120…	11981205;11981130;11981765;11981765;11981765;11981765;11981765;11981693;11999187;11999187;11999187;11999187;11999187;11999187;11999187;11999187;11999187;12008591;12008360;12010221;12009987;12009987;12009987;12009987;12009987;12009987;12009987;12009987;12009987;12012215;12012215;12012215;12012215;12012215;12012349;12012215;12012215;12014373;12014373;12014373;12014373;12014373;12014373;12014373;120…	+;+;+;+;+;+;+;+;+;+;+;+;+;+;+;+;+;+;+;+;+;+;+;+;+;+;+;+;+;+;+;+;+;+;+;+;+;+;+;+;+;+;+;+;+;+;+;+;+;+;+;+;+;+;+;+;+;+;+;+;+;+;+;+;+;+;+;+;+	3825	chr18:11981025-12030883	1637.65	1567.63	3239.35	2391.54	857.137	1294.11	2846.29	1627.14	1932.61	-0.415784	0.100193	-4.14982	3.32736e-05	0.00293518
90	ENSG00000028137.18	TNFRSF1B	TNF receptor superfamily member 1B [Source:HGNC Symbol;Acc:HGNC:11917]	chr1;chr1;chr1;chr1;chr1;chr1;chr1;chr1;chr1;chr1;chr1;chr1;chr1;chr1;chr1;chr1;chr1;chr1;chr1;chr1;chr1;chr1;chr1;chr1;chr1;chr1;chr1	12167003;12167003;12167003;12188796;12188796;12190957;12190957;12190957;12191774;12191774;12191774;12191838;12192348;12192348;12192431;12192431;12192863;12192863;12192863;12193955;12193955;12194584;12194584;12201967;12201967;12206740;12206740	12167169;12167169;12167169;12188895;12188895;12191085;12191085;12191085;12191923;12191923;12191923;12191923;12192524;12192358;12192524;12192524;12193008;12193098;12193098;12194032;12194032;12194618;12194618;12202171;12202171;12209228;12209228	+;+;+;+;+;+;+;+;+;+;+;+;+;+;+;+;+;+;+;+;+;+;+;+;+;+;+	3766	chr1:12167003-12209228	2385.06	2023.43	3477.73	1933.73	2701.55	2860.52	4327.93	2522.51	2779.06	0.317932	0.0767636	4.1417	3.44742e-05	0.00297425
91	ENSG00000162924.14	REL	REL proto-oncogene, NF-kB subunit [Source:HGNC Symbol;Acc:HGNC:9954]	chr2;chr2;chr2;chr2;chr2;chr2;chr2;chr2;chr2;chr2;chr2;chr2;chr2;chr2;chr2;chr2;chr2;chr2;chr2;chr2;chr2;chr2;chr2;chr2	60881521;60881656;60891683;60891683;60894397;60894397;60894397;60898970;60900992;60900992;60900992;60916877;60916877;60918191;60918191;60918394;60918394;60920041;60920041;60920383;60920574;60920574;60921763;60921763	60881850;60881850;60891825;60891825;60894545;60894545;60894545;60900884;60901083;60901083;60901083;60917017;60917017;60918295;60918295;60918606;60918606;60920109;60920109;60920478;60920642;60920642;60922984;60931610	+;+;+;+;+;+;+;+;+;+;+;+;+;+;+;+;+;+;+;+;+;+;+;+	13170	chr2:60881521-60931610	2146.65	1939.52	2284.15	1701.55	2928.08	2710.62	2458.2	2399.82	2321.07	0.347303	0.0838344	4.14272	3.43208e-05	0.00297425
92	ENSG00000173559.12	NABP1	nucleic acid binding protein 1 [Source:HGNC Symbol;Acc:HGNC:26232]	chr2;chr2;chr2;chr2;chr2;chr2;chr2;chr2;chr2;chr2;chr2;chr2;chr2;chr2;chr2;chr2;chr2;chr2;chr2;chr2;chr2;chr2;chr2;chr2;chr2;chr2;chr2;chr2;chr2;chr2;chr2;chr2;chr2;chr2;chr2;chr2;chr2;chr2;chr2;chr2;chr2;chr2;chr2;chr2;chr2;chr2;chr2;chr2;chr2;chr2;chr2;chr2;chr2;chr2	191678068;191678127;191678136;191678136;191678136;191678147;191678204;191678532;191678990;191678990;191678990;191678990;191678990;191678990;191678990;191678990;191678990;191681946;191681946;191681946;191681946;191681946;191681946;191681946;191681946;191681946;191682492;191682492;191682492;191682492;191683290;191683505;191683729;191683729;191683729;191683729;191683729;191683729;191684230;191684230…	191678241;191678241;191678705;191678241;191678241;191678705;191678396;191678705;191679128;191679128;191679128;191679128;191679128;191679128;191679128;191679128;191679128;191682017;191682017;191682017;191682017;191682017;191682017;191682017;191682487;191682017;191682595;191683135;191682595;191682595;191683804;191683804;191683804;191683804;191683804;191683804;191683804;191683804;191684278;191684296…	+;+;+;+;+;+;+;+;+;+;+;+;+;+;+;+;+;+;+;+;+;+;+;+;+;+;+;+;+;+;+;+;+;+;+;+;+;+;+;+;+;+;+;+;+;+;+;+;+;+;+;+;+;+	13806	chr2:191678068-191696659	2062.15	1127.09	1360.44	1793.11	3000.38	1600.12	1555.99	2220.16	1839.93	0.351176	0.0853237	4.11581	3.8583e-05	0.0032812
93	ENSG00000101605.12	MYOM1	myomesin 1 [Source:HGNC Symbol;Acc:HGNC:7613]	chr18;chr18;chr18;chr18;chr18;chr18;chr18;chr18;chr18;chr18;chr18;chr18;chr18;chr18;chr18;chr18;chr18;chr18;chr18;chr18;chr18;chr18;chr18;chr18;chr18;chr18;chr18;chr18;chr18;chr18;chr18;chr18;chr18;chr18;chr18;chr18;chr18;chr18;chr18;chr18;chr18;chr18;chr18;chr18;chr18;chr18;chr18;chr18;chr18;chr18;chr18;chr18;chr18;chr18;chr18;chr18;chr18;chr18;chr18;chr18;chr18;chr18;chr18;chr18;chr18;chr18;chr…	3066807;3066808;3066953;3067265;3071834;3071834;3071834;3071834;3075454;3075454;3075454;3075454;3075725;3075725;3075725;3075738;3079179;3079179;3079179;3079179;3083789;3083789;3083789;3083789;3083989;3083989;3083989;3083989;3085045;3085045;3085045;3086038;3086038;3086038;3086038;3089174;3089174;3089174;3089174;3089537;3089537;3089537;3089537;3090658;3090658;3090658;3090658;3094170;3094170;3094170…	3067555;3067555;3067555;3067555;3071889;3071889;3071889;3071889;3075651;3075476;3075476;3075476;3075761;3075761;3075761;3075761;3079342;3079342;3079342;3079342;3083894;3083894;3083894;3083894;3084027;3084027;3084027;3084027;3085132;3085132;3085132;3086151;3086151;3086151;3086151;3089241;3089241;3089241;3089241;3089596;3089596;3089596;3089596;3090766;3090802;3090802;3090802;3094306;3094306;3094306…	-;-;-;-;-;-;-;-;-;-;-;-;-;-;-;-;-;-;-;-;-;-;-;-;-;-;-;-;-;-;-;-;-;-;-;-;-;-;-;-;-;-;-;-;-;-;-;-;-;-;-;-;-;-;-;-;-;-;-;-;-;-;-;-;-;-;-;-;-;-;-;-;-;-;-;-;-;-;-;-;-;-;-;-;-;-;-;-;-;-;-;-;-;-;-;-;-;-;-;-;-;-;-;-;-;-;-;-;-;-;-;-;-;-;-;-;-;-;-;-;-;-;-;-;-;-;-;-	6574	chr18:3066807-3220108	1021.02	2553.6	2380.35	1995.86	1125.44	3594.05	2940.59	3007.44	2327.3	0.349465	0.0849431	4.11411	3.88678e-05	0.0032812
94	ENSG00000166004.14	CEP295	centrosomal protein 295 [Source:HGNC Symbol;Acc:HGNC:29366]	chr11;chr11;chr11;chr11;chr11;chr11;chr11;chr11;chr11;chr11;chr11;chr11;chr11;chr11;chr11;chr11;chr11;chr11;chr11;chr11;chr11;chr11;chr11;chr11;chr11;chr11;chr11;chr11;chr11;chr11;chr11;chr11;chr11;chr11;chr11;chr11;chr11;chr11;chr11;chr11;chr11;chr11;chr11;chr11;chr11;chr11;chr11;chr11;chr11;chr11;chr11;chr11;chr11;chr11;chr11;chr11;chr11;chr11;chr11;chr11;chr11;chr11;chr11;chr11;chr11;chr11;chr…	93661639;93666682;93667607;93668808;93669677;93675571;93679412;93683559;93683964;93687644;93691681;93691683;93691705;93691927;93691927;93695497;93695497;93695497;93695530;93696320;93696320;93696320;93696682;93696682;93696682;93698908;93702460;93702460;93702460;93702776;93706745;93706745;93706745;93721312;93721312;93721312;93721954;93721954;93722502;93723041;93723041;93723041;93723399;93724254;937…	93661774;93666815;93667807;93668932;93669770;93675666;93679552;93683742;93684128;93687865;93691775;93691775;93691775;93692030;93692030;93695620;93695673;93695634;93695673;93696417;93696417;93696417;93696975;93696854;93700186;93700186;93702637;93702637;93702637;93702919;93706897;93706897;93706897;93721412;93721412;93721412;93722050;93722050;93723289;93723064;93723289;93723289;93724375;93724375;937…	+;+;+;+;+;+;+;+;+;+;+;+;+;+;+;+;+;+;+;+;+;+;+;+;+;+;+;+;+;+;+;+;+;+;+;+;+;+;+;+;+;+;+;+;+;+;+;+;+;+;+;+;+;+;+;+;+;+;+;+;+;+;+;+;+;+;+;+;+;+;+	9495	chr11:93661639-93730358	2271.39	2450.62	2829	2633.53	2695.12	3562.12	3149.15	3838.54	2928.68	0.338183	0.0824009	4.10412	4.05855e-05	0.00338285
95	ENSG00000032444.16	PNPLA6	patatin like phospholipase domain containing 6 [Source:HGNC Symbol;Acc:HGNC:16268]	chr19;chr19;chr19;chr19;chr19;chr19;chr19;chr19;chr19;chr19;chr19;chr19;chr19;chr19;chr19;chr19;chr19;chr19;chr19;chr19;chr19;chr19;chr19;chr19;chr19;chr19;chr19;chr19;chr19;chr19;chr19;chr19;chr19;chr19;chr19;chr19;chr19;chr19;chr19;chr19;chr19;chr19;chr19;chr19;chr19;chr19;chr19;chr19;chr19;chr19;chr19;chr19;chr19;chr19;chr19;chr19;chr19;chr19;chr19;chr19;chr19;chr19;chr19;chr19;chr19;chr19;chr…	7534004;7534152;7534153;7534191;7534199;7534242;7534379;7534379;7534379;7534517;7534750;7534750;7534750;7534750;7534750;7534750;7534750;7534947;7535025;7535127;7535127;7535509;7535509;7535509;7535509;7535509;7535509;7535509;7535509;7535509;7535706;7535789;7535933;7535933;7535933;7535933;7535933;7535933;7535933;7535933;7535981;7536191;7536191;7536191;7536191;7536191;7536191;7536191;7536191;7536191…	7534239;7534239;7534239;7534239;7534239;7534446;7534834;7534446;7534446;7534902;7534902;7534902;7534902;7534902;7534902;7535582;7534902;7535005;7535213;7535202;7535213;7535577;7535577;7535577;7535577;7535577;7535577;7535577;7535577;7535577;7536020;7536020;7536020;7536020;7536020;7536020;7536020;7536020;7536020;7536020;7536273;7536273;7536273;7536273;7536273;7536273;7536273;7536273;7536273;7536273…	+;+;+;+;+;+;+;+;+;+;+;+;+;+;+;+;+;+;+;+;+;+;+;+;+;+;+;+;+;+;+;+;+;+;+;+;+;+;+;+;+;+;+;+;+;+;+;+;+;+;+;+;+;+;+;+;+;+;+;+;+;+;+;+;+;+;+;+;+;+;+;+;+;+;+;+;+;+;+;+;+;+;+;+;+;+;+;+;+;+;+;+;+;+;+;+;+;+;+;+;+;+;+;+;+;+;+;+;+;+;+;+;+;+;+;+;+;+;+;+;+;+;+;+;+;+;+;+;+;+;+;+;+;+;+;+;+;+;+;+;+;+;+;+;+;+;+;+;+;+;+;+;+;+;+;+;+;+;+;+;+;+;+;+;+;+;+;+;+;+;+;+;+;+;+;+;+;+;+;+;+;+;+;+;+;+;+;+;+;+;+;+;+;+;+;+;+;+;+;+…	7172	chr19:7534004-7561764	2942.34	8455.11	9063.37	15283.4	2266.15	7206.73	7823.45	12808.3	8231.11	-0.25409	0.0619409	-4.10215	4.09337e-05	0.00338285
96	ENSG00000134755.15	DSC2	desmocollin 2 [Source:HGNC Symbol;Acc:HGNC:3036]	chr18;chr18;chr18;chr18;chr18;chr18;chr18;chr18;chr18;chr18;chr18;chr18;chr18;chr18;chr18;chr18;chr18;chr18;chr18;chr18;chr18;chr18;chr18;chr18;chr18;chr18;chr18;chr18;chr18;chr18;chr18;chr18;chr18;chr18;chr18;chr18;chr18;chr18;chr18;chr18;chr18;chr18;chr18;chr18;chr18;chr18;chr18;chr18;chr18;chr18	31058840;31065974;31065998;31068299;31068894;31068894;31068894;31070726;31070726;31070726;31071605;31071605;31071605;31074683;31074683;31074683;31079847;31079847;31079847;31080096;31080096;31080096;31082238;31082238;31082238;31082926;31082926;31082926;31086576;31086576;31086576;31087669;31087669;31087669;31089439;31089439;31089439;31091028;31091028;31091028;31091531;31092101;31092101;31092101;310…	31068212;31068212;31068212;31068344;31069151;31069151;31069151;31070850;31070850;31070850;31071841;31071841;31071841;31074907;31074907;31074907;31079989;31079989;31079989;31080352;31080352;31080352;31082423;31082423;31082423;31083060;31083060;31083060;31086742;31086742;31086742;31087813;31087813;31087813;31089594;31089594;31089594;31091147;31091147;31091147;31091567;31092300;31092300;31092300;310…	-;-;-;-;-;-;-;-;-;-;-;-;-;-;-;-;-;-;-;-;-;-;-;-;-;-;-;-;-;-;-;-;-;-;-;-;-;-;-;-;-;-;-;-;-;-;-;-;-;-	12495	chr18:31058840-31102522	2107.42	2826.32	6565.54	10801.2	1843.61	2478.23	4871.07	8088.99	4947.79	-0.291177	0.0711286	-4.09367	4.24602e-05	0.00347244
97	ENSG00000112576.12	CCND3	cyclin D3 [Source:HGNC Symbol;Acc:HGNC:1585]	chr6;chr6;chr6;chr6;chr6;chr6;chr6;chr6;chr6;chr6;chr6;chr6;chr6;chr6;chr6;chr6;chr6;chr6;chr6;chr6;chr6;chr6;chr6;chr6;chr6;chr6;chr6;chr6;chr6;chr6;chr6;chr6;chr6;chr6;chr6;chr6;chr6;chr6;chr6;chr6;chr6;chr6;chr6;chr6;chr6;chr6;chr6;chr6;chr6;chr6;chr6;chr6;chr6;chr6;chr6;chr6;chr6;chr6;chr6;chr6;chr6;chr6;chr6;chr6;chr6;chr6;chr6;chr6;chr6;chr6;chr6;chr6;chr6;chr6;chr6;chr6;chr6;chr6	41934933;41934934;41934934;41934956;41934956;41934956;41934985;41935435;41935896;41936196;41936484;41936559;41936559;41936559;41936559;41936559;41936559;41936559;41936649;41936652;41936673;41936784;41936855;41937006;41937175;41937235;41937235;41937235;41937235;41937235;41937235;41937235;41937235;41937235;41937235;41937235;41937235;41937235;41937235;41937713;41938166;41940370;41940370;41940370;419…	41936107;41936107;41936107;41936107;41936107;41936107;41936107;41936107;41936107;41936695;41936695;41936695;41936695;41936695;41936695;41936695;41936695;41936695;41936695;41936695;41936695;41937394;41937394;41937394;41937394;41937394;41937394;41937394;41937394;41937394;41937394;41937394;41937394;41937394;41937394;41937394;41937394;41937394;41937394;41937784;41938266;41940585;41940585;41940726;419…	-;-;-;-;-;-;-;-;-;-;-;-;-;-;-;-;-;-;-;-;-;-;-;-;-;-;-;-;-;-;-;-;-;-;-;-;-;-;-;-;-;-;-;-;-;-;-;-;-;-;-;-;-;-;-;-;-;-;-;-;-;-;-;-;-;-;-;-;-;-;-;-;-;-;-;-;-;-	5802	chr6:41934933-42050357	1088.41	1655.36	1632.87	3192.72	926.222	1192.99	1293.03	2364.76	1668.3	-0.3376	0.0827773	-4.07841	4.53448e-05	0.00359598
98	ENSG00000123416.15	TUBA1B	tubulin alpha 1b [Source:HGNC Symbol;Acc:HGNC:18809]	chr12;chr12;chr12;chr12;chr12;chr12;chr12;chr12;chr12;chr12;chr12;chr12;chr12;chr12;chr12;chr12;chr12;chr12;chr12;chr12;chr12;chr12;chr12;chr12;chr12;chr12;chr12;chr12;chr12;chr12	49127782;49127786;49127818;49128454;49128906;49128981;49129242;49129242;49129242;49129242;49129268;49129286;49129364;49129500;49129500;49129500;49129500;49129500;49129500;49129500;49129895;49130119;49130119;49130119;49131298;49131298;49131298;49131298;49131298;49131298	49128938;49128938;49128938;49128785;49128938;49129722;49129390;49129390;49129390;49129390;49129390;49129390;49129390;49129722;49129722;49129722;49129722;49129722;49131395;49129722;49130113;49130274;49130344;49130402;49131395;49131395;49131397;49131395;49131395;49131395	-;-;-;-;-;-;-;-;-;-;-;-;-;-;-;-;-;-;-;-;-;-;-;-;-;-;-;-;-;-	3574	chr12:49127782-49131397	5080.94	3163.87	3420.69	5199.48	3899.29	2511.93	2932.43	4383.36	3824	-0.278733	0.0683056	-4.08068	4.49033e-05	0.00359598
99	ENSG00000090382.6	LYZ	lysozyme [Source:HGNC Symbol;Acc:HGNC:6740]	chr12;chr12;chr12;chr12;chr12;chr12;chr12;chr12;chr12	69348341;69348384;69348386;69350108;69350108;69350108;69352220;69353153;69353153	69348544;69348544;69348544;69350272;69350506;69350272;69352298;69353495;69354234	+;+;+;+;+;+;+;+;+	1764	chr12:69348341-69354234	17253.7	2463.97	1872.1	3161.11	11011	2074.65	1435.39	2880.37	5269.04	-0.328441	0.0804801	-4.08103	4.48375e-05	0.00359598
100	ENSG00000153815.16	CMIP	c-Maf inducing protein [Source:HGNC Symbol;Acc:HGNC:24319]	chr16;chr16;chr16;chr16;chr16;chr16;chr16;chr16;chr16;chr16;chr16;chr16;chr16;chr16;chr16;chr16;chr16;chr16;chr16;chr16;chr16;chr16;chr16;chr16;chr16;chr16;chr16;chr16;chr16;chr16;chr16;chr16;chr16;chr16;chr16;chr16;chr16;chr16;chr16;chr16;chr16;chr16;chr16;chr16;chr16;chr16;chr16;chr16;chr16;chr16;chr16;chr16;chr16;chr16;chr16;chr16;chr16;chr16;chr16;chr16;chr16;chr16;chr16;chr16;chr16;chr16;chr…	81445170;81495349;81606948;81607564;81607567;81607567;81610307;81610307;81620876;81620876;81620876;81620876;81620876;81645358;81645360;81651191;81652203;81652203;81652203;81652203;81652203;81652203;81652203;81657775;81657775;81657775;81657775;81657775;81657775;81660884;81660884;81660884;81660884;81660884;81660884;81664269;81664269;81664269;81664269;81664269;81664269;81670142;81670142;81670142;816…	81445541;81495494;81606959;81607692;81607692;81607692;81610540;81610540;81620926;81622200;81620926;81620926;81620926;81645598;81645781;81651427;81652290;81652364;81652364;81652364;81652364;81652364;81652364;81657816;81657816;81657816;81657816;81657816;81657816;81660946;81660946;81660946;81660946;81660946;81660946;81667276;81664349;81664349;81664349;81664349;81664349;81670245;81670245;81670245;816…	+;+;+;+;+;+;+;+;+;+;+;+;+;+;+;+;+;+;+;+;+;+;+;+;+;+;+;+;+;+;+;+;+;+;+;+;+;+;+;+;+;+;+;+;+;+;+;+;+;+;+;+;+;+;+;+;+;+;+;+;+;+;+;+;+;+;+;+;+;+;+;+;+;+;+;+;+;+;+;+;+;+;+;+;+;+;+;+;+;+;+;+;+;+;+;+;+;+;+;+;+;+;+;+;+;+;+;+;+;+;+;+;+;+;+;+;+;+;+;+;+;+;+	12715	chr16:81445170-81711762	6509.36	7253.64	9664.42	8073.91	8177.75	8744.75	11291.8	9277.94	8624.19	0.244425	0.0602884	4.05426	5.02935e-05	0.00394854
101	ENSG00000182310.14	SPACA6	sperm acrosome associated 6 [Source:HGNC Symbol;Acc:HGNC:27113]	chr19;chr19;chr19;chr19;chr19;chr19;chr19;chr19;chr19;chr19;chr19;chr19;chr19;chr19;chr19;chr19;chr19;chr19;chr19;chr19;chr19;chr19;chr19;chr19;chr19;chr19;chr19;chr19;chr19;chr19;chr19;chr19;chr19;chr19;chr19;chr19;chr19;chr19;chr19;chr19;chr19;chr19;chr19;chr19;chr19;chr19;chr19;chr19;chr19;chr19;chr19;chr19;chr19;chr19;chr19;chr19;chr19;chr19;chr19;chr19;chr19;chr19;chr19	51689128;51693340;51693344;51693496;51694210;51694332;51694478;51694478;51694517;51701658;51701658;51701658;51701658;51701658;51701658;51702536;51702629;51702629;51702629;51702629;51702629;51702865;51702954;51703021;51703021;51703021;51703021;51703021;51703145;51703228;51703228;51703228;51703228;51703228;51703228;51703228;51703999;51704030;51704030;51704030;51704030;51704030;51704030;51704030;517…	51689582;51694555;51694555;51693740;51694555;51694555;51694555;51694555;51694555;51701726;51701726;51701726;51701770;51701726;51701726;51702652;51702815;51702652;51702652;51702652;51702652;51703098;51703098;51703098;51703098;51703098;51703098;51703098;51703335;51703335;51703337;51703335;51703335;51703337;51703335;51703337;51704186;51704480;51704186;51704186;51704995;51704206;51704186;51704186;517…	+;+;+;+;+;+;+;+;+;+;+;+;+;+;+;+;+;+;+;+;+;+;+;+;+;+;+;+;+;+;+;+;+;+;+;+;+;+;+;+;+;+;+;+;+;+;+;+;+;+;+;+;+;+;+;+;+;+;+;+;+;+;+	4103	chr19:51689128-51712387	444.62	863.914	1028.42	506.868	513.318	1558.43	1235	1075.03	903.199	0.476703	0.117742	4.04872	5.14994e-05	0.00400319
102	ENSG00000100226.15	GTPBP1	GTP binding protein 1 [Source:HGNC Symbol;Acc:HGNC:4669]	chr22;chr22;chr22;chr22;chr22;chr22;chr22;chr22;chr22;chr22;chr22;chr22;chr22;chr22;chr22;chr22;chr22;chr22;chr22;chr22;chr22;chr22;chr22;chr22;chr22;chr22;chr22;chr22;chr22;chr22;chr22;chr22;chr22;chr22;chr22;chr22;chr22;chr22;chr22;chr22;chr22;chr22;chr22;chr22;chr22;chr22;chr22;chr22;chr22;chr22;chr22;chr22;chr22;chr22	38705723;38705742;38705949;38706118;38706511;38706520;38708845;38708845;38708845;38708845;38708845;38715907;38715907;38715907;38715907;38715907;38715907;38716652;38716652;38716652;38716652;38721742;38721742;38724297;38725176;38725807;38726006;38726006;38726258;38726258;38726258;38726306;38727213;38727213;38727983;38727983;38728256;38729462;38729462;38730612;38730612;38730612;38730613;38734150;387…	38706147;38705817;38706147;38706147;38706781;38706856;38708956;38708956;38708956;38708956;38708956;38715962;38716087;38716240;38716087;38716087;38716087;38716669;38717000;38716867;38717000;38721822;38721865;38724411;38725440;38726150;38726150;38726150;38726388;38726428;38726440;38726440;38727348;38727348;38728161;38728161;38729662;38729662;38729662;38732239;38730659;38733587;38730881;38734232;387…	+;+;+;+;+;+;+;+;+;+;+;+;+;+;+;+;+;+;+;+;+;+;+;+;+;+;+;+;+;+;+;+;+;+;+;+;+;+;+;+;+;+;+;+;+;+;+;+;+;+;+;+;+;+	8166	chr22:38705723-38738299	2947.37	2642.28	3415.58	2814.48	3873.59	3860.14	3661.46	3607.76	3352.83	0.320971	0.0795567	4.03449	5.47212e-05	0.00421192
103	ENSG00000100644.16	HIF1A	hypoxia inducible factor 1 subunit alpha [Source:HGNC Symbol;Acc:HGNC:4910]	chr14;chr14;chr14;chr14;chr14;chr14;chr14;chr14;chr14;chr14;chr14;chr14;chr14;chr14;chr14;chr14;chr14;chr14;chr14;chr14;chr14;chr14;chr14;chr14;chr14;chr14;chr14;chr14;chr14;chr14;chr14;chr14;chr14;chr14;chr14;chr14;chr14;chr14;chr14;chr14;chr14;chr14;chr14;chr14;chr14;chr14;chr14;chr14;chr14;chr14;chr14;chr14;chr14;chr14;chr14;chr14;chr14;chr14;chr14;chr14;chr14;chr14;chr14;chr14;chr14;chr14;chr…	61695513;61695513;61695540;61695540;61695777;61697622;61697622;61698895;61720379;61720379;61720379;61720382;61720382;61720382;61721509;61721509;61721509;61721509;61721509;61721509;61721509;61721509;61721739;61721739;61721739;61721739;61721739;61721739;61721739;61721739;61726421;61726706;61726706;61726706;61726706;61726706;61726706;61726706;61727453;61727453;61727453;61727453;61727453;61727453;617…	61695839;61695839;61695839;61695839;61695839;61697954;61697954;61698946;61720572;61720572;61720572;61720572;61720572;61720572;61721654;61721654;61721654;61721654;61721654;61721654;61721654;61721654;61721823;61721823;61721823;61721823;61721823;61721823;61721824;61721823;61726818;61726818;61726818;61726818;61726818;61726818;61726818;61726763;61727632;61727649;61727655;61727655;61727655;61727655;617…	+;+;+;+;+;+;+;+;+;+;+;+;+;+;+;+;+;+;+;+;+;+;+;+;+;+;+;+;+;+;+;+;+;+;+;+;+;+;+;+;+;+;+;+;+;+;+;+;+;+;+;+;+;+;+;+;+;+;+;+;+;+;+;+;+;+;+;+;+;+;+;+;+;+;+;+;+;+;+;+;+;+;+;+;+;+;+;+;+;+;+;+;+;+;+;+	5151	chr14:61695513-61748259	11437.4	8760.25	12190.3	10852.4	13342.3	11846.5	13508.8	13296.1	11904.3	0.260122	0.0645113	4.03219	5.52598e-05	0.00421209
104	ENSG00000182173.12	TSEN54	tRNA splicing endonuclease subunit 54 [Source:HGNC Symbol;Acc:HGNC:27561]	chr17;chr17;chr17;chr17;chr17;chr17;chr17;chr17;chr17;chr17;chr17;chr17;chr17;chr17;chr17;chr17;chr17;chr17;chr17;chr17;chr17;chr17;chr17;chr17;chr17;chr17;chr17;chr17;chr17;chr17;chr17;chr17;chr17;chr17;chr17;chr17;chr17;chr17;chr17;chr17;chr17;chr17;chr17;chr17;chr17;chr17;chr17;chr17;chr17;chr17;chr17;chr17;chr17;chr17;chr17;chr17;chr17;chr17;chr17	75516060;75516525;75516526;75516536;75516561;75516746;75516746;75516746;75516795;75516812;75516970;75517009;75517009;75517009;75517009;75517009;75517015;75517161;75517161;75517161;75517161;75517161;75517161;75517161;75517557;75517557;75517557;75517557;75517557;75517557;75517557;75518995;75518995;75518995;75518995;75518995;75519003;75521355;75521409;75521409;75521409;75521409;75521705;75521705;755…	75516386;75516616;75516616;75516616;75516616;75516910;75517072;75516910;75516910;75516910;75517072;75517072;75517072;75517072;75517072;75517072;75517244;75517244;75517244;75517244;75517244;75517475;75517244;75517244;75517651;75517655;75517655;75517655;75517655;75517655;75517655;75519047;75519047;75519047;75519047;75519047;75519047;75521510;75521510;75521510;75521438;75521510;75522115;75521897;755…	+;+;+;+;+;+;+;+;+;+;+;+;+;+;+;+;+;+;+;+;+;+;+;+;+;+;+;+;+;+;+;+;+;+;+;+;+;+;+;+;+;+;+;+;+;+;+;+;+;+;+;+;+;+;+;+;+;+;+	3440	chr17:75516060-75524739	512.018	672.251	532.088	267.059	596.06	1473.28	737.189	419.202	651.143	0.483816	0.120884	4.00232	6.27234e-05	0.00473501
105	ENSG00000120708.16	TGFBI	transforming growth factor beta induced [Source:HGNC Symbol;Acc:HGNC:11771]	chr5;chr5;chr5;chr5;chr5;chr5;chr5;chr5;chr5;chr5;chr5;chr5;chr5;chr5;chr5;chr5;chr5;chr5;chr5;chr5;chr5;chr5;chr5;chr5;chr5;chr5;chr5;chr5;chr5;chr5;chr5;chr5;chr5;chr5;chr5;chr5;chr5;chr5;chr5;chr5;chr5;chr5;chr5;chr5;chr5;chr5;chr5;chr5;chr5;chr5;chr5;chr5;chr5;chr5;chr5;chr5;chr5;chr5;chr5;chr5;chr5;chr5;chr5;chr5;chr5;chr5;chr5;chr5;chr5;chr5;chr5;chr5;chr5;chr5;chr5;chr5;chr5;chr5;chr5;chr5…	136028895;136028988;136028991;136029139;136033763;136033763;136033763;136033763;136044058;136044058;136044058;136044058;136044782;136045745;136046335;136046335;136046335;136046335;136046851;136046851;136047274;136047274;136047274;136047324;136047353;136047418;136048253;136049439;136049439;136049439;136049439;136049439;136049439;136049516;136052907;136052907;136052907;136052907;136052907;136052907…	136029189;136029189;136029189;136029189;136033861;136033861;136033861;136033861;136044122;136044122;136044122;136044122;136044870;136049580;136046556;136047015;136046440;136046495;136047015;136047015;136047420;136047420;136047420;136047420;136047420;136047420;136048349;136049807;136049580;136049580;136049580;136049580;136049580;136049580;136053119;136053119;136053119;136053119;136053119;136053119…	+;+;+;+;+;+;+;+;+;+;+;+;+;+;+;+;+;+;+;+;+;+;+;+;+;+;+;+;+;+;+;+;+;+;+;+;+;+;+;+;+;+;+;+;+;+;+;+;+;+;+;+;+;+;+;+;+;+;+;+;+;+;+;+;+;+;+;+;+;+;+;+;+;+;+;+;+;+;+;+;+;+;+;+;+;+;+;+;+;+;+;+;+;+;+;+;+;+;+;+;+;+;+;+;+;+	7810	chr5:136028895-136063818	1667.83	166.871	13.6214	29.431	694.868	122.403	6.34726	4.3819	338.219	-0.576025	0.144331	-3.991	6.5794e-05	0.00491951
106	ENSG00000060566.13	CREB3L3	cAMP responsive element binding protein 3 like 3 [Source:HGNC Symbol;Acc:HGNC:18855]	chr19;chr19;chr19;chr19;chr19;chr19;chr19;chr19;chr19;chr19;chr19;chr19;chr19;chr19;chr19;chr19;chr19;chr19;chr19;chr19;chr19;chr19;chr19;chr19;chr19;chr19;chr19;chr19;chr19;chr19;chr19;chr19;chr19;chr19;chr19;chr19;chr19;chr19;chr19;chr19;chr19;chr19;chr19;chr19;chr19	4153601;4153640;4153668;4153668;4154899;4154899;4154899;4154899;4156995;4156995;4156995;4156998;4159664;4159664;4159664;4159664;4164443;4164503;4164503;4164503;4164509;4168351;4168351;4168351;4168351;4170140;4170140;4170140;4170140;4170140;4171091;4171091;4171091;4171091;4171091;4171383;4171383;4171383;4171383;4171383;4171656;4171656;4171656;4171656;4171656	4153774;4153774;4153774;4153774;4155027;4155027;4155027;4155027;4157295;4157295;4157295;4157295;4159782;4159782;4159782;4159782;4164640;4164640;4164640;4164640;4164640;4168457;4168457;4168457;4168457;4170208;4170208;4170208;4170208;4170208;4171175;4171175;4171175;4171175;4171175;4171479;4171479;4171479;4171479;4171479;4171663;4171992;4171984;4171969;4173054	+;+;+;+;+;+;+;+;+;+;+;+;+;+;+;+;+;+;+;+;+;+;+;+;+;+;+;+;+;+;+;+;+;+;+;+;+;+;+;+;+;+;+;+;+	2678	chr19:4153601-4173054	669.948	300.368	902.421	440.375	243.405	160.544	766.205	314.036	474.663	-0.528404	0.133069	-3.9709	7.16002e-05	0.00530314
107	ENSG00000188483.7	IER5L	immediate early response 5 like [Source:HGNC Symbol;Acc:HGNC:23679]	chr9	129175552	129178262	-	2711	chr9:129175552-129178262	1359.01	232.666	87.6881	71.9425	487.612	123.29	54.4051	67.1891	310.475	-0.555839	0.140403	-3.95888	7.5301e-05	0.00552512
108	ENSG00000161011.19	SQSTM1	sequestosome 1 [Source:HGNC Symbol;Acc:HGNC:11280]	chr5;chr5;chr5;chr5;chr5;chr5;chr5;chr5;chr5;chr5;chr5;chr5;chr5;chr5;chr5;chr5;chr5;chr5;chr5;chr5;chr5;chr5;chr5;chr5;chr5;chr5;chr5;chr5;chr5;chr5;chr5;chr5;chr5;chr5;chr5;chr5;chr5;chr5;chr5;chr5;chr5;chr5;chr5;chr5;chr5;chr5;chr5;chr5;chr5;chr5;chr5;chr5;chr5;chr5;chr5;chr5;chr5;chr5;chr5;chr5;chr5;chr5;chr5;chr5;chr5;chr5;chr5	179806398;179806408;179807324;179811574;179811574;179811574;179811615;179811988;179812407;179812407;179818878;179818967;179820104;179820607;179820759;179820878;179820885;179820905;179820905;179820921;179821551;179821551;179822485;179822889;179822958;179822958;179822958;179822958;179822958;179822958;179822958;179823026;179823565;179823858;179823858;179823858;179823858;179823858;179823858;179823858…	179806591;179806591;179808427;179811682;179811682;179811682;179811682;179813641;179813598;179813024;179819037;179819037;179820387;179820706;179821141;179821141;179821141;179821141;179821141;179821141;179821567;179821707;179823053;179823053;179823053;179823053;179823053;179823053;179823053;179823053;179823053;179823053;179824087;179824087;179824087;179823939;179824057;179824087;179824087;179824087…	+;+;+;+;+;+;+;+;+;+;+;+;+;+;+;+;+;+;+;+;+;+;+;+;+;+;+;+;+;+;+;+;+;+;+;+;+;+;+;+;+;+;+;+;+;+;+;+;+;+;+;+;+;+;+;+;+;+;+;+;+;+;+;+;+;+;+	7654	chr5:179806398-179838078	16149.2	6841.71	7170.84	9655.56	19850.7	9246.79	8007.52	11029.2	10993.9	0.256666	0.0650167	3.9477	7.89056e-05	0.00558097
109	ENSG00000147526.19	TACC1	transforming acidic coiled-coil containing protein 1 [Source:HGNC Symbol;Acc:HGNC:11522]	chr8;chr8;chr8;chr8;chr8;chr8;chr8;chr8;chr8;chr8;chr8;chr8;chr8;chr8;chr8;chr8;chr8;chr8;chr8;chr8;chr8;chr8;chr8;chr8;chr8;chr8;chr8;chr8;chr8;chr8;chr8;chr8;chr8;chr8;chr8;chr8;chr8;chr8;chr8;chr8;chr8;chr8;chr8;chr8;chr8;chr8;chr8;chr8;chr8;chr8;chr8;chr8;chr8;chr8;chr8;chr8;chr8;chr8;chr8;chr8;chr8;chr8;chr8;chr8;chr8;chr8;chr8;chr8;chr8;chr8;chr8;chr8;chr8;chr8;chr8;chr8;chr8;chr8;chr8;chr8…	38728186;38728190;38728344;38728588;38728617;38728640;38742351;38742351;38744895;38744895;38744895;38757239;38757277;38757281;38757299;38785674;38785674;38785911;38787204;38787263;38787557;38788106;38788106;38788163;38788322;38788361;38788704;38788704;38788704;38788704;38788704;38788704;38788704;38788704;38788704;38788704;38788704;38788704;38805450;38805452;38819522;38819522;38819522;38819522;388…	38728671;38728671;38728671;38728671;38728730;38728671;38742451;38742451;38745352;38745493;38745201;38757409;38757409;38757409;38757409;38785736;38785736;38785943;38787743;38787743;38787743;38788246;38788246;38788291;38788565;38788819;38788819;38788819;38788819;38788819;38788819;38788819;38788819;38788819;38788819;38788819;38788819;38788819;38805644;38805644;38819622;38819750;38820011;38820243;388…	+;+;+;+;+;+;+;+;+;+;+;+;+;+;+;+;+;+;+;+;+;+;+;+;+;+;+;+;+;+;+;+;+;+;+;+;+;+;+;+;+;+;+;+;+;+;+;+;+;+;+;+;+;+;+;+;+;+;+;+;+;+;+;+;+;+;+;+;+;+;+;+;+;+;+;+;+;+;+;+;+;+;+;+;+;+;+;+;+;+;+;+;+;+;+;+;+;+;+;+;+;+;+;+;+;+;+;+;+;+;+;+;+;+;+;+;+;+;+;+;+;+;+;+;+;+;+;+;+;+;+;+;+;+;+;+;+;+;+;+;+;+;+;+;+;+;+;+;+;+;+;+;+;+;+;+;+;+;+;+;+;+;+;+;+;+;+;+;+;+;+;+;+;+;+;+;+;+;+;+;+;+;+;+;+;+;+;+;+;+;+;+	12609	chr8:38728186-38853028	10495.9	11905	13318.4	12579	11968.6	15884.1	15013.1	15138	13287.8	0.248503	0.0629176	3.94966	7.82629e-05	0.00558097
110	ENSG00000140526.17	ABHD2	abhydrolase domain containing 2 [Source:HGNC Symbol;Acc:HGNC:18717]	chr15;chr15;chr15;chr15;chr15;chr15;chr15;chr15;chr15;chr15;chr15;chr15;chr15;chr15;chr15;chr15;chr15;chr15;chr15;chr15;chr15;chr15;chr15;chr15;chr15;chr15;chr15;chr15;chr15;chr15;chr15;chr15;chr15;chr15;chr15;chr15;chr15;chr15;chr15;chr15;chr15;chr15;chr15;chr15;chr15;chr15;chr15;chr15;chr15;chr15;chr15;chr15;chr15;chr15;chr15;chr15;chr15;chr15;chr15;chr15;chr15;chr15;chr15	89087459;89088150;89088422;89088422;89088426;89088430;89088482;89088510;89090283;89093632;89102397;89102500;89102500;89103903;89103903;89103903;89103903;89103903;89104182;89104182;89104182;89104182;89106270;89113725;89113725;89113725;89113725;89113725;89113725;89113732;89116322;89116322;89116322;89116322;89116322;89116504;89151677;89151677;89151677;89151677;89151677;89155367;89155367;89155367;891…	89087516;89088563;89088563;89088563;89088563;89088563;89088563;89088563;89090372;89094364;89102576;89102576;89102576;89104044;89104044;89104044;89104044;89104044;89104270;89104270;89104270;89104270;89106402;89113824;89113816;89113824;89113824;89113824;89113824;89113791;89116521;89116494;89116521;89116521;89116521;89116521;89151852;89151852;89151852;89151852;89151852;89155534;89155534;89155534;891…	+;+;+;+;+;+;+;+;+;+;+;+;+;+;+;+;+;+;+;+;+;+;+;+;+;+;+;+;+;+;+;+;+;+;+;+;+;+;+;+;+;+;+;+;+;+;+;+;+;+;+;+;+;+;+;+;+;+;+;+;+;+;+	10345	chr15:89087459-89202360	8709.33	22519.9	33971.9	22506	9834.18	27263.2	38080.8	29317.8	24025.4	0.23824	0.0603191	3.94966	7.82627e-05	0.00558097
111	ENSG00000154760.13	SLFN13	schlafen family member 13 [Source:HGNC Symbol;Acc:HGNC:26481]	chr17;chr17;chr17;chr17;chr17;chr17;chr17;chr17;chr17;chr17;chr17;chr17;chr17;chr17;chr17;chr17;chr17;chr17;chr17;chr17;chr17;chr17;chr17;chr17;chr17;chr17;chr17;chr17;chr17;chr17;chr17;chr17;chr17;chr17;chr17;chr17;chr17;chr17;chr17;chr17;chr17;chr17;chr17;chr17;chr17;chr17;chr17;chr17;chr17;chr17;chr17;chr17;chr17	35435096;35437543;35437545;35438984;35439480;35439498;35441563;35441563;35441563;35441563;35441563;35441563;35441890;35442100;35443789;35443789;35443789;35443789;35443789;35443789;35443789;35443789;35444615;35444615;35444615;35444615;35444615;35444615;35444615;35445362;35445373;35445448;35445656;35446717;35446717;35446840;35446986;35447268;35447268;35447268;35447268;35447268;35447268;35447268;354…	35441366;35441366;35441366;35441366;35441366;35441366;35442286;35442286;35442286;35442286;35442286;35442286;35442286;35442286;35443954;35443920;35443920;35443920;35443920;35443920;35443920;35443920;35444701;35444701;35446010;35444701;35445693;35445693;35445693;35445693;35445693;35445693;35445693;35446753;35446753;35446932;35447414;35447414;35447414;35447414;35447414;35447414;35447394;35447414;354…	-;-;-;-;-;-;-;-;-;-;-;-;-;-;-;-;-;-;-;-;-;-;-;-;-;-;-;-;-;-;-;-;-;-;-;-;-;-;-;-;-;-;-;-;-;-;-;-;-;-;-;-;-	9329	chr17:35435096-35448837	3474.48	3045.63	3177.2	2626.99	4753.22	3825.55	3640.61	3111.15	3456.85	0.285879	0.0723123	3.9534	7.7049e-05	0.00558097
112	ENSG00000151893.14	CACUL1	CDK2 associated cullin domain 1 [Source:HGNC Symbol;Acc:HGNC:23727]	chr10;chr10;chr10;chr10;chr10;chr10;chr10;chr10;chr10;chr10;chr10;chr10;chr10;chr10;chr10;chr10;chr10;chr10;chr10;chr10;chr10;chr10;chr10;chr10;chr10;chr10;chr10;chr10;chr10;chr10;chr10;chr10;chr10;chr10;chr10;chr10;chr10;chr10	118674167;118676411;118684556;118685959;118685983;118685997;118686598;118686598;118686598;118686598;118686598;118691265;118691265;118691265;118691265;118693702;118694921;118695141;118695141;118695141;118701306;118701306;118701306;118701306;118707492;118707492;118707492;118707492;118726278;118729175;118729295;118729295;118730284;118730284;118730284;118754396;118754396;118754396	118674460;118686168;118686168;118686168;118686168;118686168;118686781;118686641;118686641;118686641;118686641;118691565;118691403;118691403;118691403;118693749;118695230;118695230;118695230;118695230;118701408;118701408;118701408;118701408;118707513;118707587;118707587;118707587;118726385;118729397;118729397;118729397;118730410;118730410;118730410;118754477;118755249;118755246	-;-;-;-;-;-;-;-;-;-;-;-;-;-;-;-;-;-;-;-;-;-;-;-;-;-;-;-;-;-;-;-;-;-;-;-;-;-	12406	chr10:118674167-118755249	3148.55	3085.68	3867.64	3528.45	4014.17	4240.66	4360.57	4167.19	3801.61	0.285133	0.0723956	3.93855	8.19763e-05	0.00564609
113	ENSG00000186204.14	CYP4F12	cytochrome P450 family 4 subfamily F member 12 [Source:HGNC Symbol;Acc:HGNC:18857]	chr19;chr19;chr19;chr19;chr19;chr19;chr19;chr19;chr19;chr19;chr19;chr19;chr19;chr19;chr19;chr19;chr19;chr19;chr19;chr19;chr19;chr19;chr19;chr19;chr19;chr19;chr19;chr19;chr19;chr19;chr19;chr19;chr19;chr19;chr19;chr19;chr19;chr19;chr19;chr19;chr19;chr19;chr19;chr19;chr19;chr19;chr19;chr19;chr19;chr19;chr19;chr19;chr19;chr19;chr19;chr19;chr19;chr19;chr19;chr19;chr19;chr19;chr19;chr19;chr19;chr19;chr…	15672757;15673018;15673046;15673076;15673076;15673076;15673082;15673087;15673087;15673087;15673088;15673090;15673090;15673112;15673478;15673529;15673529;15673529;15673529;15673529;15673529;15673529;15673529;15673529;15673529;15673529;15673529;15673529;15678261;15678261;15678261;15678261;15678261;15678261;15678261;15678261;15678261;15678261;15678261;15678261;15678261;15680244;15680244;15680244;156…	15673135;15673135;15673135;15673135;15673135;15673135;15673135;15673135;15673135;15673135;15673135;15673135;15673135;15673281;15673727;15673727;15673727;15673727;15673727;15673727;15673727;15673727;15673727;15673727;15673727;15673727;15673727;15673727;15678405;15678405;15678565;15678329;15678329;15678329;15678329;15678329;15678405;15678329;15678405;15678329;15678405;15680252;15680297;15680297;156…	+;+;+;+;+;+;+;+;+;+;+;+;+;+;+;+;+;+;+;+;+;+;+;+;+;+;+;+;+;+;+;+;+;+;+;+;+;+;+;+;+;+;+;+;+;+;+;+;+;+;+;+;+;+;+;+;+;+;+;+;+;+;+;+;+;+;+;+;+;+;+;+;+;+;+;+;+;+;+;+;+;+;+;+;+;+;+;+;+;+;+;+;+;+;+;+;+;+;+;+;+;+;+;+;+;+;+;+;+;+;+;+	5351	chr19:15672757-15697174	951.608	410.026	496.332	908.002	555.894	228.841	340.939	798.966	586.326	-0.461247	0.117112	-3.93853	8.19838e-05	0.00564609
114	ENSG00000102096.9	PIM2	Pim-2 proto-oncogene, serine/threonine kinase [Source:HGNC Symbol;Acc:HGNC:8987]	chrX;chrX;chrX;chrX;chrX;chrX;chrX;chrX;chrX;chrX	48913182;48914104;48914395;48914395;48914396;48915020;48915020;48917781;48918536;48918774	48914294;48914294;48914571;48914914;48914571;48915735;48915392;48917831;48918645;48919024	-;-;-;-;-;-;-;-;-;-	2761	chrX:48913182-48919024	1354.98	738.046	966.271	919.992	1494.17	1410.3	1340.18	1257.61	1185.19	0.417705	0.106019	3.9399	8.15154e-05	0.00564609
115	ENSG00000136738.14	STAM	signal transducing adaptor molecule [Source:HGNC Symbol;Acc:HGNC:11357]	chr10;chr10;chr10;chr10;chr10;chr10;chr10;chr10;chr10;chr10;chr10;chr10;chr10;chr10;chr10;chr10;chr10;chr10;chr10;chr10;chr10;chr10;chr10;chr10;chr10;chr10;chr10;chr10;chr10;chr10;chr10;chr10	17644125;17644208;17644208;17660464;17660464;17672975;17684675;17684675;17684785;17684832;17684832;17688027;17688027;17688027;17688027;17693222;17693222;17693222;17694926;17695049;17695049;17696775;17696775;17696775;17700191;17700191;17700191;17704431;17704970;17705588;17708776;17714543	17644379;17644379;17644379;17660548;17660548;17673078;17684750;17684750;17684927;17684927;17684927;17688157;17688173;17688173;17688173;17693281;17693312;17693312;17695241;17695241;17695241;17696869;17696869;17696869;17700221;17700241;17700279;17704518;17705024;17705741;17708951;17715914	+;+;+;+;+;+;+;+;+;+;+;+;+;+;+;+;+;+;+;+;+;+;+;+;+;+;+;+;+;+;+;+	3246	chr10:17644125-17715914	647.818	1012.67	1243.81	858.95	821.791	1447.55	1551.45	1156.82	1092.61	0.357698	0.0908974	3.93519	8.3132e-05	0.00567538
116	ENSG00000143162.8	CREG1	cellular repressor of E1A stimulated genes 1 [Source:HGNC Symbol;Acc:HGNC:2351]	chr1;chr1;chr1;chr1;chr1;chr1;chr1;chr1;chr1	167529117;167533263;167541013;167546101;167546101;167548002;167548002;167553388;167553388	167530255;167533397;167542301;167546285;167546285;167548121;167548121;167553767;167553805	-;-;-;-;-;-;-;-;-	3286	chr1:167529117-167553805	2745.18	2362.89	2647.67	2233.49	3733.01	3037.91	2991.37	2715.32	2808.35	0.293694	0.0750133	3.91522	9.03214e-05	0.00611305
117	ENSG00000119121.21	TRPM6	transient receptor potential cation channel subfamily M member 6 [Source:HGNC Symbol;Acc:HGNC:17995]	chr9;chr9;chr9;chr9;chr9;chr9;chr9;chr9;chr9;chr9;chr9;chr9;chr9;chr9;chr9;chr9;chr9;chr9;chr9;chr9;chr9;chr9;chr9;chr9;chr9;chr9;chr9;chr9;chr9;chr9;chr9;chr9;chr9;chr9;chr9;chr9;chr9;chr9;chr9;chr9;chr9;chr9;chr9;chr9;chr9;chr9;chr9;chr9;chr9;chr9;chr9;chr9;chr9;chr9;chr9;chr9;chr9;chr9;chr9;chr9;chr9;chr9;chr9;chr9;chr9;chr9;chr9;chr9;chr9;chr9;chr9;chr9;chr9;chr9;chr9;chr9;chr9;chr9;chr9;chr9…	74722495;74722495;74722495;74728239;74728239;74728239;74732685;74732685;74732685;74738407;74738407;74738407;74739367;74739367;74739367;74739723;74739723;74739723;74742561;74742561;74742561;74744095;74744095;74744095;74747889;74747889;74747889;74750664;74750664;74750664;74752277;74752277;74752277;74755353;74755353;74755353;74761696;74761696;74761696;74761999;74761999;74761999;74771703;74771703;747…	74724746;74724746;74724746;74728345;74728345;74728345;74732736;74732736;74732736;74738612;74738612;74738612;74739449;74739449;74739449;74740009;74740009;74740009;74742626;74742626;74742626;74744145;74744145;74744145;74747914;74747914;74747914;74750722;74750722;74750722;74752368;74752368;74752368;74755473;74755473;74755473;74761808;74761808;74761808;74763134;74763134;74763134;74771835;74771835;747…	-;-;-;-;-;-;-;-;-;-;-;-;-;-;-;-;-;-;-;-;-;-;-;-;-;-;-;-;-;-;-;-;-;-;-;-;-;-;-;-;-;-;-;-;-;-;-;-;-;-;-;-;-;-;-;-;-;-;-;-;-;-;-;-;-;-;-;-;-;-;-;-;-;-;-;-;-;-;-;-;-;-;-;-;-;-;-;-;-;-;-;-;-;-;-;-;-;-;-;-;-;-;-;-;-;-;-;-;-;-;-;-;-;-;-;-;-;-;-;-;-;-;-;-;-;-;-;-;-	9193	chr9:74722495-74888094	328.938	1018.39	1181.66	3104.43	214.485	714.02	977.478	2518.13	1257.19	-0.364493	0.0933646	-3.90398	9.46251e-05	0.00634959
118	ENSG00000004799.7	PDK4	pyruvate dehydrogenase kinase 4 [Source:HGNC Symbol;Acc:HGNC:8812]	chr7;chr7;chr7;chr7;chr7;chr7;chr7;chr7;chr7;chr7;chr7;chr7;chr7;chr7;chr7;chr7;chr7;chr7;chr7;chr7;chr7;chr7;chr7;chr7	95583499;95584375;95586680;95587010;95587010;95587418;95587418;95587418;95587484;95587727;95587727;95589640;95589640;95589640;95591988;95591988;95592511;95592511;95592760;95593699;95594771;95595023;95596164;95596164	95585781;95585781;95587123;95587123;95587123;95587528;95587545;95587528;95587825;95587825;95587825;95589717;95589716;95589716;95592065;95592065;95592760;95592597;95592944;95593770;95595164;95595164;95596460;95596491	-;-;-;-;-;-;-;-;-;-;-;-;-;-;-;-;-;-;-;-;-;-;-;-	4519	chr7:95583499-95596491	2398.13	3312.63	4906.27	5264.89	1257.99	2524.35	4488.42	4351.23	3562.99	-0.371926	0.0955914	-3.89079	9.9919e-05	0.006648
119	ENSG00000104763.18	ASAH1	N-acylsphingosine amidohydrolase 1 [Source:HGNC Symbol;Acc:HGNC:735]	chr8;chr8;chr8;chr8;chr8;chr8;chr8;chr8;chr8;chr8;chr8;chr8;chr8;chr8;chr8;chr8;chr8;chr8;chr8;chr8;chr8;chr8;chr8;chr8;chr8;chr8;chr8;chr8;chr8;chr8;chr8;chr8;chr8;chr8;chr8;chr8;chr8;chr8;chr8;chr8;chr8;chr8;chr8;chr8;chr8;chr8;chr8;chr8;chr8;chr8;chr8;chr8;chr8;chr8;chr8;chr8;chr8;chr8;chr8;chr8;chr8;chr8;chr8;chr8;chr8;chr8;chr8;chr8;chr8;chr8;chr8;chr8;chr8;chr8;chr8;chr8;chr8;chr8;chr8;chr8…	18055992;18056416;18056431;18056452;18056455;18056456;18056456;18056459;18056459;18056462;18056462;18056466;18056470;18056473;18056475;18056477;18056488;18056493;18056493;18056503;18056503;18056538;18056546;18056546;18056571;18056708;18056724;18056753;18056771;18056782;18056802;18056809;18056835;18056835;18056835;18056880;18056903;18056915;18057048;18057198;18057431;18058835;18058835;18058835;180…	18057623;18057623;18057623;18057623;18057623;18057623;18059163;18057623;18057623;18057623;18057623;18057623;18057623;18057623;18057623;18057623;18057623;18057623;18057623;18057623;18057623;18057623;18057623;18057623;18057623;18057623;18057623;18057623;18057623;18057623;18057623;18057623;18057623;18057331;18057623;18057623;18057623;18057623;18057623;18057623;18057623;18058891;18058891;18058891;180…	-;-;-;-;-;-;-;-;-;-;-;-;-;-;-;-;-;-;-;-;-;-;-;-;-;-;-;-;-;-;-;-;-;-;-;-;-;-;-;-;-;-;-;-;-;-;-;-;-;-;-;-;-;-;-;-;-;-;-;-;-;-;-;-;-;-;-;-;-;-;-;-;-;-;-;-;-;-;-;-;-;-;-;-;-;-;-;-;-;-;-;-;-;-;-;-;-;-;-;-;-;-;-;-;-;-;-;-;-;-;-;-;-;-;-;-;-;-;-;-;-;-;-;-;-;-;-;-;-;-;-;-;-;-;-;-;-;-;-;-;-;-;-;-;-;-;-;-;-;-;-;-;-;-;-;-;-;-;-;-;-;-;-;-;-;-;-;-;-;-;-;-;-;-;-;-;-;-;-;-;-;-;-;-;-;-;-;-;-;-;-;-;-;-;-;-;-;-;-;-…	15378	chr8:18055992-18084998	4206.79	3002.72	3499.01	2254.2	5093.02	3861.92	3898.12	2970.93	3598.34	0.277745	0.071493	3.88492	0.000102362	0.00669704
120	ENSG00000142227.10	EMP3	epithelial membrane protein 3 [Source:HGNC Symbol;Acc:HGNC:3335]	chr19;chr19;chr19;chr19;chr19;chr19;chr19;chr19;chr19;chr19;chr19;chr19;chr19;chr19;chr19;chr19;chr19;chr19;chr19;chr19;chr19;chr19;chr19;chr19;chr19;chr19;chr19;chr19;chr19;chr19;chr19;chr19;chr19;chr19;chr19;chr19;chr19	48321509;48325325;48325347;48325544;48325547;48325561;48325581;48325608;48325991;48326830;48326830;48326830;48326830;48326830;48326830;48327521;48327521;48327521;48327521;48327521;48327521;48327521;48329270;48329352;48329352;48329352;48329352;48329352;48329352;48329352;48330301;48330301;48330301;48330301;48330301;48330301;48330301	48321977;48325610;48325610;48325610;48325610;48325610;48325610;48325610;48326053;48326922;48326922;48326922;48326922;48326922;48326922;48327623;48327561;48327664;48327800;48327623;48327623;48327623;48329492;48329492;48329492;48329492;48329492;48329492;48329492;48329439;48330524;48330483;48330553;48330539;48330553;48330553;48330355	+;+;+;+;+;+;+;+;+;+;+;+;+;+;+;+;+;+;+;+;+;+;+;+;+;+;+;+;+;+;+;+;+;+;+;+;+	1667	chr19:48321509-48330553	908.353	1686.83	1830.38	3192.72	620.159	1373.05	1538.76	2494.76	1705.63	-0.326432	0.0839848	-3.8868	0.000101574	0.00669704
121	ENSG00000113269.13	RNF130	ring finger protein 130 [Source:HGNC Symbol;Acc:HGNC:18280]	chr5;chr5;chr5;chr5;chr5;chr5;chr5;chr5;chr5;chr5;chr5;chr5;chr5;chr5;chr5;chr5;chr5;chr5;chr5;chr5;chr5;chr5;chr5;chr5;chr5;chr5;chr5;chr5;chr5;chr5;chr5;chr5;chr5;chr5;chr5;chr5;chr5;chr5;chr5;chr5;chr5;chr5;chr5;chr5	179911651;179955067;179955453;179955480;179955480;179955480;179956045;179963471;179963471;179963471;179966806;179966806;179966806;179966806;179966983;179970410;179970410;179970410;179970410;179970410;179976774;179978203;179978203;179978203;179978203;179978203;179978203;179980129;179980129;179980129;179980129;179980129;180013061;180013061;180013061;180013061;180040453;180040453;180040453;180040475…	179920426;179955669;179955669;179955669;179955669;179955669;179956516;179963564;179963943;179963564;179967010;179967010;179967010;179967010;179967010;179970506;179970506;179970506;179970506;179970506;179977385;179978287;179978285;179978285;179978285;179978285;179978285;179980518;179980200;179980200;179980200;179980200;180013278;180013311;180013311;180013311;180040647;180040647;180040647;180040647…	-;-;-;-;-;-;-;-;-;-;-;-;-;-;-;-;-;-;-;-;-;-;-;-;-;-;-;-;-;-;-;-;-;-;-;-;-;-;-;-;-;-;-;-	12822	chr5:179911651-180072118	2523.87	4072.6	3630.97	2822.11	2994.76	4975.97	4195.54	3743.6	3619.93	0.269705	0.0696694	3.87121	0.000108297	0.00702679
122	ENSG00000100055.20	CYTH4	cytohesin 4 [Source:HGNC Symbol;Acc:HGNC:9505]	chr22;chr22;chr22;chr22;chr22;chr22;chr22;chr22;chr22;chr22;chr22;chr22;chr22;chr22;chr22;chr22;chr22;chr22;chr22;chr22;chr22;chr22;chr22;chr22;chr22;chr22;chr22;chr22;chr22;chr22;chr22;chr22;chr22;chr22;chr22;chr22;chr22;chr22;chr22;chr22;chr22;chr22;chr22;chr22;chr22;chr22;chr22;chr22;chr22;chr22;chr22;chr22;chr22;chr22;chr22;chr22;chr22;chr22;chr22;chr22;chr22;chr22;chr22;chr22;chr22;chr22;chr…	37282027;37282383;37282441;37282475;37282487;37282515;37282525;37282527;37282531;37292144;37292621;37292621;37292621;37292621;37292621;37292621;37292621;37292621;37294660;37294660;37294660;37294660;37294660;37294660;37294660;37294660;37294660;37295999;37295999;37295999;37295999;37295999;37295999;37295999;37295999;37297564;37297564;37297564;37297564;37297564;37297564;37297564;37299226;37299226;372…	37282196;37282588;37282588;37282588;37282588;37282588;37282588;37282588;37282588;37292703;37292703;37292703;37292703;37292703;37292703;37292703;37292703;37292703;37294692;37294724;37294724;37294724;37294724;37294724;37294724;37294724;37294724;37296065;37296603;37296065;37296065;37296065;37296065;37296065;37296065;37297682;37297682;37298402;37297682;37297682;37297682;37297682;37299306;37299306;372…	+;+;+;+;+;+;+;+;+;+;+;+;+;+;+;+;+;+;+;+;+;+;+;+;+;+;+;+;+;+;+;+;+;+;+;+;+;+;+;+;+;+;+;+;+;+;+;+;+;+;+;+;+;+;+;+;+;+;+;+;+;+;+;+;+;+;+;+;+;+;+;+;+	6161	chr22:37282027-37315345	4855.62	6578.53	6184.99	8214.53	3937.05	5276.65	5344.39	7162.94	5944.34	-0.24435	0.0632125	-3.86553	0.00011085	0.00713349
123	ENSG00000115008.5	IL1A	interleukin 1 alpha [Source:HGNC Symbol;Acc:HGNC:5991]	chr2;chr2;chr2;chr2;chr2;chr2;chr2	112773915;112777987;112779496;112781604;112782716;112783724;112784443	112775267;112778111;112779666;112781826;112782764;112783778;112784590	-;-;-;-;-;-;-	2124	chr2:112773915-112784590	651.841	176.406	106.418	68.6724	1008.96	388.498	111.53	233.701	343.254	0.542965	0.140959	3.85193	0.000117191	0.00744676
124	ENSG00000118689.14	FOXO3	forkhead box O3 [Source:HGNC Symbol;Acc:HGNC:3821]	chr6;chr6;chr6;chr6;chr6;chr6;chr6;chr6;chr6;chr6	108559835;108560866;108561086;108656346;108663455;108663455;108663455;108679827;108679827;108679827	108560015;108561829;108561829;108656538;108664889;108664889;108664889;108680751;108684774;108684768	+;+;+;+;+;+;+;+;+;+	7721	chr6:108559835-108684774	2062.15	1693.5	2148.78	1418.14	2295.07	2378	2557.95	2161.74	2089.42	0.336002	0.0872495	3.85104	0.000117615	0.00744676
125	ENSG00000138621.11	PPCDC	phosphopantothenoylcysteine decarboxylase [Source:HGNC Symbol;Acc:HGNC:28107]	chr15;chr15;chr15;chr15;chr15;chr15;chr15;chr15;chr15;chr15;chr15;chr15;chr15;chr15;chr15;chr15;chr15;chr15;chr15;chr15;chr15;chr15;chr15;chr15;chr15;chr15;chr15;chr15;chr15;chr15;chr15;chr15;chr15;chr15;chr15;chr15;chr15;chr15;chr15;chr15;chr15	75023555;75023586;75023587;75023590;75023600;75023605;75028172;75028247;75028247;75028247;75028247;75028249;75043275;75043286;75043441;75043441;75043441;75043441;75043441;75043441;75044386;75044386;75044386;75044386;75044386;75044386;75048553;75048553;75048553;75048553;75048553;75048553;75049150;75049150;75049150;75049150;75049150;75049150;75049682;75059644;75117120	75023626;75023626;75023626;75023626;75023626;75023626;75028453;75028453;75028453;75028453;75028453;75028453;75043536;75043536;75043492;75043726;75043536;75043536;75043536;75043536;75044514;75044623;75044514;75045168;75044514;75044514;75048721;75048721;75048721;75048721;75048721;75048721;75049738;75049538;75049581;75049182;75049490;75050726;75049711;75059746;75117462	+;+;+;+;+;+;+;+;+;+;+;+;+;+;+;+;+;+;+;+;+;+;+;+;+;+;+;+;+;+;+;+;+;+;+;+;+;+;+;+;+	3781	chr15:75023555-75117462	1178.95	1765.02	2824.75	1656.86	1316.63	3356.34	3160.03	2488.92	2218.44	0.393022	0.102111	3.84898	0.000118608	0.00744956
126	ENSG00000133639.4	BTG1	BTG anti-proliferation factor 1 [Source:HGNC Symbol;Acc:HGNC:1130]	chr12;chr12;chr12;chr12	92140278;92144118;92145060;92145388	92144447;92144447;92145233;92145897	-;-;-;-	4854	chr12:92140278-92145897	10300.7	11216.6	14805.7	10791.4	9804.46	17088.6	19547.8	15062	13577.1	0.322929	0.0840628	3.84153	0.000122272	0.00761869
127	ENSG00000103319.11	EEF2K	eukaryotic elongation factor 2 kinase [Source:HGNC Symbol;Acc:HGNC:24615]	chr16;chr16;chr16;chr16;chr16;chr16;chr16;chr16;chr16;chr16;chr16;chr16;chr16;chr16;chr16;chr16;chr16;chr16;chr16;chr16;chr16;chr16;chr16;chr16;chr16;chr16;chr16;chr16;chr16;chr16;chr16;chr16;chr16;chr16;chr16;chr16;chr16	22206282;22206326;22225654;22225654;22244630;22244630;22248755;22248755;22250654;22250654;22251151;22251151;22256748;22256748;22257253;22257253;22257643;22257643;22257644;22258494;22258494;22258494;22260462;22260462;22260462;22263110;22263110;22263110;22264818;22264818;22266390;22266688;22273626;22280198;22283887;22286558;22287202	22206679;22206679;22225975;22225975;22244730;22244730;22248815;22248815;22250691;22250691;22251322;22251322;22256897;22256897;22257385;22257385;22257770;22257770;22257770;22258827;22258695;22258695;22260529;22260529;22260529;22263322;22263187;22263187;22265245;22264880;22266524;22266876;22273750;22280376;22288732;22287037;22287233	+;+;+;+;+;+;+;+;+;+;+;+;+;+;+;+;+;+;+;+;+;+;+;+;+;+;+;+;+;+;+;+;+;+;+;+;+	8020	chr16:22206282-22288732	1616.53	2222.72	2231.36	3305	1304.58	1785.49	1804.44	2686.1	2119.53	-0.286016	0.0745283	-3.83768	0.000124202	0.00767803
128	ENSG00000136158.11	SPRY2	sprouty RTK signaling antagonist 2 [Source:HGNC Symbol;Acc:HGNC:11270]	chr13;chr13;chr13;chr13	80335976;80335976;80338733;80340622	80337756;80337756;80339659;80340951	-;-;-;-	3038	chr13:80335976-80340951	186.097	569.268	926.258	366.253	404.871	886.095	1094.45	496.615	616.238	0.460929	0.120342	3.83015	0.000128068	0.00785514
129	ENSG00000166428.13	PLD4	phospholipase D family member 4 [Source:HGNC Symbol;Acc:HGNC:23792]	chr14;chr14;chr14;chr14;chr14;chr14;chr14;chr14;chr14;chr14;chr14;chr14;chr14;chr14;chr14;chr14;chr14;chr14;chr14;chr14;chr14;chr14;chr14;chr14;chr14;chr14;chr14;chr14;chr14;chr14;chr14;chr14;chr14;chr14;chr14;chr14;chr14;chr14;chr14;chr14;chr14;chr14;chr14;chr14;chr14;chr14;chr14;chr14;chr14	104924713;104924816;104924823;104924879;104924880;104927103;104927141;104927141;104927141;104927141;104927673;104927673;104927673;104927673;104927679;104928749;104928749;104928749;104928749;104928749;104929307;104929307;104929307;104929307;104929978;104929978;104929978;104929978;104930621;104930742;104930742;104930742;104930742;104931748;104931748;104931748;104931748;104932012;104932012;104932012…	104924990;104924990;104924990;104924990;104924990;104927230;104927230;104927230;104927230;104927230;104927866;104927866;104927866;104927866;104927866;104929044;104928932;104928932;104928932;104928932;104929427;104929427;104929427;104929427;104930105;104930105;104930105;104930105;104930942;104930801;104930942;104930942;104930942;104931887;104931887;104931887;104931887;104932177;104932177;104932177…	+;+;+;+;+;+;+;+;+;+;+;+;+;+;+;+;+;+;+;+;+;+;+;+;+;+;+;+;+;+;+;+;+;+;+;+;+;+;+;+;+;+;+;+;+;+;+;+;+	6977	chr14:104924713-104937790	1182.97	2362.89	3829.33	1402.88	600.88	1954.91	3124.67	1153.9	1951.55	-0.384652	0.100604	-3.82342	0.000131615	0.00801013
130	ENSG00000197043.13	ANXA6	annexin A6 [Source:HGNC Symbol;Acc:HGNC:544]	chr5;chr5;chr5;chr5;chr5;chr5;chr5;chr5;chr5;chr5;chr5;chr5;chr5;chr5;chr5;chr5;chr5;chr5;chr5;chr5;chr5;chr5;chr5;chr5;chr5;chr5;chr5;chr5;chr5;chr5;chr5;chr5;chr5;chr5;chr5;chr5;chr5;chr5;chr5;chr5;chr5;chr5;chr5;chr5;chr5;chr5;chr5;chr5;chr5;chr5;chr5;chr5;chr5;chr5;chr5;chr5;chr5;chr5;chr5;chr5;chr5;chr5;chr5;chr5;chr5;chr5;chr5;chr5;chr5;chr5;chr5;chr5;chr5;chr5;chr5;chr5;chr5;chr5;chr5;chr5…	151100712;151101105;151101109;151101109;151101144;151101459;151101480;151103570;151103570;151103570;151103570;151103570;151103570;151105245;151105245;151105245;151105245;151105245;151108455;151108455;151108455;151108455;151109753;151109753;151109753;151109753;151110627;151110627;151110627;151117127;151117127;151117127;151117127;151117758;151117758;151117758;151117758;151119300;151119300;151119300…	151100962;151101507;151101507;151101507;151101507;151101507;151101507;151103692;151103692;151103692;151103692;151103692;151103692;151105303;151105303;151105303;151105303;151105272;151108550;151108550;151108550;151108550;151109846;151109846;151109846;151109846;151110644;151110644;151110644;151117180;151117180;151117180;151117180;151117837;151117837;151117837;151117837;151119390;151119390;151119390…	-;-;-;-;-;-;-;-;-;-;-;-;-;-;-;-;-;-;-;-;-;-;-;-;-;-;-;-;-;-;-;-;-;-;-;-;-;-;-;-;-;-;-;-;-;-;-;-;-;-;-;-;-;-;-;-;-;-;-;-;-;-;-;-;-;-;-;-;-;-;-;-;-;-;-;-;-;-;-;-;-;-;-;-;-;-;-;-;-;-;-;-;-;-;-;-;-;-;-;-;-;-;-;-;-;-;-;-;-;-;-;-;-;-;-;-;-;-;-;-;-;-;-;-;-;-;-;-;-;-;-;-;-;-;-;-;-;-;-;-;-;-;-;-;-;-;-;-;-;-;-;-;-	5427	chr5:151100712-151157882	2277.42	1395.04	1953.83	1538.04	1607.43	1146.87	1540.57	1275.13	1591.79	-0.319477	0.0836375	-3.81978	0.00013357	0.00806659
131	ENSG00000180573.9	HIST1H2AC	histone cluster 1 H2A family member c [Source:HGNC Symbol;Acc:HGNC:4733]	chr6;chr6;chr6;chr6;chr6;chr6	26124145;26124145;26124203;26138054;26138054;26138054	26124749;26124749;26124633;26139084;26139102;26139116	+;+;+;+;+;+	1668	chr6:26124145-26139116	6771.91	1601.01	1880.61	2028.56	8582.62	2362.92	2004.83	2535.66	3471.01	0.302248	0.0799154	3.7821	0.000155512	0.00928951
132	ENSG00000272398.5	CD24	CD24 molecule [Source:HGNC Symbol;Acc:HGNC:1645]	chr6;chr6;chr6;chr6;chr6;chr6;chr6;chr6;chr6;chr6;chr6;chr6;chr6;chr6;chr6;chr6;chr6;chr6;chr6	106969831;106969833;106971003;106971094;106971360;106971380;106971469;106973387;106973670;106974578;106974578;106974578;106974578;106974578;106975134;106975134;106975134;106975369;106975369	106971834;106971834;106971834;106971524;106971834;106971834;106971834;106973437;106974039;106974754;106974754;106974732;106974754;106974755;106975162;106975327;106975465;106975627;106975459	-;-;-;-;-;-;-;-;-;-;-;-;-;-;-;-;-;-;-	3097	chr6:106969831-106975627	2526.89	1736.41	1751.21	2389.36	1968.92	1348.21	1536.04	1814.11	1883.89	-0.301088	0.0796314	-3.78102	0.000156186	0.00928951
133	ENSG00000157873.17	TNFRSF14	TNF receptor superfamily member 14 [Source:HGNC Symbol;Acc:HGNC:11912]	chr1;chr1;chr1;chr1;chr1;chr1;chr1;chr1;chr1;chr1;chr1;chr1;chr1;chr1;chr1;chr1;chr1;chr1;chr1;chr1;chr1;chr1;chr1;chr1;chr1;chr1;chr1;chr1;chr1;chr1;chr1;chr1;chr1;chr1;chr1;chr1;chr1;chr1;chr1;chr1;chr1;chr1;chr1;chr1;chr1;chr1;chr1;chr1;chr1;chr1;chr1;chr1;chr1;chr1;chr1;chr1;chr1;chr1;chr1;chr1;chr1;chr1;chr1;chr1;chr1;chr1;chr1;chr1;chr1;chr1;chr1;chr1;chr1;chr1;chr1;chr1;chr1;chr1;chr1;chr1…	2555639;2555791;2555802;2555980;2556222;2556366;2556386;2556405;2556406;2556557;2556571;2556585;2556585;2556585;2556585;2556585;2557726;2557726;2557726;2557726;2557726;2557726;2557726;2557726;2557726;2557726;2557813;2558343;2558343;2558343;2558343;2558343;2558343;2558343;2558343;2558343;2558343;2558343;2558881;2559352;2559580;2559823;2559823;2559823;2559823;2559823;2559823;2559823;2560554;2560624…	2555667;2555850;2556252;2556032;2556261;2556733;2556455;2556733;2556733;2556733;2556733;2556733;2556733;2556733;2556733;2556733;2557834;2557834;2557834;2557834;2557834;2557834;2557834;2557834;2557834;2557834;2557834;2559978;2559978;2558862;2558468;2558468;2558468;2558468;2558468;2558468;2558468;2558468;2559156;2559978;2559978;2559978;2559978;2559978;2559978;2559978;2559978;2559978;2560714;2560714…	+;+;+;+;+;+;+;+;+;+;+;+;+;+;+;+;+;+;+;+;+;+;+;+;+;+;+;+;+;+;+;+;+;+;+;+;+;+;+;+;+;+;+;+;+;+;+;+;+;+;+;+;+;+;+;+;+;+;+;+;+;+;+;+;+;+;+;+;+;+;+;+;+;+;+;+;+;+;+;+;+;+;+;+;+	6219	chr1:2555639-2565382	2961.45	1905.19	2340.34	2201.88	4262.39	2631.68	2507.17	2659.81	2683.74	0.311355	0.082844	3.75833	0.00017105	0.0100971
134	ENSG00000142765.17	SYTL1	synaptotagmin like 1 [Source:HGNC Symbol;Acc:HGNC:15584]	chr1;chr1;chr1;chr1;chr1;chr1;chr1;chr1;chr1;chr1;chr1;chr1;chr1;chr1;chr1;chr1;chr1;chr1;chr1;chr1;chr1;chr1;chr1;chr1;chr1;chr1;chr1;chr1;chr1;chr1;chr1;chr1;chr1;chr1;chr1;chr1;chr1;chr1;chr1;chr1;chr1;chr1;chr1;chr1;chr1;chr1;chr1;chr1;chr1;chr1;chr1;chr1;chr1;chr1;chr1;chr1;chr1;chr1;chr1;chr1;chr1;chr1;chr1;chr1;chr1;chr1;chr1;chr1;chr1;chr1;chr1;chr1;chr1;chr1;chr1;chr1;chr1;chr1;chr1;chr1…	27342020;27342022;27342041;27342057;27343228;27344873;27345297;27345297;27345297;27345297;27345297;27347421;27347421;27347421;27347421;27347421;27347421;27347544;27347808;27347808;27347808;27347808;27347808;27347808;27347967;27347967;27347967;27347967;27347967;27347967;27349080;27349080;27349080;27349080;27349116;27349116;27349398;27349398;27349398;27349398;27349398;27349398;27349476;27349652;273…	27342150;27342150;27342150;27342367;27343272;27345525;27345525;27345525;27345525;27345525;27345525;27347458;27347569;27347569;27347569;27347569;27347569;27347569;27347880;27347880;27347880;27347880;27347880;27347880;27348012;27348012;27348012;27348012;27348012;27348012;27349152;27349152;27349152;27349152;27349152;27349152;27351336;27349498;27349765;27349498;27349498;27349498;27349765;27349765;273…	+;+;+;+;+;+;+;+;+;+;+;+;+;+;+;+;+;+;+;+;+;+;+;+;+;+;+;+;+;+;+;+;+;+;+;+;+;+;+;+;+;+;+;+;+;+;+;+;+;+;+;+;+;+;+;+;+;+;+;+;+;+;+;+;+;+;+;+;+;+;+;+;+;+;+;+;+;+;+;+;+;+;+;+;+;+;+;+;+;+;+;+;+;+;+;+;+;+;+	5584	chr1:27342020-27353937	2080.26	3888.57	3808.9	5684.55	1056.36	3406.9	3281.53	4501.67	3463.59	-0.366572	0.0975891	-3.75628	0.00017246	0.0101043
135	ENSG00000110324.10	IL10RA	interleukin 10 receptor subunit alpha [Source:HGNC Symbol;Acc:HGNC:5964]	chr11;chr11;chr11;chr11;chr11;chr11;chr11;chr11;chr11;chr11;chr11;chr11;chr11;chr11;chr11;chr11;chr11;chr11;chr11;chr11;chr11;chr11;chr11;chr11;chr11;chr11;chr11;chr11;chr11;chr11;chr11;chr11;chr11;chr11;chr11;chr11;chr11;chr11;chr11;chr11;chr11;chr11;chr11;chr11;chr11;chr11;chr11;chr11;chr11;chr11;chr11;chr11;chr11;chr11;chr11	117986348;117986370;117986391;117986394;117986394;117986441;117986607;117986684;117986737;117988382;117988382;117988382;117988382;117988382;117988382;117989434;117989442;117989442;117989442;117989442;117989442;117989442;117993008;117993058;117993241;117993241;117993241;117993241;117993241;117993241;117993241;117993999;117993999;117993999;117993999;117993999;117993999;117993999;117993999;117994959…	117986534;117986813;117986534;117986534;117986534;117986534;117986813;117986813;117988502;117988502;117988502;117988502;117988502;117988502;117988502;117989620;117989620;117989693;117989620;117989620;117989620;117989620;117993410;117993410;117993410;117993410;117993410;117993410;117993410;117993410;117993410;117994149;117994207;117994149;117994149;117994149;117994149;117994149;117994149;117995710…	+;+;+;+;+;+;+;+;+;+;+;+;+;+;+;+;+;+;+;+;+;+;+;+;+;+;+;+;+;+;+;+;+;+;+;+;+;+;+;+;+;+;+;+;+;+;+;+;+;+;+;+;+;+;+	8102	chr11:117986348-118003037	1122.62	1529.49	1248.92	3816.22	1513.45	2857.86	1448.99	4289.88	2228.43	0.370255	0.0988263	3.74653	0.0001793	0.0103506
136	ENSG00000261371.5	PECAM1	platelet and endothelial cell adhesion molecule 1 [Source:HGNC Symbol;Acc:HGNC:8823]	chr17;chr17;chr17;chr17;chr17;chr17;chr17;chr17;chr17;chr17;chr17;chr17;chr17;chr17;chr17;chr17;chr17;chr17;chr17;chr17;chr17;chr17;chr17;chr17;chr17;chr17;chr17;chr17;chr17;chr17;chr17;chr17;chr17;chr17;chr17;chr17;chr17;chr17;chr17;chr17;chr17;chr17;chr17	64319415;64329700;64341634;64348260;64350380;64352390;64353491;64354933;64356111;64360140;64363149;64363286;64363348;64369750;64369750;64369750;64370153;64370211;64375051;64375051;64375176;64375187;64375188;64375338;64377574;64377824;64377824;64377824;64377824;64377824;64377824;64378798;64378798;64378973;64390489;64390489;64390489;64390489;64390602;64390602;64390602;64398314;64413714	64323845;64329722;64341690;64348322;64350433;64352463;64353518;64355040;64356398;64360415;64363397;64363397;64363397;64370025;64370025;64370025;64370245;64370415;64375356;64375356;64375356;64375356;64375356;64375356;64378117;64378117;64378117;64378117;64378117;64378117;64378117;64378874;64378867;64379092;64390515;64390592;64390515;64390515;64390763;64390763;64390878;64398391;64413776	-;-;-;-;-;-;-;-;-;-;-;-;-;-;-;-;-;-;-;-;-;-;-;-;-;-;-;-;-;-;-;-;-;-;-;-;-;-;-;-;-;-;-	7759	chr17:64319415-64413776	5419.94	7670.34	9948.76	10200.6	3616.53	6201.78	8735.65	9261.88	7631.93	-0.280807	0.0749269	-3.74775	0.000178429	0.0103506
137	ENSG00000167552.13	TUBA1A	tubulin alpha 1a [Source:HGNC Symbol;Acc:HGNC:20766]	chr12;chr12;chr12;chr12;chr12;chr12;chr12;chr12;chr12;chr12;chr12;chr12;chr12;chr12;chr12;chr12;chr12;chr12;chr12;chr12;chr12;chr12;chr12;chr12;chr12;chr12;chr12;chr12;chr12;chr12	49184796;49184959;49185010;49185602;49185621;49185925;49186016;49186163;49186310;49186310;49186310;49186310;49186310;49186310;49186611;49186611;49186611;49186611;49186611;49186611;49186653;49186990;49186990;49188417;49188889;49188977;49188977;49188977;49188977;49188977	49185990;49185990;49185990;49185990;49185990;49185990;49186458;49186833;49186458;49186458;49186458;49186833;49186458;49186458;49186833;49186833;49186833;49186833;49186833;49186864;49186833;49187458;49187084;49188899;49189078;49188983;49189001;49189066;49189066;49189324	-;-;-;-;-;-;-;-;-;-;-;-;-;-;-;-;-;-;-;-;-;-;-;-;-;-;-;-;-;-	3421	chr12:49184796-49189324	4087.09	1781.23	2307.98	3933.95	3066.25	1535.37	1857.93	3344.85	2739.33	-0.274853	0.0737452	-3.72706	0.000193724	0.0111017
138	ENSG00000183598.3	HIST2H3D	histone cluster 2 H3 family member d [Source:HGNC Symbol;Acc:HGNC:25311]	chr1	149813271	149813681	-	411	chr1:149813271-149813681	1169.89	264.133	143.025	109.004	414.511	188.927	96.1157	78.8742	308.06	-0.516738	0.138982	-3.71803	0.000200782	0.0114228
139	ENSG00000150593.17	PDCD4	programmed cell death 4 [Source:HGNC Symbol;Acc:HGNC:8763]	chr10;chr10;chr10;chr10;chr10;chr10;chr10;chr10;chr10;chr10;chr10;chr10;chr10;chr10;chr10;chr10;chr10;chr10;chr10;chr10;chr10;chr10;chr10;chr10;chr10;chr10;chr10;chr10;chr10;chr10;chr10;chr10;chr10;chr10;chr10;chr10;chr10;chr10;chr10;chr10;chr10;chr10;chr10;chr10;chr10;chr10;chr10;chr10;chr10;chr10;chr10;chr10;chr10;chr10;chr10;chr10;chr10;chr10;chr10;chr10;chr10;chr10;chr10;chr10;chr10;chr10;chr…	110871795;110871807;110871893;110871919;110871955;110875966;110875966;110875966;110875966;110876670;110876670;110880319;110881233;110881233;110881233;110881233;110881233;110881275;110883003;110883003;110883003;110883003;110883003;110883003;110884771;110885253;110885253;110885253;110885253;110885253;110885253;110885253;110887665;110887665;110887665;110887665;110887665;110887665;110887665;110887753…	110872018;110872018;110872018;110872018;110872018;110876070;110876070;110876070;110876070;110876753;110876753;110880485;110881535;110881535;110881535;110881535;110881535;110881535;110883097;110883097;110883097;110883097;110883097;110883097;110885366;110885366;110885366;110885339;110885366;110885366;110885366;110885366;110887886;110887814;110887844;110887798;110887761;110887886;110887886;110887886…	+;+;+;+;+;+;+;+;+;+;+;+;+;+;+;+;+;+;+;+;+;+;+;+;+;+;+;+;+;+;+;+;+;+;+;+;+;+;+;+;+;+;+;+;+;+;+;+;+;+;+;+;+;+;+;+;+;+;+;+;+;+;+;+;+;+;+;+;+;+;+	4547	chr10:110871795-110900006	6813.15	10430.9	11601.2	9221.72	7641.94	12345.9	13419.9	11378.3	10356.6	0.220499	0.0593366	3.71607	0.000202349	0.0114291
140	ENSG00000100376.11	FAM118A	family with sequence similarity 118 member A [Source:HGNC Symbol;Acc:HGNC:1313]	chr22;chr22;chr22;chr22;chr22;chr22;chr22;chr22;chr22;chr22;chr22;chr22;chr22;chr22;chr22;chr22;chr22;chr22;chr22;chr22;chr22;chr22;chr22;chr22;chr22;chr22;chr22;chr22;chr22;chr22;chr22;chr22;chr22;chr22;chr22;chr22;chr22;chr22;chr22;chr22;chr22;chr22;chr22;chr22;chr22;chr22;chr22;chr22;chr22;chr22;chr22;chr22;chr22;chr22;chr22;chr22;chr22;chr22;chr22;chr22;chr22;chr22;chr22;chr22;chr22;chr22;chr…	45308968;45308982;45309041;45309200;45309200;45309847;45310028;45310028;45310028;45310124;45310137;45318420;45318480;45318791;45321602;45321602;45322042;45322042;45322371;45322371;45322371;45322371;45322371;45322371;45322371;45323175;45323175;45323175;45323175;45323175;45327842;45327842;45327842;45327842;45327842;45328392;45329148;45329635;45329644;45330457;45330603;45330603;45330603;45330603;453…	45309081;45309650;45309081;45309346;45309650;45310183;45310100;45310173;45310183;45310183;45310183;45318512;45318640;45318960;45321793;45321793;45322215;45322215;45322383;45322426;45322426;45322426;45322426;45322426;45322426;45323427;45323427;45323427;45323427;45323427;45327960;45328063;45328241;45328063;45328063;45329412;45329384;45329933;45329933;45330731;45330731;45330756;45330719;45330731;453…	+;+;+;+;+;+;+;+;+;+;+;+;+;+;+;+;+;+;+;+;+;+;+;+;+;+;+;+;+;+;+;+;+;+;+;+;+;+;+;+;+;+;+;+;+;+;+;+;+;+;+;+;+;+;+;+;+;+;+;+;+;+;+;+;+;+;+;+	6512	chr22:45308968-45341955	1004.92	516.823	1517.09	1269.89	1256.38	724.664	1861.56	1637.37	1223.59	0.327217	0.0881239	3.71314	0.0002047	0.0114793
141	ENSG00000134256.12	CD101	CD101 molecule [Source:HGNC Symbol;Acc:HGNC:5949]	chr1;chr1;chr1;chr1;chr1;chr1;chr1;chr1;chr1;chr1;chr1;chr1;chr1;chr1;chr1;chr1;chr1;chr1;chr1;chr1;chr1;chr1;chr1;chr1	117001750;117001812;117009850;117009850;117011550;117011550;117013406;117013406;117017090;117017090;117018156;117018156;117021573;117021573;117025509;117025509;117032944;117033860;117033860;117033860;117034047;117036156;117036168;117036199	117001860;117001860;117010230;117010230;117011966;117011966;117013792;117013792;117017473;117017473;117018560;117018560;117021983;117021983;117025904;117025904;117033167;117034134;117034134;117034250;117034134;117036476;117036356;117036417	+;+;+;+;+;+;+;+;+;+;+;+;+;+;+;+;+;+;+;+;+;+;+;+	3828	chr1:117001750-117036476	1504.87	2497.34	3122.72	1693.92	1019.41	1922.98	2463.64	1561.42	1973.29	-0.316531	0.0854521	-3.70419	0.000212065	0.0115619
142	ENSG00000116604.17	MEF2D	myocyte enhancer factor 2D [Source:HGNC Symbol;Acc:HGNC:6997]	chr1;chr1;chr1;chr1;chr1;chr1;chr1;chr1;chr1;chr1;chr1;chr1;chr1;chr1;chr1;chr1;chr1;chr1;chr1;chr1;chr1;chr1;chr1;chr1;chr1;chr1;chr1;chr1;chr1;chr1;chr1;chr1;chr1;chr1;chr1;chr1;chr1;chr1;chr1;chr1;chr1;chr1;chr1;chr1;chr1;chr1;chr1;chr1;chr1;chr1;chr1;chr1;chr1;chr1;chr1;chr1;chr1;chr1	156463727;156463727;156466210;156466218;156467628;156467631;156467993;156467993;156467993;156467993;156467993;156468780;156468780;156468780;156468780;156468780;156475108;156475108;156475108;156476494;156476929;156477012;156477012;156477012;156477012;156477012;156479290;156479290;156479290;156479290;156479290;156479290;156479586;156479586;156479586;156479586;156480643;156480834;156480834;156480834…	156467656;156467656;156467656;156466498;156467656;156467656;156468299;156468299;156468299;156468299;156468299;156469020;156469020;156469020;156469020;156469020;156475237;156475237;156475237;156476514;156477202;156477202;156477202;156477202;156477202;156477202;156479346;156479346;156479346;156479346;156479346;156479346;156479780;156479796;156479796;156479796;156480777;156480971;156480971;156480971…	-;-;-;-;-;-;-;-;-;-;-;-;-;-;-;-;-;-;-;-;-;-;-;-;-;-;-;-;-;-;-;-;-;-;-;-;-;-;-;-;-;-;-;-;-;-;-;-;-;-;-;-;-;-;-;-;-;-	6400	chr1:156463727-156500828	2442.39	2615.58	2737.06	2136.47	2688.7	3678.31	3126.48	3083.4	2813.55	0.307073	0.0828656	3.70568	0.000210825	0.0115619
143	ENSG00000122862.4	SRGN	serglycin [Source:HGNC Symbol;Acc:HGNC:9361]	chr10;chr10;chr10;chr10;chr10	69088106;69088118;69097084;69103871;69103871	69088236;69088236;69097231;69104811;69104541	+;+;+;+;+	1220	chr10:69088106-69104811	16835.2	17941	28239	17056.9	17645.6	23602.6	33866.3	20675.3	21982.7	0.238068	0.064213	3.70747	0.000209342	0.0115619
144	ENSG00000153179.12	RASSF3	Ras association domain family member 3 [Source:HGNC Symbol;Acc:HGNC:14271]	chr12;chr12;chr12;chr12;chr12;chr12;chr12;chr12;chr12;chr12;chr12;chr12;chr12;chr12;chr12;chr12;chr12;chr12;chr12;chr12;chr12;chr12;chr12;chr12;chr12	64507001;64533268;64541581;64541581;64610513;64610513;64610513;64610522;64610619;64611438;64684787;64684787;64684787;64684787;64688216;64688216;64688216;64691470;64691470;64691470;64691470;64694763;64694763;64694763;64694763	64507329;64533334;64541705;64541705;64610743;64610541;64610743;64610743;64610743;64611650;64684894;64684894;64684894;64684894;64688453;64688453;64688453;64691579;64691579;64691579;64691579;64695412;64697567;64695182;64694912	+;+;+;+;+;+;+;+;+;+;+;+;+;+;+;+;+;+;+;+;+;+;+;+;+	4226	chr12:64507001-64697567	1353.98	3205.83	3570.52	3283.2	1483.72	4309.85	4406.81	4051.8	3208.21	0.273915	0.073895	3.70681	0.00020989	0.0115619
145	ENSG00000188042.7	ARL4C	ADP ribosylation factor like GTPase 4C [Source:HGNC Symbol;Acc:HGNC:698]	chr2;chr2;chr2	234493041;234493041;234496012	234495836;234497053;234496600	-;-;-	4013	chr2:234493041-234497053	10424.4	12105.3	5694.62	16325.5	11275.3	19387.7	7193.26	18224.3	12578.8	0.295519	0.0799302	3.69721	0.000217983	0.0118027
146	ENSG00000129993.14	CBFA2T3	CBFA2/RUNX1 translocation partner 3 [Source:HGNC Symbol;Acc:HGNC:1537]	chr16;chr16;chr16;chr16;chr16;chr16;chr16;chr16;chr16;chr16;chr16;chr16;chr16;chr16;chr16;chr16;chr16;chr16;chr16;chr16;chr16;chr16;chr16;chr16;chr16;chr16;chr16;chr16;chr16;chr16;chr16;chr16;chr16;chr16;chr16;chr16;chr16;chr16;chr16;chr16;chr16;chr16;chr16;chr16;chr16;chr16;chr16;chr16;chr16;chr16;chr16;chr16;chr16;chr16;chr16;chr16;chr16	88874858;88874858;88875525;88876228;88879270;88879270;88879270;88879270;88879430;88880720;88880720;88880720;88880720;88880988;88881112;88881291;88881291;88881291;88881291;88882676;88882676;88882676;88885046;88885046;88885046;88885961;88885961;88885961;88891882;88891882;88891882;88892244;88892244;88892244;88892244;88892285;88892399;88898078;88898078;88898078;88898088;88901504;88901504;88901504;889…	88877275;88877275;88877275;88877275;88880036;88879460;88879460;88879460;88879460;88880788;88881157;88880788;88880788;88881148;88881148;88881489;88881313;88881489;88881489;88882761;88882761;88882761;88885269;88885269;88885269;88886142;88886142;88886142;88891971;88891971;88891971;88892485;88892485;88892485;88892485;88892485;88892485;88898152;88898152;88898152;88898152;88901656;88901656;88901656;889…	-;-;-;-;-;-;-;-;-;-;-;-;-;-;-;-;-;-;-;-;-;-;-;-;-;-;-;-;-;-;-;-;-;-;-;-;-;-;-;-;-;-;-;-;-;-;-;-;-;-;-;-;-;-;-;-;-	5972	chr16:88874858-88977204	1444.51	1427.46	1432.81	1348.38	1124.64	876.338	1217.77	1086.71	1244.83	-0.352598	0.0954273	-3.69494	0.00021994	0.0118271
147	ENSG00000091409.14	ITGA6	integrin subunit alpha 6 [Source:HGNC Symbol;Acc:HGNC:6142]	chr2;chr2;chr2;chr2;chr2;chr2;chr2;chr2;chr2;chr2;chr2;chr2;chr2;chr2;chr2;chr2;chr2;chr2;chr2;chr2;chr2;chr2;chr2;chr2;chr2;chr2;chr2;chr2;chr2;chr2;chr2;chr2;chr2;chr2;chr2;chr2;chr2;chr2;chr2;chr2;chr2;chr2;chr2;chr2;chr2;chr2;chr2;chr2;chr2;chr2;chr2;chr2;chr2;chr2;chr2;chr2;chr2;chr2;chr2;chr2;chr2;chr2;chr2;chr2;chr2;chr2;chr2;chr2;chr2;chr2;chr2;chr2;chr2;chr2;chr2;chr2;chr2;chr2;chr2;chr2…	172427354;172427418;172427555;172427789;172427789;172427789;172465539;172465539;172465539;172465539;172465539;172465539;172467481;172467481;172467481;172467481;172467481;172467481;172468998;172469125;172469125;172469125;172469125;172469125;172469125;172470974;172470974;172470974;172470974;172470974;172472774;172472774;172472774;172474055;172474055;172474055;172474055;172474055;172474055;172474055…	172427470;172427470;172427970;172427970;172427970;172427970;172465663;172465663;172465663;172465663;172465663;172465663;172467560;172467560;172467560;172467560;172467560;172467560;172469380;172469380;172469380;172469380;172469380;172469380;172469380;172471105;172471105;172471105;172471105;172471105;172472890;172472890;172472890;172474112;172474265;172474265;172474265;172474265;172474265;172474265…	+;+;+;+;+;+;+;+;+;+;+;+;+;+;+;+;+;+;+;+;+;+;+;+;+;+;+;+;+;+;+;+;+;+;+;+;+;+;+;+;+;+;+;+;+;+;+;+;+;+;+;+;+;+;+;+;+;+;+;+;+;+;+;+;+;+;+;+;+;+;+;+;+;+;+;+;+;+;+;+;+;+;+;+;+;+;+;+;+;+;+;+;+;+;+;+;+;+;+;+;+;+;+;+;+;+;+;+;+;+;+;+;+;+;+;+;+;+;+;+;+;+;+;+;+;+;+;+;+;+;+;+;+;+;+;+;+;+;+;+;+;+;+;+;+;+;+;+;+;+;+;+;+;+;+	6533	chr2:172427354-172506282	1153.8	2757.66	3328.74	3253.76	730.213	2107.47	2916.11	2819.02	2383.35	-0.319662	0.0865862	-3.69184	0.000222639	0.0118907
148	ENSG00000101425.13	BPI	bactericidal permeability increasing protein [Source:HGNC Symbol;Acc:HGNC:1095]	chr20;chr20;chr20;chr20;chr20;chr20;chr20;chr20;chr20;chr20;chr20;chr20;chr20;chr20;chr20;chr20;chr20;chr20;chr20;chr20;chr20;chr20;chr20;chr20;chr20;chr20;chr20;chr20;chr20;chr20;chr20;chr20;chr20;chr20;chr20;chr20;chr20;chr20;chr20;chr20;chr20;chr20;chr20;chr20;chr20;chr20;chr20;chr20;chr20;chr20;chr20;chr20;chr20;chr20;chr20;chr20	38304123;38304150;38307567;38307567;38308930;38308930;38310491;38310491;38311874;38311874;38317649;38317672;38318413;38318413;38318413;38318413;38319786;38320128;38320183;38320183;38320183;38320183;38321637;38323870;38323870;38323870;38323922;38324774;38324774;38324774;38324774;38326265;38326265;38326265;38326265;38327588;38327588;38327588;38327588;38331048;38331048;38331048;38331048;38334430;383…	38304353;38304353;38307681;38307681;38309058;38309058;38310652;38310652;38311937;38311937;38317737;38317737;38318476;38318476;38318476;38318476;38319981;38320274;38320274;38320274;38320274;38320274;38321808;38324046;38324046;38324046;38324046;38324833;38324833;38324833;38324833;38326432;38326432;38326432;38326432;38327655;38327655;38327655;38327655;38331090;38331090;38331090;38331090;38334493;383…	+;+;+;+;+;+;+;+;+;+;+;+;+;+;+;+;+;+;+;+;+;+;+;+;+;+;+;+;+;+;+;+;+;+;+;+;+;+;+;+;+;+;+;+;+;+;+;+;+;+;+;+;+;+;+;+	2511	chr20:38304123-38337505	3775.25	74.3768	73.2153	99.1935	2385.04	33.7053	52.5916	92.0199	823.174	-0.450148	0.122256	-3.68201	0.000231402	0.0122752
149	ENSG00000125257.14	ABCC4	ATP binding cassette subfamily C member 4 [Source:HGNC Symbol;Acc:HGNC:55]	chr13;chr13;chr13;chr13;chr13;chr13;chr13;chr13;chr13;chr13;chr13;chr13;chr13;chr13;chr13;chr13;chr13;chr13;chr13;chr13;chr13;chr13;chr13;chr13;chr13;chr13;chr13;chr13;chr13;chr13;chr13;chr13;chr13;chr13;chr13;chr13;chr13;chr13;chr13;chr13;chr13;chr13;chr13;chr13;chr13;chr13;chr13;chr13;chr13;chr13;chr13;chr13;chr13;chr13;chr13;chr13;chr13;chr13;chr13;chr13;chr13;chr13;chr13;chr13;chr13;chr13;chr…	95019829;95019835;95019857;95019857;95021554;95021676;95034605;95034605;95034605;95034605;95034605;95034605;95043320;95043682;95043682;95043682;95043682;95043682;95043682;95044266;95044266;95044266;95044266;95044266;95044266;95044266;95053095;95053095;95053095;95053095;95053095;95053095;95053698;95055570;95062704;95062704;95062704;95062704;95062704;95071662;95071662;95071662;95071662;95071662;950…	95021682;95021682;95021682;95021682;95021682;95021682;95034739;95034739;95034739;95034739;95034739;95034739;95043787;95043787;95043787;95043787;95043787;95043787;95043787;95044329;95044438;95044438;95044438;95044438;95044438;95044438;95053184;95053184;95053184;95053184;95053184;95053184;95053933;95055855;95062859;95062859;95062859;95062859;95062859;95071853;95071853;95071853;95071853;95071853;950…	-;-;-;-;-;-;-;-;-;-;-;-;-;-;-;-;-;-;-;-;-;-;-;-;-;-;-;-;-;-;-;-;-;-;-;-;-;-;-;-;-;-;-;-;-;-;-;-;-;-;-;-;-;-;-;-;-;-;-;-;-;-;-;-;-;-;-;-;-;-;-;-;-;-;-;-;-;-;-;-;-;-;-;-;-;-;-;-;-;-;-;-;-;-;-;-;-;-;-;-;-;-;-;-;-;-;-;-;-;-;-;-;-;-;-;-;-;-;-;-;-;-;-;-;-;-;-;-;-;-;-;-;-;-;-;-;-;-;-;-;-;-;-;-;-;-;-;-;-;-;-;-;-;-;-;-;-;-;-;-;-;-;-;-;-;-;-;-;-;-;-;-;-;-;-;-;-;-;-;-;-;-;-;-;-;-;-;-;-;-;-;-;-;-;-;-;-;-;-;-…	8635	chr13:95019829-95301475	1016.99	1999.59	1363.85	2563.77	619.356	1394.34	1020.1	2499.14	1559.64	-0.361709	0.0984724	-3.6732	0.000239534	0.0126213
150	ENSG00000179583.19	CIITA	class II major histocompatibility complex transactivator [Source:HGNC Symbol;Acc:HGNC:7067]	chr16;chr16;chr16;chr16;chr16;chr16;chr16;chr16;chr16;chr16;chr16;chr16;chr16;chr16;chr16;chr16;chr16;chr16;chr16;chr16;chr16;chr16;chr16;chr16;chr16;chr16;chr16;chr16;chr16;chr16;chr16;chr16;chr16;chr16;chr16;chr16;chr16;chr16;chr16;chr16;chr16;chr16;chr16;chr16;chr16;chr16;chr16;chr16;chr16;chr16;chr16;chr16;chr16;chr16;chr16;chr16;chr16;chr16;chr16;chr16;chr16;chr16;chr16;chr16;chr16;chr16;chr…	10866222;10866260;10877198;10877198;10877198;10877210;10877210;10877216;10877223;10877331;10878969;10895282;10895282;10895282;10895282;10895282;10895282;10895282;10895282;10895282;10895282;10895282;10895669;10895669;10895669;10895669;10895669;10895669;10895669;10895669;10895669;10895669;10895669;10898670;10898670;10898670;10898670;10898670;10898670;10898670;10898670;10898670;10898670;10898670;108…	10866572;10866319;10877382;10877382;10877382;10877382;10877382;10877382;10877382;10877382;10879042;10895428;10895428;10895428;10895428;10895428;10895428;10895428;10895428;10895428;10895428;10895428;10895764;10895764;10895764;10895764;10895764;10895764;10895764;10895764;10895764;10895764;10895764;10898732;10898732;10898732;10898732;10898732;10898732;10898732;10898732;10898732;10898732;10898732;108…	+;+;+;+;+;+;+;+;+;+;+;+;+;+;+;+;+;+;+;+;+;+;+;+;+;+;+;+;+;+;+;+;+;+;+;+;+;+;+;+;+;+;+;+;+;+;+;+;+;+;+;+;+;+;+;+;+;+;+;+;+;+;+;+;+;+;+;+;+;+;+;+;+;+;+;+;+;+;+;+;+;+;+;+;+;+;+;+;+;+;+;+;+;+;+;+;+;+;+;+;+;+;+;+;+;+;+;+;+;+;+;+;+;+;+;+;+;+;+;+;+;+;+;+;+;+;+;+;+;+;+;+;+;+;+;+;+;+;+;+;+;+;+;+;+;+;+;+;+;+;+;+;+;+;+;+;+;+;+;+;+;+;+	20757	chr16:10866222-10943021	1391.2	1578.12	1443.02	3124.05	1203.37	1318.94	1109.86	2221.62	1673.77	-0.305035	0.0840287	-3.63013	0.000283274	0.0148265
151	ENSG00000110455.13	ACCS	1-aminocyclopropane-1-carboxylate synthase homolog (inactive) [Source:HGNC Symbol;Acc:HGNC:23989]	chr11;chr11;chr11;chr11;chr11;chr11;chr11;chr11;chr11;chr11;chr11;chr11;chr11;chr11;chr11;chr11;chr11;chr11;chr11;chr11;chr11;chr11;chr11;chr11;chr11;chr11;chr11;chr11;chr11;chr11;chr11;chr11;chr11;chr11;chr11;chr11;chr11;chr11;chr11;chr11;chr11;chr11;chr11;chr11;chr11;chr11;chr11;chr11;chr11;chr11;chr11;chr11;chr11;chr11;chr11;chr11;chr11;chr11;chr11;chr11;chr11;chr11;chr11;chr11;chr11;chr11;chr…	44065925;44066179;44066268;44066524;44066536;44067129;44067628;44067628;44067628;44067628;44067628;44067628;44071256;44071256;44071256;44071256;44071256;44073344;44073447;44073447;44073447;44073447;44074612;44074612;44074612;44074612;44074630;44075526;44075526;44075526;44075526;44075526;44075531;44077279;44077279;44077279;44077323;44077323;44077845;44077845;44078684;44079338;44079338;44079529;440…	44066012;44066322;44066701;44066701;44066701;44067296;44067859;44067774;44067915;44067915;44067915;44067778;44071315;44071315;44071315;44071315;44071315;44073517;44073535;44073517;44073517;44073517;44074681;44074681;44074681;44074681;44074681;44075592;44075592;44075856;44075592;44075592;44075592;44077376;44077445;44077376;44079620;44077699;44078784;44077922;44078784;44079620;44079620;44079620;440…	+;+;+;+;+;+;+;+;+;+;+;+;+;+;+;+;+;+;+;+;+;+;+;+;+;+;+;+;+;+;+;+;+;+;+;+;+;+;+;+;+;+;+;+;+;+;+;+;+;+;+;+;+;+;+;+;+;+;+;+;+;+;+;+;+;+;+;+;+;+;+;+	5826	chr11:44065925-44084222	933.501	4026.83	2740.47	1650.32	986.471	5250.93	3296.95	2624.76	2688.78	0.316574	0.0876857	3.61033	0.000305811	0.0159001
152	ENSG00000169252.5	ADRB2	adrenoceptor beta 2 [Source:HGNC Symbol;Acc:HGNC:286]	chr5	148825245	148828687	+	3443	chr5:148825245-148828687	1390.19	964.037	864.962	819.709	520.548	600.487	654.675	809.191	827.975	-0.461422	0.12822	-3.59866	0.000319859	0.0163175
153	ENSG00000050438.16	SLC4A8	solute carrier family 4 member 8 [Source:HGNC Symbol;Acc:HGNC:11034]	chr12;chr12;chr12;chr12;chr12;chr12;chr12;chr12;chr12;chr12;chr12;chr12;chr12;chr12;chr12;chr12;chr12;chr12;chr12;chr12;chr12;chr12;chr12;chr12;chr12;chr12;chr12;chr12;chr12;chr12;chr12;chr12;chr12;chr12;chr12;chr12;chr12;chr12;chr12;chr12;chr12;chr12;chr12;chr12;chr12;chr12;chr12;chr12;chr12;chr12;chr12;chr12;chr12;chr12;chr12;chr12;chr12;chr12;chr12;chr12;chr12;chr12;chr12;chr12;chr12;chr12;chr…	51391317;51391317;51391348;51391736;51403073;51403163;51407803;51420100;51424771;51424868;51424934;51424973;51425117;51440708;51440708;51440708;51440708;51440708;51440708;51440708;51440708;51440708;51440708;51440708;51440979;51450642;51450642;51450828;51450876;51450876;51450876;51450876;51450876;51450876;51450876;51452124;51452124;51452124;51452124;51452124;51452124;51452124;51452124;51452124;514…	51391488;51391488;51391488;51392132;51403109;51403289;51407897;51420208;51425035;51425035;51425035;51425035;51425414;51440789;51440789;51440789;51440852;51440789;51440789;51440789;51440789;51440789;51440789;51440789;51441179;51451022;51451022;51451022;51451022;51451022;51451022;51451022;51451022;51451022;51451022;51452259;51452259;51452259;51452259;51452259;51452259;51452259;51452259;51452259;514…	+;+;+;+;+;+;+;+;+;+;+;+;+;+;+;+;+;+;+;+;+;+;+;+;+;+;+;+;+;+;+;+;+;+;+;+;+;+;+;+;+;+;+;+;+;+;+;+;+;+;+;+;+;+;+;+;+;+;+;+;+;+;+;+;+;+;+;+;+;+;+;+;+;+;+;+;+;+;+;+;+;+;+;+;+;+;+;+;+;+;+;+;+;+;+;+;+;+;+;+;+;+;+;+;+;+;+;+;+;+;+;+;+;+;+;+;+;+;+;+;+;+;+;+;+;+;+;+;+;+;+;+;+;+;+;+;+;+;+;+;+;+;+;+;+;+;+;+;+;+;+;+;+;+;+;+;+;+;+;+;+;+;+;+;+;+;+;+;+;+;+;+;+;+;+;+;+;+;+;+;+;+;+;+;+;+;+;+;+;+;+	17980	chr12:51391317-51515763	2422.28	2287.56	1876.35	1563.12	2944.15	3097.34	2003.92	2240.61	2304.42	0.301854	0.0838835	3.59849	0.000320073	0.0163175
154	ENSG00000182718.16	ANXA2	annexin A2 [Source:HGNC Symbol;Acc:HGNC:537]	chr15;chr15;chr15;chr15;chr15;chr15;chr15;chr15;chr15;chr15;chr15;chr15;chr15;chr15;chr15;chr15;chr15;chr15;chr15;chr15;chr15;chr15;chr15;chr15;chr15;chr15;chr15;chr15;chr15;chr15;chr15;chr15;chr15;chr15;chr15;chr15;chr15;chr15;chr15;chr15;chr15;chr15;chr15;chr15;chr15;chr15;chr15;chr15;chr15;chr15;chr15;chr15;chr15;chr15;chr15;chr15;chr15;chr15;chr15;chr15;chr15;chr15;chr15;chr15;chr15;chr15;chr…	60347134;60347327;60347332;60347337;60347337;60347342;60349075;60349075;60349075;60349075;60349075;60349075;60351192;60351193;60351193;60351193;60351193;60351193;60351193;60351193;60351724;60351724;60351724;60351724;60351724;60351724;60351724;60351724;60351733;60351733;60351782;60351787;60352379;60352383;60352383;60352383;60352383;60352383;60352383;60352383;60352383;60352383;60352383;60352383;603…	60347689;60347689;60347689;60347689;60347689;60347689;60349197;60349197;60349197;60349197;60349197;60349197;60351251;60351553;60351251;60351251;60351251;60351251;60351251;60351251;60351819;60351819;60351819;60351819;60351819;60351819;60351819;60351819;60351819;60351819;60351819;60351819;60352476;60352476;60352476;60352476;60352476;60352476;60352476;60352476;60352476;60352476;60352476;60352476;603…	-;-;-;-;-;-;-;-;-;-;-;-;-;-;-;-;-;-;-;-;-;-;-;-;-;-;-;-;-;-;-;-;-;-;-;-;-;-;-;-;-;-;-;-;-;-;-;-;-;-;-;-;-;-;-;-;-;-;-;-;-;-;-;-;-;-;-;-;-;-;-;-;-;-;-;-;-;-;-;-;-;-;-;-;-;-;-;-;-;-;-;-;-;-;-;-;-;-;-;-;-;-;-;-;-;-;-;-;-;-;-;-;-;-;-;-;-;-;-;-;-;-;-;-;-;-;-;-;-;-;-;-;-;-;-;-;-;-;-;-;-;-;-;-;-;-;-;-;-;-;-;-;-;-;-;-;-;-;-;-;-;-;-;-;-;-;-;-;-;-;-;-;-;-;-;-;-;-;-;-;-;-;-;-;-;-;-;-;-;-;-;-;-;-;-;-;-;-;-;-…	8824	chr15:60347134-60402883	799.713	533.033	258.808	733.596	499.662	447.926	184.977	451.336	488.631	-0.421988	0.117193	-3.6008	0.000317241	0.0163175
155	ENSG00000081320.10	STK17B	serine/threonine kinase 17b [Source:HGNC Symbol;Acc:HGNC:11396]	chr2;chr2;chr2;chr2;chr2;chr2;chr2;chr2;chr2;chr2;chr2;chr2;chr2;chr2;chr2;chr2;chr2;chr2;chr2;chr2;chr2;chr2;chr2;chr2;chr2	196133566;196137447;196139620;196139620;196141249;196141249;196143560;196143560;196145911;196145911;196156086;196156439;196156439;196156572;196163262;196163262;196163262;196163364;196165583;196166094;196170834;196171333;196174249;196176226;196176226	196137729;196137729;196139799;196139799;196141297;196141297;196143686;196143686;196146055;196146055;196156647;196156651;196156651;196156651;196163427;196163427;196163427;196163427;196165734;196166277;196171000;196171575;196174407;196176327;196176503	-;-;-;-;-;-;-;-;-;-;-;-;-;-;-;-;-;-;-;-;-;-;-;-;-	6580	chr2:196133566-196176503	5601.01	7668.43	12761.6	7308.71	6549.43	9494.25	13896	8882.11	9020.19	0.222798	0.0620012	3.59345	0.000326328	0.0165291
156	ENSG00000115738.9	ID2	inhibitor of DNA binding 2 [Source:HGNC Symbol;Acc:HGNC:5361]	chr2;chr2;chr2;chr2;chr2;chr2;chr2;chr2;chr2;chr2;chr2;chr2	8678845;8681491;8681854;8681983;8682056;8682780;8682843;8682843;8682843;8683685;8683685;8683685	8679317;8681565;8682513;8682513;8682513;8682906;8683007;8682906;8682906;8684451;8684031;8684453	+;+;+;+;+;+;+;+;+;+;+;+	2205	chr2:8678845-8684453	8212.4	3787.49	3170.39	2519.08	5562.96	2871.16	2839.04	2309.26	3908.97	-0.288896	0.0805067	-3.58846	0.000332631	0.0167403
157	ENSG00000164463.12	CREBRF	CREB3 regulatory factor [Source:HGNC Symbol;Acc:HGNC:24050]	chr5;chr5;chr5;chr5;chr5;chr5;chr5;chr5;chr5;chr5;chr5;chr5;chr5;chr5;chr5;chr5;chr5;chr5;chr5;chr5;chr5;chr5;chr5;chr5;chr5;chr5;chr5;chr5;chr5	173056352;173056352;173056368;173056390;173057344;173057394;173060252;173080585;173080585;173080585;173080589;173080589;173086501;173086501;173086501;173086501;173086501;173090315;173090315;173090315;173090315;173108624;173108624;173110522;173112306;173112306;173123080;173123080;173133630	173056479;173056479;173056479;173056479;173057683;173057683;173060455;173080784;173080784;173080784;173080784;173080784;173086569;173086626;173086626;173086626;173086626;173091536;173091401;173092330;173091401;173110711;173108818;173110711;173112379;173112379;173124581;173123202;173139284	+;+;+;+;+;+;+;+;+;+;+;+;+;+;+;+;+;+;+;+;+;+;+;+;+;+;+;+;+	12333	chr5:173056352-173139284	2390.09	3588.2	3221.47	3384.57	3127.31	4176.8	3601.62	4251.9	3467.74	0.255897	0.0714244	3.58277	0.000339973	0.0170008
158	ENSG00000035403.17	VCL	vinculin [Source:HGNC Symbol;Acc:HGNC:12665]	chr10;chr10;chr10;chr10;chr10;chr10;chr10;chr10;chr10;chr10;chr10;chr10;chr10;chr10;chr10;chr10;chr10;chr10;chr10;chr10;chr10;chr10;chr10;chr10;chr10;chr10;chr10;chr10;chr10;chr10;chr10;chr10;chr10;chr10;chr10;chr10;chr10;chr10;chr10;chr10;chr10;chr10;chr10;chr10;chr10;chr10;chr10;chr10;chr10;chr10;chr10;chr10;chr10;chr10;chr10;chr10;chr10;chr10;chr10;chr10;chr10;chr10;chr10;chr10;chr10;chr10;chr…	73995193;73997182;73998114;73998114;73998114;73998116;74016832;74043083;74043083;74043083;74043083;74043091;74063686;74070670;74070670;74070670;74070670;74070975;74070975;74070975;74070975;74072730;74072730;74072730;74072730;74074743;74074743;74074743;74074743;74082454;74082454;74082454;74082454;74083366;74083366;74083366;74083366;74089196;74089196;74089196;74089196;74090023;74090023;74090023;740…	73995231;73997221;73998375;73998375;73998375;73998375;74016878;74043153;74043153;74043153;74043153;74043153;74063890;74070820;74070820;74070820;74070820;74071083;74071083;74071083;74071083;74072852;74072852;74072852;74072852;74074903;74074903;74074903;74077748;74082544;74082544;74082544;74082544;74083513;74083513;74083513;74083513;74089349;74089349;74089349;74089349;74090198;74090198;74090198;740…	+;+;+;+;+;+;+;+;+;+;+;+;+;+;+;+;+;+;+;+;+;+;+;+;+;+;+;+;+;+;+;+;+;+;+;+;+;+;+;+;+;+;+;+;+;+;+;+;+;+;+;+;+;+;+;+;+;+;+;+;+;+;+;+;+;+;+;+;+;+;+;+;+;+;+;+;+;+;+;+;+;+;+;+;+;+;+;+;+;+;+;+;+;+;+;+;+	9992	chr10:73995193-74121363	7343.28	10265.9	11220.7	10973.4	5277.78	8812.16	9735.79	9967.36	9199.54	-0.244093	0.0683718	-3.57007	0.000356881	0.0177334
159	ENSG00000133816.15	MICAL2	microtubule associated monooxygenase, calponin and LIM domain containing 2 [Source:HGNC Symbol;Acc:HGNC:24693]	chr11;chr11;chr11;chr11;chr11;chr11;chr11;chr11;chr11;chr11;chr11;chr11;chr11;chr11;chr11;chr11;chr11;chr11;chr11;chr11;chr11;chr11;chr11;chr11;chr11;chr11;chr11;chr11;chr11;chr11;chr11;chr11;chr11;chr11;chr11;chr11;chr11;chr11;chr11;chr11;chr11;chr11;chr11;chr11;chr11;chr11;chr11;chr11;chr11;chr11;chr11;chr11;chr11;chr11;chr11;chr11;chr11;chr11;chr11;chr11;chr11;chr11;chr11;chr11;chr11;chr11;chr…	12094008;12094017;12094128;12095544;12095984;12109701;12110591;12110605;12116696;12121475;12138388;12138390;12138390;12138390;12153224;12161443;12161446;12161868;12162079;12162079;12162079;12162079;12162079;12162079;12162079;12162079;12162079;12162156;12162156;12195945;12195945;12197487;12204250;12204250;12204250;12204250;12204250;12204250;12204250;12204250;12204250;12204250;12207725;12208023;122…	12094224;12094147;12094224;12095629;12096221;12109773;12110726;12110726;12116916;12121649;12138464;12138460;12138460;12138464;12153316;12161576;12161532;12162419;12162419;12162419;12162419;12162419;12162166;12162419;12162419;12162420;12162419;12162419;12162419;12196200;12196200;12197811;12204457;12204457;12204290;12204387;12204457;12204347;12204457;12204457;12204457;12204280;12208139;12208146;122…	+;+;+;+;+;+;+;+;+;+;+;+;+;+;+;+;+;+;+;+;+;+;+;+;+;+;+;+;+;+;+;+;+;+;+;+;+;+;+;+;+;+;+;+;+;+;+;+;+;+;+;+;+;+;+;+;+;+;+;+;+;+;+;+;+;+;+;+;+;+;+;+;+;+;+;+;+;+;+;+;+;+;+;+;+;+;+;+;+;+;+;+;+;+;+;+;+;+;+;+;+;+;+;+;+;+;+;+;+;+;+;+;+;+;+;+;+;+;+;+;+;+;+;+;+;+;+;+;+;+;+;+;+;+;+;+;+;+;+;+;+;+;+;+;+;+;+;+;+;+;+;+;+;+;+;+;+;+;+;+;+;+;+;+;+;+;+;+;+;+;+;+;+;+;+;+;+;+;+;+;+;+;+;+;+;+;+;+;+;+;+;+;+;+;+;+;+;+;+;+…	20191	chr11:12094008-12359144	562.314	452.935	515.061	224.548	590.437	971.245	852.346	312.575	560.183	0.448764	0.125919	3.56392	0.000365359	0.0180405
160	ENSG00000164713.9	BRI3	brain protein I3 [Source:HGNC Symbol;Acc:HGNC:1109]	chr7;chr7;chr7;chr7;chr7;chr7;chr7;chr7;chr7;chr7;chr7;chr7;chr7;chr7;chr7;chr7;chr7;chr7;chr7;chr7	98252379;98281667;98281675;98281822;98281836;98282351;98282351;98282351;98282351;98282351;98282383;98282832;98291111;98291111;98291111;98292639;98306483;98306522;98307137;98307515	98252528;98281937;98281937;98281937;98281937;98282453;98282706;98282453;98282453;98282453;98282453;98283010;98291524;98291545;98291524;98292963;98306665;98306665;98307449;98310441	+;+;+;+;+;+;+;+;+;+;+;+;+;+;+;+;+;+;+;+	5139	chr7:98252379-98310441	585.45	561.64	649.573	407.674	816.971	816.023	749.884	628.072	651.911	0.38329	0.107978	3.54971	0.000385659	0.0189238
161	ENSG00000102081.14	FMR1	fragile X mental retardation 1 [Source:HGNC Symbol;Acc:HGNC:3775]	chrX;chrX;chrX;chrX;chrX;chrX;chrX;chrX;chrX;chrX;chrX;chrX;chrX;chrX;chrX;chrX;chrX;chrX;chrX;chrX;chrX;chrX;chrX;chrX;chrX;chrX;chrX;chrX;chrX;chrX;chrX;chrX;chrX;chrX;chrX;chrX;chrX;chrX;chrX;chrX;chrX;chrX;chrX;chrX;chrX;chrX;chrX;chrX;chrX;chrX;chrX;chrX;chrX;chrX;chrX;chrX;chrX;chrX;chrX;chrX;chrX;chrX;chrX;chrX;chrX;chrX;chrX;chrX;chrX;chrX;chrX;chrX;chrX;chrX;chrX;chrX;chrX;chrX;chrX;chrX…	147911951;147911951;147911951;147911951;147911956;147911963;147911964;147912052;147912052;147912052;147912053;147912118;147912123;147912162;147912180;147912728;147921933;147921933;147921933;147921933;147921933;147921933;147921933;147921933;147921933;147921933;147921933;147921933;147921933;147924919;147925540;147925540;147925540;147925540;147925540;147925540;147925540;147925540;147925540;147925540…	147912230;147912230;147912230;147912230;147912230;147912230;147912021;147912230;147912230;147912230;147912230;147912230;147912230;147912230;147912230;147914451;147921985;147921985;147921985;147921985;147921985;147921985;147921985;147921985;147921985;147921985;147921985;147921985;147921985;147925055;147925633;147925633;147925633;147925633;147925633;147925633;147925633;147925633;147925633;147925633…	+;+;+;+;+;+;+;+;+;+;+;+;+;+;+;+;+;+;+;+;+;+;+;+;+;+;+;+;+;+;+;+;+;+;+;+;+;+;+;+;+;+;+;+;+;+;+;+;+;+;+;+;+;+;+;+;+;+;+;+;+;+;+;+;+;+;+;+;+;+;+;+;+;+;+;+;+;+;+;+;+;+;+;+;+;+;+;+;+;+;+;+;+;+;+;+;+;+;+;+;+;+;+;+;+;+;+;+;+;+;+;+;+;+;+;+;+;+;+;+;+;+;+;+;+;+;+;+;+;+;+;+;+;+;+;+;+;+;+;+;+;+;+;+;+;+;+;+;+;+;+;+;+;+;+;+;+;+;+;+;+;+;+;+;+;+;+;+;+;+;+;+;+;+;+;+;+;+;+;+;+;+;+;+;+;+;+;+;+;+;+;+;+;+;+;+;+;+;+;+…	8919	chrX:147911951-147951125	2639.56	2364.8	2318.2	2474.39	4983.77	2927.04	2542.53	2902.28	2894.07	0.346001	0.0980479	3.5289	0.000417298	0.0203491
162	ENSG00000106348.17	IMPDH1	inosine monophosphate dehydrogenase 1 [Source:HGNC Symbol;Acc:HGNC:6052]	chr7;chr7;chr7;chr7;chr7;chr7;chr7;chr7;chr7;chr7;chr7;chr7;chr7;chr7;chr7;chr7;chr7;chr7;chr7;chr7;chr7;chr7;chr7;chr7;chr7;chr7;chr7;chr7;chr7;chr7;chr7;chr7;chr7;chr7;chr7;chr7;chr7;chr7;chr7;chr7;chr7;chr7;chr7;chr7;chr7;chr7;chr7;chr7;chr7;chr7;chr7;chr7;chr7;chr7;chr7;chr7;chr7;chr7;chr7;chr7;chr7;chr7;chr7;chr7;chr7;chr7;chr7;chr7;chr7;chr7;chr7;chr7;chr7;chr7;chr7;chr7;chr7;chr7;chr7;chr7…	128392277;128392277;128392277;128392277;128392278;128392278;128392293;128392301;128392739;128392850;128392850;128393722;128393722;128394275;128394278;128394278;128394278;128394278;128394278;128394278;128394278;128394278;128394278;128394278;128394278;128394456;128394456;128394456;128394456;128394456;128394456;128394456;128394456;128394456;128394456;128394456;128394456;128394889;128394889;128394889…	128393028;128393028;128393028;128393028;128393028;128393028;128393028;128393028;128393028;128393028;128393028;128393738;128393738;128394361;128394361;128394361;128394361;128394361;128394361;128394361;128394361;128394361;128394361;128394361;128394361;128394998;128394599;128394599;128394599;128394599;128394599;128394599;128394599;128394599;128394599;128394599;128394599;128395033;128395033;128395033…	-;-;-;-;-;-;-;-;-;-;-;-;-;-;-;-;-;-;-;-;-;-;-;-;-;-;-;-;-;-;-;-;-;-;-;-;-;-;-;-;-;-;-;-;-;-;-;-;-;-;-;-;-;-;-;-;-;-;-;-;-;-;-;-;-;-;-;-;-;-;-;-;-;-;-;-;-;-;-;-;-;-;-;-;-;-;-;-;-;-;-;-;-;-;-;-;-;-;-;-;-;-;-;-;-;-;-;-;-;-;-;-;-;-;-;-;-;-;-;-;-;-;-;-;-;-;-;-;-;-;-;-;-;-;-;-;-;-;-;-;-;-;-;-;-;-;-;-;-;-;-;-;-;-;-;-;-;-;-;-;-;-;-;-;-;-;-;-;-;-;-;-;-;-;-;-;-;-;-;-;-;-;-;-;-;-;-;-;-;-;-;-;-;-;-;-;-;-;-;-…	3662	chr7:128392277-128410252	2707.96	2822.5	3064.82	3518.64	1923.94	1939.83	2835.41	3115.53	2741.08	-0.298346	0.0848793	-3.51494	0.000439847	0.0213163
163	ENSG00000217128.11	FNIP1	folliculin interacting protein 1 [Source:HGNC Symbol;Acc:HGNC:29418]	chr5;chr5;chr5;chr5;chr5;chr5;chr5;chr5;chr5;chr5;chr5;chr5;chr5;chr5;chr5;chr5;chr5;chr5;chr5;chr5;chr5;chr5;chr5;chr5;chr5;chr5;chr5;chr5;chr5;chr5;chr5;chr5;chr5;chr5;chr5;chr5;chr5;chr5;chr5;chr5;chr5;chr5;chr5;chr5;chr5;chr5;chr5;chr5;chr5;chr5;chr5;chr5;chr5;chr5;chr5;chr5;chr5;chr5;chr5;chr5;chr5;chr5;chr5;chr5;chr5;chr5;chr5;chr5;chr5;chr5;chr5;chr5;chr5;chr5;chr5;chr5;chr5;chr5;chr5;chr5…	131641714;131641714;131641715;131644437;131647090;131647090;131647090;131647090;131651802;131651802;131651802;131651802;131670463;131670463;131670463;131670463;131671505;131671505;131671505;131671505;131672686;131677597;131677703;131677703;131677703;131677703;131679029;131679029;131679029;131679029;131679029;131698917;131698917;131698917;131698917;131698917;131704065;131704065;131704065;131704065…	131644763;131644763;131644763;131644763;131647205;131647205;131647205;131647205;131651999;131651999;131651999;131651999;131670631;131670631;131670631;131670631;131672924;131672661;131672924;131672924;131672924;131677872;131677872;131677872;131677872;131677872;131679175;131679175;131679175;131679175;131679175;131699002;131699002;131699002;131699002;131699002;131704266;131704266;131704266;131704266…	-;-;-;-;-;-;-;-;-;-;-;-;-;-;-;-;-;-;-;-;-;-;-;-;-;-;-;-;-;-;-;-;-;-;-;-;-;-;-;-;-;-;-;-;-;-;-;-;-;-;-;-;-;-;-;-;-;-;-;-;-;-;-;-;-;-;-;-;-;-;-;-;-;-;-;-;-;-;-;-;-;-;-;-;-	7942	chr5:131641714-131797063	2429.32	1939.52	2016.83	1992.59	3381.96	2513.71	2034.75	2797.11	2388.22	0.305274	0.0869416	3.51125	0.000446011	0.0214824
164	ENSG00000162769.12	FLVCR1	feline leukemia virus subgroup C cellular receptor 1 [Source:HGNC Symbol;Acc:HGNC:24682]	chr1;chr1;chr1;chr1;chr1;chr1;chr1;chr1;chr1;chr1;chr1;chr1;chr1;chr1;chr1;chr1;chr1;chr1;chr1;chr1;chr1;chr1;chr1;chr1;chr1;chr1;chr1;chr1;chr1;chr1;chr1;chr1	212858255;212858916;212863631;212863725;212863725;212864393;212864412;212870054;212872678;212872678;212883371;212883371;212883371;212883409;212885293;212885293;212885293;212885293;212887891;212887891;212888489;212888489;212888489;212889146;212889146;212889146;212894986;212894986;212894986;212895216;212895216;212895216	212859190;212859190;212863869;212863869;212863869;212864519;212864519;212870166;212872818;212872818;212883438;212883438;212883438;212883438;212885565;212885396;212885396;212885396;212888001;212888001;212888594;212888594;212888594;212889257;212889257;212889257;212895053;212895053;212895053;212895394;212895334;212899363	+;+;+;+;+;+;+;+;+;+;+;+;+;+;+;+;+;+;+;+;+;+;+;+;+;+;+;+;+;+;+;+	6442	chr1:212858255-212899363	733.322	2656.59	3302.35	2316.33	955.945	3316.43	3716.78	2813.18	2476.36	0.263966	0.075488	3.4968	0.000470877	0.0225418
165	ENSG00000253981.5	ALG1L13P	asparagine-linked glycosylation 1-like 13, pseudogene [Source:HGNC Symbol;Acc:HGNC:44382]	chr8;chr8;chr8;chr8;chr8;chr8;chr8;chr8;chr8;chr8;chr8;chr8;chr8;chr8;chr8;chr8;chr8;chr8;chr8;chr8	8236003;8237674;8238174;8238191;8238191;8239493;8239495;8240206;8240224;8240429;8240429;8240438;8241296;8241322;8241322;8242787;8242787;8243993;8244460;8244460	8236363;8237719;8238338;8238350;8238301;8239576;8239554;8240313;8240351;8240549;8240549;8240548;8241411;8241400;8241400;8242926;8242926;8244040;8244493;8244667	-;-;-;-;-;-;-;-;-;-;-;-;-;-;-;-;-;-;-;-	1447	chr8:8236003-8244667	1327.83	580.711	721.085	489.427	1218.63	1281.69	1028.26	847.167	936.849	0.433211	0.12412	3.49026	0.000482556	0.0229609
166	ENSG00000114268.11	PFKFB4	6-phosphofructo-2-kinase/fructose-2,6-biphosphatase 4 [Source:HGNC Symbol;Acc:HGNC:8875]	chr3;chr3;chr3;chr3;chr3;chr3;chr3;chr3;chr3;chr3;chr3;chr3;chr3;chr3;chr3;chr3;chr3;chr3;chr3;chr3;chr3;chr3;chr3;chr3;chr3;chr3;chr3;chr3;chr3;chr3;chr3;chr3;chr3;chr3;chr3;chr3;chr3;chr3;chr3;chr3;chr3;chr3;chr3;chr3;chr3;chr3;chr3;chr3;chr3;chr3;chr3;chr3;chr3;chr3;chr3;chr3;chr3;chr3;chr3;chr3;chr3;chr3;chr3;chr3;chr3;chr3;chr3;chr3;chr3;chr3;chr3;chr3;chr3;chr3;chr3;chr3;chr3;chr3;chr3;chr3…	48517684;48519674;48519674;48519674;48519674;48519674;48521986;48521986;48521986;48521986;48521986;48521986;48523537;48523537;48523537;48523537;48523537;48523537;48523701;48523701;48523701;48523701;48523701;48523701;48523760;48525565;48525565;48525565;48525565;48525565;48525565;48535512;48535512;48535512;48535512;48535512;48535512;48535533;48536256;48536256;48536256;48536256;48536256;48536256;485…	48519806;48519806;48519806;48519806;48519806;48519806;48522050;48522050;48522050;48522050;48522050;48522050;48523599;48523599;48523599;48523599;48523599;48523599;48523830;48523830;48523830;48523830;48523830;48523830;48523830;48526072;48525669;48525669;48525669;48525669;48525669;48535658;48535658;48535658;48535658;48535658;48535658;48535658;48536463;48536463;48536463;48536463;48536463;48536463;485…	-;-;-;-;-;-;-;-;-;-;-;-;-;-;-;-;-;-;-;-;-;-;-;-;-;-;-;-;-;-;-;-;-;-;-;-;-;-;-;-;-;-;-;-;-;-;-;-;-;-;-;-;-;-;-;-;-;-;-;-;-;-;-;-;-;-;-;-;-;-;-;-;-;-;-;-;-;-;-;-;-;-;-;-;-;-;-;-;-;-;-;-;-;-;-;-;-;-;-;-;-;-;-;-;-;-;-;-;-;-;-;-;-;-;-;-;-;-;-;-;-;-;-;-;-;-;-;-;-;-;-;-;-;-	6107	chr3:48517684-48562015	964.685	996.458	1286.38	1302.6	759.936	764.578	1049.11	978.624	1012.8	-0.318138	0.091232	-3.48714	0.000488224	0.0230907
167	ENSG00000131873.6	CHSY1	chondroitin sulfate synthase 1 [Source:HGNC Symbol;Acc:HGNC:17198]	chr15;chr15;chr15;chr15;chr15;chr15;chr15;chr15;chr15;chr15;chr15;chr15;chr15;chr15;chr15	101175723;101177101;101178577;101178602;101186679;101187541;101187686;101187993;101187993;101189428;101235082;101235082;101235509;101242548;101251137	101178980;101178980;101178980;101178980;101186794;101188219;101187870;101188025;101188219;101189567;101235147;101235577;101235577;101242617;101251932	-;-;-;-;-;-;-;-;-;-;-;-;-;-;-	5555	chr15:101175723-101251932	2253.28	2002.45	2050.88	2099.41	2558.56	2657.4	2741.11	2382.29	2343.17	0.274883	0.0789232	3.48292	0.000495985	0.0233172
168	ENSG00000134107.4	BHLHE40	basic helix-loop-helix family member e40 [Source:HGNC Symbol;Acc:HGNC:1046]	chr3;chr3;chr3;chr3;chr3;chr3;chr3;chr3;chr3;chr3;chr3	4979116;4979437;4979962;4979962;4980232;4980301;4981392;4981392;4981392;4982836;4982836	4979798;4979798;4980408;4980031;4980408;4980408;4981515;4981515;4981610;4985323;4983268	+;+;+;+;+;+;+;+;+;+;+	3837	chr3:4979116-4985323	22746	11391.1	15435.6	32297.8	18877.1	11148.5	12731.7	24386.7	18626.8	-0.232825	0.0669116	-3.47959	0.000502173	0.0234676
169	ENSG00000033327.12	GAB2	GRB2 associated binding protein 2 [Source:HGNC Symbol;Acc:HGNC:14458]	chr11;chr11;chr11;chr11;chr11;chr11;chr11;chr11;chr11;chr11;chr11;chr11;chr11;chr11;chr11;chr11;chr11;chr11;chr11;chr11;chr11;chr11;chr11;chr11;chr11;chr11;chr11;chr11;chr11;chr11;chr11;chr11;chr11;chr11;chr11	78215297;78215297;78220319;78220319;78221677;78221677;78222105;78222105;78223412;78223412;78225108;78225108;78226465;78226465;78226620;78226957;78231809;78250157;78250157;78250271;78250357;78280460;78280601;78280601;78280601;78280601;78280601;78318143;78341760;78364016;78417646;78417646;78417646;78417646;78418237	78219415;78219415;78220444;78220444;78221779;78221779;78222195;78222195;78223676;78223676;78225202;78225202;78227051;78227051;78227051;78227051;78231932;78250400;78250400;78250400;78250400;78280901;78280901;78280901;78280901;78280901;78280901;78318219;78341880;78364103;78417771;78417822;78417779;78417806;78418348	-;-;-;-;-;-;-;-;-;-;-;-;-;-;-;-;-;-;-;-;-;-;-;-;-;-;-;-;-;-;-;-;-;-;-	6771	chr11:78215297-78418348	1310.72	502.52	780.679	514.498	1843.61	830.215	803.382	747.844	916.684	0.373293	0.107691	3.46634	0.000527599	0.0245099
170	ENSG00000108669.16	CYTH1	cytohesin 1 [Source:HGNC Symbol;Acc:HGNC:9501]	chr17;chr17;chr17;chr17;chr17;chr17;chr17;chr17;chr17;chr17;chr17;chr17;chr17;chr17;chr17;chr17;chr17;chr17;chr17;chr17;chr17;chr17;chr17;chr17;chr17;chr17;chr17;chr17;chr17;chr17;chr17;chr17;chr17;chr17;chr17;chr17;chr17;chr17;chr17;chr17;chr17;chr17;chr17;chr17;chr17;chr17;chr17;chr17;chr17;chr17;chr17;chr17;chr17;chr17;chr17;chr17;chr17;chr17;chr17;chr17;chr17;chr17;chr17;chr17;chr17;chr17;chr…	78674048;78674048;78674048;78674048;78674048;78674048;78674049;78675656;78675820;78675848;78676119;78676995;78680190;78680190;78680190;78680190;78680190;78680190;78680190;78680190;78680190;78680971;78680971;78680971;78680971;78680971;78680971;78680971;78680971;78692417;78692417;78692417;78692417;78692417;78692417;78696007;78696007;78696007;78698268;78698269;78698269;78698269;78698269;78698269;786…	78676169;78675962;78676169;78676169;78676169;78676169;78678471;78676169;78676169;78676169;78676169;78677050;78680218;78680344;78680344;78680344;78680344;78680344;78680344;78680344;78680344;78681066;78681042;78681042;78681042;78681042;78681042;78681042;78681042;78692493;78692495;78692493;78692493;78692493;78692493;78696009;78696009;78696009;78698380;78698380;78698380;78698380;78698380;78698380;786…	-;-;-;-;-;-;-;-;-;-;-;-;-;-;-;-;-;-;-;-;-;-;-;-;-;-;-;-;-;-;-;-;-;-;-;-;-;-;-;-;-;-;-;-;-;-;-;-;-;-;-;-;-;-;-;-;-;-;-;-;-;-;-;-;-;-;-;-;-;-;-;-;-;-;-;-;-;-;-;-;-;-;-;-;-;-;-;-;-;-;-;-;-;-;-;-;-;-;-;-;-;-;-;-;-;-;-;-;-;-;-;-;-;-;-;-;-;-;-;-;-;-;-;-;-;-	7754	chr17:78674048-78782297	7146.11	6076.96	5320.88	7835.19	10187.6	7648.44	6260.21	8037.86	7314.16	0.259175	0.0751214	3.45008	0.000560418	0.0258814
171	ENSG00000002726.20	AOC1	amine oxidase, copper containing 1 [Source:HGNC Symbol;Acc:HGNC:80]	chr7;chr7;chr7;chr7;chr7;chr7;chr7;chr7;chr7;chr7;chr7;chr7;chr7;chr7;chr7;chr7;chr7;chr7;chr7;chr7;chr7;chr7;chr7;chr7;chr7;chr7;chr7;chr7;chr7;chr7;chr7;chr7;chr7;chr7	150824627;150826393;150827248;150827248;150852009;150852115;150852115;150852477;150852515;150852519;150853918;150856455;150856455;150856455;150856455;150856455;150856455;150857933;150858763;150858763;150858763;150858763;150858763;150859809;150860444;150860501;150860501;150860501;150860501;150860943;150860943;150860943;150860943;150860943	150824963;150826451;150827402;150827402;150852190;150852190;150852190;150852558;150852558;150852558;150854163;150858040;150857482;150858040;150857217;150858040;150858040;150858040;150859048;150859048;150859048;150859048;150859048;150859947;150860633;150860633;150860633;150860633;150860633;150861219;150861289;150861504;150861504;150861504	+;+;+;+;+;+;+;+;+;+;+;+;+;+;+;+;+;+;+;+;+;+;+;+;+;+;+;+;+;+;+;+;+;+	3824	chr7:150824627-150861504	82.4861	384.28	319.253	2476.57	80.3315	245.694	178.63	1895.9	707.893	-0.401598	0.116638	-3.44311	0.000575066	0.0264026
172	ENSG00000118513.18	MYB	MYB proto-oncogene, transcription factor [Source:HGNC Symbol;Acc:HGNC:7545]	chr6;chr6;chr6;chr6;chr6;chr6;chr6;chr6;chr6;chr6;chr6;chr6;chr6;chr6;chr6;chr6;chr6;chr6;chr6;chr6;chr6;chr6;chr6;chr6;chr6;chr6;chr6;chr6;chr6;chr6;chr6;chr6;chr6;chr6;chr6;chr6;chr6;chr6;chr6;chr6;chr6;chr6;chr6;chr6;chr6;chr6;chr6;chr6;chr6;chr6;chr6;chr6;chr6;chr6;chr6;chr6;chr6;chr6;chr6;chr6;chr6;chr6;chr6;chr6;chr6;chr6;chr6;chr6;chr6;chr6;chr6;chr6;chr6;chr6;chr6;chr6;chr6;chr6;chr6;chr6…	135181315;135181315;135181315;135181315;135181315;135181315;135181315;135181315;135181315;135181315;135181328;135181381;135181421;135181508;135181514;135181514;135181514;135181514;135181514;135181514;135181514;135181514;135181514;135181514;135181514;135181514;135181514;135181514;135181514;135181514;135181514;135181514;135181514;135181514;135181514;135181514;135181514;135181514;135185877;135185903…	135181536;135181536;135181536;135181536;135181536;135181536;135181536;135181536;135181536;135181536;135181536;135181536;135181536;135181536;135181536;135181536;135181536;135181536;135181536;135181536;135181536;135181536;135181536;135181536;135181536;135181536;135181536;135181536;135181536;135181536;135181536;135181536;135181536;135181536;135181536;135181536;135181536;135181536;135186020;135186020…	+;+;+;+;+;+;+;+;+;+;+;+;+;+;+;+;+;+;+;+;+;+;+;+;+;+;+;+;+;+;+;+;+;+;+;+;+;+;+;+;+;+;+;+;+;+;+;+;+;+;+;+;+;+;+;+;+;+;+;+;+;+;+;+;+;+;+;+;+;+;+;+;+;+;+;+;+;+;+;+;+;+;+;+;+;+;+;+;+;+;+;+;+;+;+;+;+;+;+;+;+;+;+;+;+;+;+;+;+;+;+;+;+;+;+;+;+;+;+;+;+;+;+;+;+;+;+;+;+;+;+;+;+;+;+;+;+;+;+;+;+;+;+;+;+;+;+;+;+;+;+;+;+;+;+;+;+;+;+;+;+;+;+;+;+;+;+;+;+;+;+;+;+;+;+;+;+;+;+;+;+;+;+;+;+;+;+;+;+;+;+;+;+;+;+;+;+;+;+;+…	5493	chr6:135181315-135219173	836.932	2399.13	2326.71	1909.75	1086.88	2841	2615.07	2554.65	2071.27	0.274783	0.0798654	3.44058	0.000580472	0.0264958
173	ENSG00000073417.14	PDE8A	phosphodiesterase 8A [Source:HGNC Symbol;Acc:HGNC:8793]	chr15;chr15;chr15;chr15;chr15;chr15;chr15;chr15;chr15;chr15;chr15;chr15;chr15;chr15;chr15;chr15;chr15;chr15;chr15;chr15;chr15;chr15;chr15;chr15;chr15;chr15;chr15;chr15;chr15;chr15;chr15;chr15;chr15;chr15;chr15;chr15;chr15;chr15;chr15;chr15;chr15;chr15;chr15;chr15;chr15;chr15;chr15;chr15;chr15;chr15;chr15;chr15;chr15;chr15;chr15;chr15;chr15;chr15;chr15;chr15;chr15;chr15;chr15;chr15;chr15;chr15;chr…	84980440;84980513;84981974;84981974;84981981;84981981;84981981;84981981;84982226;85062497;85064370;85064370;85064370;85064370;85064370;85064370;85064370;85064370;85067014;85067014;85067014;85067014;85067014;85067014;85067014;85067014;85067014;85067028;85075862;85075862;85075862;85075862;85075862;85075862;85075862;85075862;85075862;85076733;85076733;85076733;85076733;85076733;85076733;85076733;850…	84980502;84980685;84982348;84982348;84982348;84982348;84982348;84982348;84982348;85064426;85064426;85064426;85064426;85064426;85064426;85064426;85064426;85064426;85067204;85067204;85067204;85067204;85067204;85067204;85067204;85067204;85067204;85067204;85075918;85075918;85075918;85075918;85075918;85075918;85075918;85075918;85075918;85076787;85076787;85076787;85076787;85076787;85076787;85076787;850…	+;+;+;+;+;+;+;+;+;+;+;+;+;+;+;+;+;+;+;+;+;+;+;+;+;+;+;+;+;+;+;+;+;+;+;+;+;+;+;+;+;+;+;+;+;+;+;+;+;+;+;+;+;+;+;+;+;+;+;+;+;+;+;+;+;+;+;+;+;+;+;+;+;+;+;+;+;+;+;+;+;+;+;+;+;+;+;+;+;+;+;+;+;+;+;+;+;+;+;+;+;+;+;+;+;+;+;+;+;+;+;+;+;+;+;+;+;+;+;+;+;+;+;+;+;+;+;+;+;+;+;+;+;+;+;+;+;+;+;+;+;+;+;+;+;+;+;+;+;+;+;+;+;+;+;+;+;+;+;+;+;+;+;+;+;+;+;+;+;+;+;+;+;+;+;+;+;+;+;+;+;+;+;+;+;+;+;+;+;+;+;+;+;+;+;+;+;+;+;+…	7886	chr15:84980440-85139145	989.833	988.829	1171.44	1156.53	1410.62	1411.19	1254.04	1478.16	1232.58	0.324227	0.0947298	3.42264	0.000620153	0.0281435
174	ENSG00000167996.15	FTH1	ferritin heavy chain 1 [Source:HGNC Symbol;Acc:HGNC:3976]	chr11;chr11;chr11;chr11;chr11;chr11;chr11;chr11;chr11;chr11;chr11;chr11;chr11;chr11;chr11;chr11;chr11;chr11;chr11;chr11;chr11;chr11;chr11;chr11;chr11;chr11;chr11;chr11;chr11;chr11;chr11;chr11;chr11;chr11;chr11;chr11;chr11;chr11;chr11;chr11;chr11;chr11	61959718;61959718;61959822;61964285;61964566;61964566;61964566;61964585;61964601;61964747;61964838;61964987;61964987;61964987;61964987;61964987;61964987;61964987;61964989;61965369;61965369;61965369;61965369;61965369;61965369;61965369;61965369;61965369;61966989;61967312;61967312;61967312;61967312;61967312;61967312;61967312;61967312;61967312;61967312;61967402;61967458;61967548	61959904;61959927;61959904;61964891;61964891;61964891;61964891;61964891;61964891;61965112;61964891;61965515;61965112;61965112;61965112;61965112;61965105;61965112;61965112;61965577;61965515;61965577;61965515;61965515;61965515;61965515;61965515;61965515;61967166;61967586;61967613;61967371;61967453;61967633;61967631;61967660;61967631;61967631;61967631;61967607;61967631;61967631	-;-;-;-;-;-;-;-;-;-;-;-;-;-;-;-;-;-;-;-;-;-;-;-;-;-;-;-;-;-;-;-;-;-;-;-;-;-;-;-;-;-	2030	chr11:61959718-61967660	47199.2	27670.1	35519.6	31563.2	72912.1	60636.7	53343.3	41296.5	46267.6	0.462124	0.135881	3.40094	0.000671542	0.0303004
175	ENSG00000182578.13	CSF1R	colony stimulating factor 1 receptor [Source:HGNC Symbol;Acc:HGNC:2433]	chr5;chr5;chr5;chr5;chr5;chr5;chr5;chr5;chr5;chr5;chr5;chr5;chr5;chr5;chr5;chr5;chr5;chr5;chr5;chr5;chr5;chr5;chr5;chr5;chr5;chr5;chr5;chr5;chr5;chr5;chr5;chr5;chr5;chr5;chr5;chr5;chr5;chr5;chr5;chr5;chr5;chr5;chr5;chr5;chr5;chr5;chr5;chr5;chr5;chr5;chr5;chr5;chr5;chr5;chr5;chr5;chr5;chr5;chr5;chr5;chr5;chr5;chr5;chr5;chr5;chr5;chr5;chr5;chr5;chr5;chr5;chr5;chr5;chr5	150053291;150053291;150053838;150054322;150054322;150054322;150055237;150055237;150056026;150056026;150056026;150056219;150056219;150056219;150057287;150057287;150057287;150057504;150057504;150057504;150058155;150059700;150059778;150059778;150060862;150060862;150060862;150060862;150060862;150061491;150061491;150061491;150061491;150061596;150061723;150061723;150061723;150067026;150067026;150068215…	150054224;150054224;150054224;150054820;150054430;150054430;150055336;150055336;150056137;150056137;150056137;150056341;150056341;150056341;150057384;150057384;150057384;150057592;150057592;150057592;150058271;150059862;150059862;150059862;150060972;150060972;150060972;150060972;150060972;150061849;150061595;150061595;150061595;150061668;150061849;150061849;150061849;150067181;150067181;150068330…	-;-;-;-;-;-;-;-;-;-;-;-;-;-;-;-;-;-;-;-;-;-;-;-;-;-;-;-;-;-;-;-;-;-;-;-;-;-;-;-;-;-;-;-;-;-;-;-;-;-;-;-;-;-;-;-;-;-;-;-;-;-;-;-;-;-;-;-;-;-;-;-;-;-	5151	chr5:150053291-150113372	624.681	412.886	188.998	185.306	254.651	231.502	179.537	115.39	274.119	-0.473519	0.139338	-3.39835	0.000677929	0.0304138
176	ENSG00000149418.10	ST14	suppression of tumorigenicity 14 [Source:HGNC Symbol;Acc:HGNC:11344]	chr11;chr11;chr11;chr11;chr11;chr11;chr11;chr11;chr11;chr11;chr11;chr11;chr11;chr11;chr11;chr11;chr11;chr11;chr11;chr11;chr11;chr11;chr11;chr11;chr11;chr11;chr11;chr11;chr11;chr11;chr11;chr11;chr11;chr11;chr11;chr11	130159562;130188114;130188530;130188869;130189325;130189739;130190041;130190113;130190113;130190223;130190454;130190454;130190454;130194149;130194149;130194149;130194149;130194640;130194640;130194640;130194640;130196339;130196339;130196339;130196339;130196570;130196570;130196570;130197841;130198308;130198508;130198947;130199951;130208410;130209442;130209662	130160060;130188273;130188657;130188939;130189896;130189896;130190148;130190148;130190148;130190694;130190694;130190694;130190694;130194288;130194288;130194288;130194288;130194737;130194737;130194737;130194737;130196448;130196436;130196448;130196448;130196794;130196610;130196700;130197945;130198418;130198621;130199069;130200137;130208684;130209578;130210376	+;+;+;+;+;+;+;+;+;+;+;+;+;+;+;+;+;+;+;+;+;+;+;+;+;+;+;+;+;+;+;+;+;+;+;+	4350	chr11:130159562-130210376	919.418	641.738	639.357	1462.83	479.579	501.145	605.71	985.927	779.463	-0.391283	0.115463	-3.38881	0.000701965	0.0313132
177	ENSG00000156931.15	VPS8	VPS8, CORVET complex subunit [Source:HGNC Symbol;Acc:HGNC:29122]	chr3;chr3;chr3;chr3;chr3;chr3;chr3;chr3;chr3;chr3;chr3;chr3;chr3;chr3;chr3;chr3;chr3;chr3;chr3;chr3;chr3;chr3;chr3;chr3;chr3;chr3;chr3;chr3;chr3;chr3;chr3;chr3;chr3;chr3;chr3;chr3;chr3;chr3;chr3;chr3;chr3;chr3;chr3;chr3;chr3;chr3;chr3;chr3;chr3;chr3;chr3;chr3;chr3;chr3;chr3;chr3;chr3;chr3;chr3;chr3;chr3;chr3;chr3;chr3;chr3;chr3;chr3;chr3;chr3;chr3;chr3;chr3;chr3;chr3;chr3;chr3;chr3;chr3;chr3;chr3…	184812143;184812171;184812183;184812195;184812196;184812207;184812439;184812509;184812516;184813745;184815784;184815784;184815784;184817206;184817306;184824147;184824545;184824545;184824545;184824545;184824545;184824545;184824545;184824545;184824545;184824545;184824633;184824931;184824931;184826163;184826163;184826163;184826163;184826163;184826163;184826163;184826163;184826163;184826163;184826163…	184812225;184812225;184812225;184812225;184812225;184812225;184812789;184812789;184812789;184813867;184815820;184815820;184816230;184817244;184817444;184824232;184824785;184824785;184824785;184824785;184824785;184824785;184824785;184824785;184824785;184824785;184824785;184824984;184825048;184826231;184826231;184826231;184826231;184826231;184826231;184826231;184826231;184826231;184826231;184826231…	+;+;+;+;+;+;+;+;+;+;+;+;+;+;+;+;+;+;+;+;+;+;+;+;+;+;+;+;+;+;+;+;+;+;+;+;+;+;+;+;+;+;+;+;+;+;+;+;+;+;+;+;+;+;+;+;+;+;+;+;+;+;+;+;+;+;+;+;+;+;+;+;+;+;+;+;+;+;+;+;+;+;+;+;+;+;+;+;+;+;+;+;+;+;+;+;+;+;+;+;+;+;+;+;+;+;+;+;+;+;+;+;+;+;+;+;+;+;+;+;+;+;+;+;+;+;+;+;+;+;+;+;+;+;+;+;+;+;+;+;+;+;+;+;+;+;+;+;+;+;+;+;+;+;+;+;+;+;+;+;+;+;+;+;+;+;+;+;+;+;+;+;+;+;+;+;+;+;+;+;+;+;+;+;+;+;+;+;+;+;+;+;+;+;+;+;+;+;+;+…	10366	chr3:184812143-185052614	4381.82	4525.54	4522.32	4139.97	6290.76	5710.39	4374.17	5567.93	4939.11	0.281631	0.0832223	3.38409	0.000714152	0.0316769
178	ENSG00000143226.13	FCGR2A	Fc fragment of IgG receptor IIa [Source:HGNC Symbol;Acc:HGNC:3616]	chr1;chr1;chr1;chr1;chr1;chr1;chr1;chr1;chr1;chr1;chr1;chr1;chr1;chr1;chr1;chr1;chr1;chr1;chr1;chr1;chr1;chr1;chr1;chr1;chr1;chr1;chr1;chr1;chr1;chr1;chr1;chr1;chr1;chr1;chr1;chr1;chr1;chr1;chr1;chr1;chr1;chr1;chr1;chr1;chr1;chr1;chr1;chr1;chr1;chr1;chr1;chr1;chr1;chr1;chr1;chr1;chr1	161505430;161505430;161505446;161505453;161505457;161505457;161505459;161505868;161505987;161505987;161505987;161505987;161505987;161505987;161506333;161506334;161506334;161506337;161506337;161506337;161506337;161506337;161506651;161509820;161509820;161509820;161509820;161509820;161509820;161509820;161510834;161510834;161510834;161510841;161513377;161513895;161513895;161513895;161513895;161513895…	161505552;161505552;161505552;161506007;161505552;161505552;161505552;161506007;161506449;161506007;161506007;161506007;161506007;161506007;161506591;161506707;161506591;161506640;161506707;161506368;161506591;161506591;161506707;161510074;161510074;161509899;161510074;161510350;161510074;161510074;161510956;161510956;161510956;161510956;161513527;161513932;161513932;161513932;161513932;161513932…	+;+;+;+;+;+;+;+;+;+;+;+;+;+;+;+;+;+;+;+;+;+;+;+;+;+;+;+;+;+;+;+;+;+;+;+;+;+;+;+;+;+;+;+;+;+;+;+;+;+;+;+;+;+;+;+;+	5314	chr1:161505430-161524013	3303.47	6053.12	7049.95	6806.2	4110.56	7343.32	7627.59	7926.86	6277.63	0.219018	0.0647795	3.38098	0.000722279	0.0318574
179	ENSG00000158769.17	F11R	F11 receptor [Source:HGNC Symbol;Acc:HGNC:14685]	chr1;chr1;chr1;chr1;chr1;chr1;chr1;chr1;chr1;chr1;chr1;chr1;chr1;chr1;chr1;chr1;chr1;chr1;chr1;chr1;chr1;chr1;chr1;chr1;chr1;chr1;chr1;chr1;chr1;chr1;chr1;chr1;chr1;chr1;chr1;chr1;chr1;chr1;chr1;chr1;chr1;chr1;chr1	160995211;160995211;160998402;160999043;160999043;160999043;160999396;160999396;160999396;160999640;160999640;160999640;160999876;160999876;160999876;160999910;161000146;161000146;161000146;161000146;161000310;161000631;161000631;161000631;161000631;161000720;161001020;161001020;161001020;161001020;161001020;161001045;161001084;161001285;161001285;161001285;161001285;161002540;161021010;161021010…	160998906;160998906;160998906;160999091;160999091;160999091;160999408;160999408;160999408;160999747;160999747;160999747;160999978;160999978;160999978;160999978;161000348;161000348;161000348;161000348;161000348;161000777;161000777;161000777;161000777;161000777;161001353;161001127;161001177;161001127;161001127;161001048;161001127;161001353;161001353;161001353;161001353;161002613;161021175;161021143…	-;-;-;-;-;-;-;-;-;-;-;-;-;-;-;-;-;-;-;-;-;-;-;-;-;-;-;-;-;-;-;-;-;-;-;-;-;-;-;-;-;-;-	5066	chr1:160995211-161021348	1391.2	2487.81	2420.36	2246.57	1676.52	3217.97	2745.64	2706.55	2361.58	0.253294	0.0750461	3.37518	0.000737681	0.0319434
180	ENSG00000179818.13	PCBP1-AS1	PCBP1 antisense RNA 1 [Source:HGNC Symbol;Acc:HGNC:42948]	chr2;chr2;chr2;chr2;chr2;chr2;chr2;chr2;chr2;chr2;chr2;chr2;chr2;chr2;chr2;chr2;chr2;chr2;chr2;chr2;chr2;chr2;chr2;chr2;chr2;chr2;chr2;chr2;chr2;chr2;chr2;chr2;chr2;chr2;chr2;chr2;chr2;chr2;chr2;chr2;chr2;chr2;chr2;chr2;chr2;chr2;chr2;chr2;chr2;chr2;chr2;chr2;chr2;chr2;chr2;chr2;chr2;chr2;chr2;chr2;chr2;chr2;chr2;chr2;chr2;chr2;chr2;chr2;chr2;chr2;chr2;chr2;chr2;chr2;chr2;chr2;chr2;chr2;chr2;chr2…	69962263;69962770;69963254;69963254;69963254;69963254;69963254;69963254;69963254;69963254;69963254;69963254;69963254;69963254;69963254;69963254;69963255;69963259;69963260;69963267;69963282;69963282;69963282;69963282;69963282;69963282;69963282;69963282;69963282;69963282;69963282;69963282;69963282;69963282;69963282;69963282;69963282;69963282;69963282;69963282;69963282;69963286;69963289;69963289;699…	69963500;69963500;69963500;69963500;69963500;69963500;69963500;69963500;69963500;69963500;69963500;69963500;69963500;69963500;69963500;69963500;69963500;69963500;69963500;69963500;69963500;69963500;69963500;69963500;69963500;69963500;69963500;69963500;69963500;69963500;69963500;69963500;69963500;69963500;69963500;69963500;69963500;69963500;69963500;69963500;69963500;69963500;69963500;69963500;699…	-;-;-;-;-;-;-;-;-;-;-;-;-;-;-;-;-;-;-;-;-;-;-;-;-;-;-;-;-;-;-;-;-;-;-;-;-;-;-;-;-;-;-;-;-;-;-;-;-;-;-;-;-;-;-;-;-;-;-;-;-;-;-;-;-;-;-;-;-;-;-;-;-;-;-;-;-;-;-;-;-;-;-;-;-;-;-;-;-;-;-;-;-;-;-;-;-;-;-;-;-;-;-;-;-;-;-;-;-;-;-;-;-;-;-;-;-;-;-;-;-;-;-;-;-;-;-;-;-;-;-;-;-;-;-;-;-;-;-;-;-;-;-;-;-;-;-;-;-;-;-;-;-;-;-;-;-;-;-;-;-;-;-;-;-;-;-;-;-;-;-;-;-;-;-;-;-;-;-;-;-;-;-;-;-;-;-;-;-;-;-;-;-;-;-;-;-;-;-;-…	19619	chr2:69962263-70103220	928.472	1011.71	872.624	1048.62	1107.77	1352.65	1062.71	1390.52	1096.89	0.304549	0.0902601	3.37413	0.000740505	0.0319434
181	ENSG00000204389.9	HSPA1A	heat shock protein family A (Hsp70) member 1A [Source:HGNC Symbol;Acc:HGNC:5232]	chr6;chr6;chr6	31815464;31815543;31816327	31817946;31815831;31817946	+;+;+	2483	chr6:31815464-31817946	1328.83	1392.18	1443.02	1771.31	909.353	1115.82	1242.25	1467.94	1333.84	-0.301891	0.0894333	-3.3756	0.000736542	0.0319434
182	ENSG00000171051.8	FPR1	formyl peptide receptor 1 [Source:HGNC Symbol;Acc:HGNC:3826]	chr19;chr19;chr19;chr19;chr19;chr19;chr19;chr19;chr19;chr19	51745172;51745172;51746420;51746876;51750203;51750656;51751814;51751814;51777645;51803793	51747005;51747005;51747005;51747005;51750253;51750811;51751909;51751893;51777783;51804110	-;-;-;-;-;-;-;-;-;-	2594	chr19:51745172-51804110	2616.42	2920.72	4247.34	1442.12	3099.19	6391.59	5921.99	2953.4	3699.1	0.467795	0.138463	3.37848	0.000728876	0.0319434
183	ENSG00000163053.10	SLC16A14	solute carrier family 16 member 14 [Source:HGNC Symbol;Acc:HGNC:26417]	chr2;chr2;chr2;chr2;chr2;chr2;chr2;chr2;chr2;chr2;chr2;chr2;chr2;chr2;chr2;chr2;chr2;chr2;chr2;chr2	230034974;230045657;230045670;230045745;230049761;230049761;230049761;230059094;230059094;230059094;230059227;230059299;230067099;230067099;230067099;230068032;230068486;230068555;230068555;230068555	230037531;230046722;230046722;230046722;230049904;230049904;230049904;230059366;230059366;230059366;230059366;230059366;230067237;230067237;230067237;230068289;230068548;230068993;230068907;230068999	-;-;-;-;-;-;-;-;-;-;-;-;-;-;-;-;-;-;-;-	4946	chr2:230034974-230068999	1474.69	133.497	343.09	132.985	1453.2	399.142	537.704	213.252	585.945	0.455289	0.135384	3.36293	0.00077119	0.0329846
184	ENSG00000197548.12	ATG7	autophagy related 7 [Source:HGNC Symbol;Acc:HGNC:16935]	chr3;chr3;chr3;chr3;chr3;chr3;chr3;chr3;chr3;chr3;chr3;chr3;chr3;chr3;chr3;chr3;chr3;chr3;chr3;chr3;chr3;chr3;chr3;chr3;chr3;chr3;chr3;chr3;chr3;chr3;chr3;chr3;chr3;chr3;chr3;chr3;chr3;chr3;chr3;chr3;chr3;chr3;chr3;chr3;chr3;chr3;chr3;chr3;chr3;chr3;chr3;chr3;chr3;chr3;chr3;chr3;chr3;chr3;chr3;chr3;chr3;chr3;chr3;chr3;chr3;chr3;chr3;chr3;chr3;chr3;chr3;chr3;chr3;chr3;chr3;chr3;chr3;chr3;chr3;chr3…	11272309;11272348;11272348;11272375;11272382;11272403;11272406;11272416;11272416;11272416;11272423;11272443;11277219;11280994;11280994;11281037;11282193;11282193;11282193;11288646;11288649;11298686;11298686;11298686;11298686;11298686;11298686;11298686;11298686;11298686;11298686;11298686;11298686;11298686;11299362;11299362;11299362;11299362;11299362;11299362;11299362;11299362;11299362;11299362;112…	11272430;11272430;11272430;11272430;11272430;11272430;11272430;11272430;11272430;11272430;11272709;11272709;11277419;11281102;11281102;11281102;11282438;11282438;11282438;11288740;11288740;11298855;11298855;11298855;11298855;11298855;11298855;11298855;11298855;11298855;11299170;11298855;11298855;11298855;11299416;11299416;11299416;11299416;11299416;11299416;11299416;11299416;11299416;11299400;112…	+;+;+;+;+;+;+;+;+;+;+;+;+;+;+;+;+;+;+;+;+;+;+;+;+;+;+;+;+;+;+;+;+;+;+;+;+;+;+;+;+;+;+;+;+;+;+;+;+;+;+;+;+;+;+;+;+;+;+;+;+;+;+;+;+;+;+;+;+;+;+;+;+;+;+;+;+;+;+;+;+;+;+;+;+;+;+;+;+;+;+;+;+;+;+;+;+;+;+;+;+;+;+;+;+;+;+;+;+;+;+;+;+;+;+;+;+;+;+;+;+;+;+;+;+;+;+;+;+;+;+;+;+;+;+;+;+;+;+;+;+;+;+;+;+;+;+;+;+;+	8833	chr3:11272309-11557665	1483.74	1537.12	1167.19	1672.12	1793.8	1916.77	1346.53	2202.64	1639.99	0.27365	0.0813885	3.36227	0.000773045	0.0329846
185	ENSG00000185112.5	FAM43A	family with sequence similarity 43 member A [Source:HGNC Symbol;Acc:HGNC:26888]	chr3	194686544	194689037	+	2494	chr3:194686544-194689037	1131.67	843.89	767.058	536.299	452.266	667.897	709.08	362.237	683.8	-0.428249	0.127538	-3.35783	0.00078558	0.0333383
186	ENSG00000010327.10	STAB1	stabilin 1 [Source:HGNC Symbol;Acc:HGNC:18628]	chr3;chr3;chr3;chr3;chr3;chr3;chr3;chr3;chr3;chr3;chr3;chr3;chr3;chr3;chr3;chr3;chr3;chr3;chr3;chr3;chr3;chr3;chr3;chr3;chr3;chr3;chr3;chr3;chr3;chr3;chr3;chr3;chr3;chr3;chr3;chr3;chr3;chr3;chr3;chr3;chr3;chr3;chr3;chr3;chr3;chr3;chr3;chr3;chr3;chr3;chr3;chr3;chr3;chr3;chr3;chr3;chr3;chr3;chr3;chr3;chr3;chr3;chr3;chr3;chr3;chr3;chr3;chr3;chr3;chr3;chr3;chr3;chr3;chr3;chr3;chr3;chr3;chr3;chr3;chr3…	52495338;52495359;52495369;52501166;52501166;52501166;52501638;52501638;52502006;52502006;52502159;52502159;52502632;52502632;52502999;52502999;52503344;52503344;52503772;52503772;52504028;52504028;52504461;52504461;52504739;52504739;52505003;52505003;52505319;52505319;52505668;52505668;52505883;52505883;52506170;52506170;52506692;52506692;52507613;52507613;52507931;52507931;52507961;52508273;525…	52495491;52495491;52495491;52501630;52501302;52501302;52501753;52501753;52502091;52502091;52502228;52502228;52502727;52502727;52503109;52503109;52503540;52503540;52503902;52503902;52504155;52504155;52504549;52504549;52504876;52504876;52505143;52505143;52505381;52505381;52505781;52505781;52505936;52505936;52506250;52506250;52506850;52506850;52507675;52507675;52508026;52508026;52508026;52508543;525…	+;+;+;+;+;+;+;+;+;+;+;+;+;+;+;+;+;+;+;+;+;+;+;+;+;+;+;+;+;+;+;+;+;+;+;+;+;+;+;+;+;+;+;+;+;+;+;+;+;+;+;+;+;+;+;+;+;+;+;+;+;+;+;+;+;+;+;+;+;+;+;+;+;+;+;+;+;+;+;+;+;+;+;+;+;+;+;+;+;+;+;+;+;+;+;+;+;+;+;+;+;+;+;+;+;+;+;+;+;+;+;+;+;+;+;+;+;+;+;+;+;+;+;+;+;+;+;+;+;+;+;+;+;+;+;+;+;+;+;+;+	10588	chr3:52495338-52524495	1635.64	201.199	17.0268	47.9617	464.316	148.126	20.8553	24.8308	319.994	-0.486126	0.144979	-3.35309	0.000799147	0.0337317
187	ENSG00000132182.11	NUP210	nucleoporin 210 [Source:HGNC Symbol;Acc:HGNC:30052]	chr3;chr3;chr3;chr3;chr3;chr3;chr3;chr3;chr3;chr3;chr3;chr3;chr3;chr3;chr3;chr3;chr3;chr3;chr3;chr3;chr3;chr3;chr3;chr3;chr3;chr3;chr3;chr3;chr3;chr3;chr3;chr3;chr3;chr3;chr3;chr3;chr3;chr3;chr3;chr3;chr3;chr3;chr3;chr3;chr3;chr3;chr3;chr3;chr3;chr3;chr3;chr3;chr3;chr3;chr3;chr3;chr3;chr3;chr3;chr3;chr3;chr3;chr3;chr3;chr3;chr3;chr3	13316235;13319072;13319230;13319763;13321585;13322193;13323309;13325795;13327217;13328771;13330460;13332293;13335454;13336787;13336809;13337837;13339854;13339854;13340236;13341069;13341748;13341996;13343175;13351661;13351663;13351879;13352080;13352080;13352080;13353554;13353554;13353554;13353915;13353915;13353915;13358222;13358222;13360270;13360270;13365946;13365946;13371834;13371834;13373718;133…	13317781;13319155;13319325;13319979;13321835;13322339;13323432;13325931;13327437;13328946;13330634;13332384;13335612;13336918;13337029;13337917;13340033;13340033;13340298;13341141;13341883;13342123;13343303;13351980;13351980;13351980;13352184;13352184;13352184;13353660;13353660;13353660;13354107;13354694;13354107;13358395;13358395;13360491;13360491;13366091;13366091;13372032;13372032;13373873;133…	-;-;-;-;-;-;-;-;-;-;-;-;-;-;-;-;-;-;-;-;-;-;-;-;-;-;-;-;-;-;-;-;-;-;-;-;-;-;-;-;-;-;-;-;-;-;-;-;-;-;-;-;-;-;-;-;-;-;-;-;-;-;-;-;-;-;-	8182	chr3:13316235-13420309	2952.4	3262.09	3702.48	4589.06	1789.79	2542.98	3275.19	4308.87	3302.86	-0.299221	0.089295	-3.35092	0.000805423	0.0338148
188	ENSG00000165178.9	NCF1C	neutrophil cytosolic factor 1C pseudogene [Source:HGNC Symbol;Acc:HGNC:32523]	chr7;chr7;chr7;chr7;chr7;chr7;chr7;chr7;chr7;chr7;chr7	75156639;75157250;75157866;75160659;75162326;75162897;75165124;75166537;75166802;75168632;75171872	75156915;75157395;75157970;75160776;75162433;75163019;75165179;75166702;75166877;75168710;75172044	-;-;-;-;-;-;-;-;-;-;-	1427	chr7:75156639-75172044	2937.31	5209.23	6904.37	5870.95	2599.53	4383.46	6104.25	4703.24	4839.04	-0.21838	0.0655254	-3.33276	0.000859903	0.0359101
189	ENSG00000156500.15	FAM122C	family with sequence similarity 122C [Source:HGNC Symbol;Acc:HGNC:25202]	chrX;chrX;chrX;chrX;chrX;chrX;chrX;chrX;chrX;chrX;chrX;chrX;chrX;chrX;chrX;chrX;chrX;chrX;chrX;chrX;chrX;chrX;chrX;chrX;chrX;chrX;chrX;chrX;chrX;chrX;chrX;chrX;chrX;chrX;chrX;chrX;chrX;chrX;chrX;chrX;chrX;chrX;chrX;chrX;chrX;chrX;chrX;chrX;chrX;chrX;chrX;chrX;chrX;chrX;chrX;chrX;chrX;chrX;chrX;chrX;chrX;chrX;chrX;chrX;chrX;chrX;chrX;chrX;chrX;chrX;chrX;chrX;chrX;chrX;chrX;chrX;chrX;chrX;chrX;chrX…	134796395;134796409;134796789;134804101;134804101;134804101;134804116;134807129;134807169;134807191;134807191;134807193;134807194;134807217;134807223;134807239;134807253;134807259;134807261;134807281;134807540;134807540;134807540;134807540;134807540;134807540;134807540;134807540;134808105;134809187;134809187;134809187;134809187;134814771;134814771;134814771;134814771;134814771;134814771;134814771…	134796447;134796460;134796864;134804246;134804246;134804246;134804246;134807341;134807708;134807341;134807708;134807708;134807708;134807341;134807708;134807341;134807708;134807708;134807708;134807708;134807708;134807708;134807708;134807708;134807708;134807708;134807708;134807708;134808180;134809557;134811183;134811150;134810975;134814849;134814849;134814849;134814849;134814849;134814849;134814849…	+;+;+;+;+;+;+;+;+;+;+;+;+;+;+;+;+;+;+;+;+;+;+;+;+;+;+;+;+;+;+;+;+;+;+;+;+;+;+;+;+;+;+;+;+;+;+;+;+;+;+;+;+;+;+;+;+;+;+;+;+;+;+;+;+;+;+;+;+;+;+;+;+;+;+;+;+;+;+;+;+;+;+;+;+;+;+;+;+;+;+;+;+;+;+;+;+;+;+;+;+;+;+;+;+;+;+;+;+;+;+;+;+;+;+;+;+;+;+;+;+;+;+;+;+;+;+	7959	chrX:134796395-134854835	95.5632	163.057	194.106	279.05	284.373	321.087	214.9	403.135	244.409	0.473247	0.142217	3.32763	0.000875882	0.0363839
190	ENSG00000179588.8	ZFPM1	zinc finger protein, FOG family member 1 [Source:HGNC Symbol;Acc:HGNC:19762]	chr16;chr16;chr16;chr16;chr16;chr16;chr16;chr16;chr16;chr16;chr16;chr16;chr16;chr16;chr16;chr16;chr16;chr16;chr16;chr16;chr16;chr16;chr16;chr16;chr16;chr16;chr16;chr16	88453317;88453606;88453625;88453627;88453627;88485939;88485939;88485939;88485939;88485939;88489031;88489031;88489031;88489031;88514387;88514387;88514387;88514387;88516113;88516113;88516526;88516559;88526814;88528032;88532002;88532614;88532789;88533148	88453678;88453678;88453678;88453678;88453678;88486043;88486043;88486043;88486043;88486043;88489153;88489153;88489349;88489153;88514520;88514520;88514520;88514520;88516629;88516233;88516551;88516646;88526916;88528238;88532235;88532709;88532935;88537016	+;+;+;+;+;+;+;+;+;+;+;+;+;+;+;+;+;+;+;+;+;+;+;+;+;+;+;+	6110	chr16:88453317-88537016	1653.75	1373.11	1340.86	1669.94	976.028	1096.31	1097.17	1510.3	1339.68	-0.329004	0.0989196	-3.32598	0.00088109	0.0364076
191	ENSG00000134460.17	IL2RA	interleukin 2 receptor subunit alpha [Source:HGNC Symbol;Acc:HGNC:6008]	chr10;chr10;chr10;chr10;chr10;chr10;chr10;chr10;chr10;chr10;chr10;chr10;chr10;chr10;chr10;chr10;chr10;chr10;chr10;chr10;chr10;chr10;chr10;chr10;chr10;chr10;chr10;chr10;chr10;chr10;chr10;chr10	6010689;6010715;6012071;6012797;6018053;6018053;6018053;6018053;6019428;6019428;6019428;6019428;6019453;6019870;6019870;6019870;6019870;6021478;6021505;6024244;6024244;6024244;6024244;6025834;6025834;6025834;6025834;6039400;6062088;6062088;6062088;6062092	6012896;6012896;6012896;6012896;6018119;6018119;6018119;6018119;6019499;6019499;6019499;6019499;6019499;6019941;6020339;6019941;6019941;6021693;6021693;6024354;6024354;6024354;6024354;6026001;6026025;6026025;6026025;6039742;6062290;6062309;6062325;6062370	-;-;-;-;-;-;-;-;-;-;-;-;-;-;-;-;-;-;-;-;-;-;-;-;-;-;-;-;-;-;-;-	3962	chr10:6010689-6062370	380.241	268.901	337.131	1480.27	245.814	215.537	235.755	1142.21	538.233	-0.373286	0.112758	-3.31051	0.000931271	0.0382796
192	ENSG00000162783.10	IER5	immediate early response 5 [Source:HGNC Symbol;Acc:HGNC:5393]	chr1	181088712	181092899	+	4188	chr1:181088712-181092899	8672.11	3271.62	3652.25	5704.17	5755.75	3153.22	3383.09	4070.78	4707.87	-0.282723	0.0856054	-3.30263	0.000957822	0.038963
193	ENSG00000141232.4	TOB1	transducer of ERBB2, 1 [Source:HGNC Symbol;Acc:HGNC:11979]	chr17;chr17;chr17;chr17;chr17;chr17;chr17	50862223;50862980;50863369;50866058;50866058;50867494;50867805	50864163;50864163;50863960;50866354;50866345;50867602;50867978	-;-;-;-;-;-;-	2521	chr17:50862223-50867978	2536.95	1911.86	1665.22	2194.25	1661.26	1548.67	1494.33	1878.37	1861.36	-0.291607	0.0882667	-3.3037	0.000954168	0.038963
194	ENSG00000140577.15	CRTC3	CREB regulated transcription coactivator 3 [Source:HGNC Symbol;Acc:HGNC:26148]	chr15;chr15;chr15;chr15;chr15;chr15;chr15;chr15;chr15;chr15;chr15;chr15;chr15;chr15;chr15;chr15;chr15;chr15;chr15;chr15;chr15;chr15;chr15;chr15;chr15;chr15;chr15;chr15;chr15;chr15;chr15;chr15;chr15;chr15;chr15;chr15;chr15;chr15;chr15;chr15;chr15;chr15;chr15;chr15;chr15;chr15;chr15;chr15;chr15;chr15;chr15;chr15;chr15;chr15;chr15;chr15;chr15;chr15;chr15;chr15;chr15;chr15;chr15;chr15;chr15;chr15;chr…	90529925;90529968;90530063;90530068;90530532;90539617;90540039;90540039;90540039;90540039;90540039;90593636;90593636;90593636;90593636;90593712;90593713;90597843;90597874;90598346;90598450;90598450;90600308;90600308;90600308;90602324;90602324;90602324;90602324;90602324;90602335;90602335;90604385;90604385;90604385;90604385;90604385;90604385;90604385;90607378;90607378;90607378;90607378;90607378;906…	90530203;90530203;90530203;90530203;90530747;90540137;90540137;90540137;90540137;90540137;90540137;90595577;90593755;90593755;90593755;90593755;90593755;90597928;90598211;90598419;90598911;90599535;90600441;90600441;90600646;90602385;90602385;90602385;90602385;90602385;90602385;90602385;90604447;90604404;90604447;90604447;90604447;90604447;90604447;90607478;90607478;90607478;90607410;90607478;906…	+;+;+;+;+;+;+;+;+;+;+;+;+;+;+;+;+;+;+;+;+;+;+;+;+;+;+;+;+;+;+;+;+;+;+;+;+;+;+;+;+;+;+;+;+;+;+;+;+;+;+;+;+;+;+;+;+;+;+;+;+;+;+;+;+;+;+;+;+;+;+;+;+;+;+;+;+;+;+;+	10814	chr15:90529925-90645345	1028.06	1477.05	1539.22	1583.83	1202.56	2255.59	1791.74	1897.36	1596.93	0.295253	0.0896968	3.29167	0.000995934	0.0403045
195	ENSG00000137575.11	SDCBP	syndecan binding protein [Source:HGNC Symbol;Acc:HGNC:10662]	chr8;chr8;chr8;chr8;chr8;chr8;chr8;chr8;chr8;chr8;chr8;chr8;chr8;chr8;chr8;chr8;chr8;chr8;chr8;chr8;chr8;chr8;chr8;chr8;chr8;chr8;chr8;chr8;chr8;chr8;chr8;chr8;chr8;chr8;chr8;chr8;chr8;chr8;chr8;chr8;chr8;chr8;chr8;chr8;chr8;chr8;chr8;chr8;chr8;chr8;chr8;chr8;chr8;chr8;chr8;chr8;chr8;chr8;chr8;chr8;chr8;chr8;chr8;chr8;chr8;chr8;chr8;chr8;chr8;chr8;chr8;chr8;chr8;chr8;chr8;chr8;chr8;chr8;chr8;chr8…	58552924;58553169;58553216;58553217;58553237;58553254;58553255;58553261;58553262;58560284;58561748;58565016;58565019;58565019;58565019;58565019;58565019;58565019;58565019;58565019;58565022;58570712;58570887;58570887;58570887;58570887;58570887;58570887;58570887;58570887;58570887;58570887;58570887;58572205;58572205;58572205;58572205;58572205;58572205;58572205;58572205;58572205;58572205;58572205;585…	58553303;58553303;58553303;58553303;58553303;58553303;58553303;58553303;58553303;58561795;58561795;58565084;58565084;58565084;58565084;58565084;58565084;58565066;58565084;58565084;58565084;58570965;58570965;58570965;58570965;58570965;58570965;58570965;58570965;58570965;58570965;58570965;58570965;58572314;58572314;58572314;58572314;58572314;58572314;58572314;58572314;58572314;58572314;58572301;585…	+;+;+;+;+;+;+;+;+;+;+;+;+;+;+;+;+;+;+;+;+;+;+;+;+;+;+;+;+;+;+;+;+;+;+;+;+;+;+;+;+;+;+;+;+;+;+;+;+;+;+;+;+;+;+;+;+;+;+;+;+;+;+;+;+;+;+;+;+;+;+;+;+;+;+;+;+;+;+;+;+;+;+;+;+;+;+;+;+;+	4778	chr8:58552924-58582860	4744.96	4611.36	4787.94	4881.19	7023.38	5619.03	4999.83	5633.66	5287.67	0.258135	0.0785911	3.28452	0.00102155	0.0407115
196	ENSG00000172164.14	SNTB1	syntrophin beta 1 [Source:HGNC Symbol;Acc:HGNC:11168]	chr8;chr8;chr8;chr8;chr8;chr8;chr8;chr8;chr8;chr8;chr8;chr8;chr8;chr8;chr8;chr8;chr8;chr8;chr8;chr8;chr8;chr8;chr8;chr8;chr8;chr8;chr8;chr8;chr8;chr8;chr8;chr8;chr8	120535745;120535847;120538521;120541810;120541810;120541810;120548762;120548762;120548762;120551131;120570259;120575086;120575086;120575086;120575086;120632444;120632444;120632444;120632444;120632610;120654879;120693692;120693692;120693692;120693692;120693692;120811273;120811273;120811273;120811273;120811759;120812605;120813085	120538969;120538969;120538969;120542000;120542000;120542000;120548958;120548958;120548958;120551251;120571364;120575225;120575225;120575225;120575225;120632651;120632651;120632651;120632651;120632651;120655033;120693908;120693908;120693908;120693908;120693908;120812143;120811563;120812069;120812069;120812069;120812852;120813273	-;-;-;-;-;-;-;-;-;-;-;-;-;-;-;-;-;-;-;-;-;-;-;-;-;-;-;-;-;-;-;-;-	6868	chr8:120535745-120813273	1147.76	1883.26	1705.23	2992.16	1162.4	1208.07	1264.92	2300.5	1708.04	-0.315408	0.0960085	-3.28521	0.00101907	0.0407115
197	ENSG00000185215.8	TNFAIP2	TNF alpha induced protein 2 [Source:HGNC Symbol;Acc:HGNC:11895]	chr14;chr14;chr14;chr14;chr14;chr14;chr14;chr14;chr14;chr14;chr14;chr14;chr14;chr14;chr14;chr14;chr14;chr14;chr14;chr14;chr14;chr14;chr14;chr14;chr14;chr14;chr14;chr14;chr14;chr14;chr14;chr14;chr14;chr14;chr14;chr14;chr14;chr14;chr14;chr14;chr14;chr14;chr14;chr14;chr14;chr14;chr14;chr14;chr14;chr14;chr14;chr14;chr14;chr14;chr14;chr14;chr14;chr14;chr14;chr14;chr14;chr14;chr14;chr14;chr14;chr14;chr…	103123442;103123461;103123461;103124375;103126310;103126310;103126310;103126327;103126389;103126389;103127005;103127005;103127403;103127566;103127576;103129740;103129740;103129740;103129740;103129740;103130002;103130002;103130002;103130002;103130002;103130002;103130315;103130315;103130315;103130315;103130315;103130315;103131052;103131052;103131052;103131052;103131052;103131052;103131096;103131639…	103123483;103123483;103123951;103124506;103126575;103126692;103126692;103126692;103126564;103126692;103127629;103127629;103127629;103127629;103127629;103130124;103129854;103129854;103129854;103129854;103130124;103130124;103130124;103130124;103130033;103130124;103130415;103130415;103130415;103130415;103130415;103130415;103131150;103131150;103131150;103131150;103131150;103131150;103131150;103131762…	+;+;+;+;+;+;+;+;+;+;+;+;+;+;+;+;+;+;+;+;+;+;+;+;+;+;+;+;+;+;+;+;+;+;+;+;+;+;+;+;+;+;+;+;+;+;+;+;+;+;+;+;+;+;+;+;+;+;+;+;+;+;+;+;+;+;+;+;+;+;+;+;+;+;+	5029	chr14:103123442-103137439	3302.46	5316.98	2912.44	8943.76	2634.07	4402.09	2612.35	7937.08	4757.65	-0.218834	0.0666199	-3.28482	0.00102047	0.0407115
198	ENSG00000075420.12	FNDC3B	fibronectin type III domain containing 3B [Source:HGNC Symbol;Acc:HGNC:24670]	chr3;chr3;chr3;chr3;chr3;chr3;chr3;chr3;chr3;chr3;chr3;chr3;chr3;chr3;chr3;chr3;chr3;chr3;chr3;chr3;chr3;chr3;chr3;chr3;chr3;chr3;chr3;chr3;chr3;chr3;chr3;chr3;chr3;chr3;chr3;chr3;chr3;chr3;chr3;chr3;chr3;chr3;chr3;chr3;chr3;chr3;chr3;chr3;chr3;chr3;chr3;chr3;chr3;chr3;chr3;chr3;chr3;chr3;chr3;chr3;chr3;chr3;chr3;chr3;chr3;chr3;chr3;chr3;chr3;chr3;chr3;chr3;chr3;chr3;chr3;chr3;chr3;chr3;chr3;chr3…	172039628;172039628;172039659;172040554;172040555;172046913;172112452;172112452;172112452;172112452;172112452;172112452;172126973;172126974;172133471;172133471;172133471;172133471;172133471;172133471;172133471;172133471;172148535;172184245;172186712;172186712;172186712;172226871;172226871;172226871;172226871;172226871;172226871;172247533;172247533;172247533;172247533;172247533;172251260;172251260…	172039771;172039771;172039771;172040624;172040624;172046947;172112590;172112590;172112590;172112590;172112590;172112590;172127057;172127057;172133546;172133546;172133546;172133546;172133546;172133546;172133546;172133546;172148570;172184383;172187218;172186834;172187298;172227263;172226947;172226947;172226947;172226947;172226947;172247776;172247776;172247776;172247776;172247776;172251456;172251541…	+;+;+;+;+;+;+;+;+;+;+;+;+;+;+;+;+;+;+;+;+;+;+;+;+;+;+;+;+;+;+;+;+;+;+;+;+;+;+;+;+;+;+;+;+;+;+;+;+;+;+;+;+;+;+;+;+;+;+;+;+;+;+;+;+;+;+;+;+;+;+;+;+;+;+;+;+;+;+;+;+;+;+;+;+;+;+;+;+;+;+;+;+;+;+;+;+;+;+;+;+;+;+;+;+;+;+;+;+;+;+;+;+;+;+;+;+;+;+;+;+	13270	chr3:172039628-172401665	6170.36	7600.73	7158.07	8241.78	7457.17	9086.24	7675.65	9659.17	7881.15	0.204678	0.0623781	3.28125	0.00103349	0.0407369
199	ENSG00000173334.3	TRIB1	tribbles pseudokinase 1 [Source:HGNC Symbol;Acc:HGNC:16891]	chr8;chr8;chr8;chr8;chr8;chr8;chr8;chr8;chr8;chr8	125430321;125432209;125432859;125433317;125433317;125433317;125433546;125436006;125436006;125436006	125431262;125432324;125433086;125433609;125433609;125433581;125433768;125436928;125438405;125437191	+;+;+;+;+;+;+;+;+;+	4138	chr8:125430321-125438405	3614.3	3640.65	5022.06	4616.31	3139.36	2567.81	4895.55	3436.87	3866.61	-0.265953	0.0810812	-3.28009	0.00103775	0.0407369
200	ENSG00000137801.10	THBS1	thrombospondin 1 [Source:HGNC Symbol;Acc:HGNC:11785]	chr15;chr15;chr15;chr15;chr15;chr15;chr15;chr15;chr15;chr15;chr15;chr15;chr15;chr15;chr15;chr15;chr15;chr15;chr15;chr15;chr15;chr15;chr15;chr15;chr15;chr15;chr15;chr15;chr15;chr15;chr15;chr15;chr15;chr15;chr15;chr15;chr15;chr15;chr15;chr15;chr15	39581079;39581093;39581708;39581829;39582193;39582193;39583617;39583988;39584300;39585470;39587347;39587431;39587452;39588042;39588042;39588042;39588526;39588526;39588848;39588959;39589202;39589202;39589805;39589805;39590516;39590928;39591191;39591505;39591505;39592568;39593000;39593045;39593397;39593397;39594068;39594099;39594301;39594301;39595362;39595362;39595362	39581228;39581228;39581924;39581924;39582407;39582752;39583692;39584187;39584422;39585563;39587520;39587520;39587520;39588218;39588472;39588218;39588785;39588699;39589086;39589086;39589354;39589354;39589843;39590023;39590623;39591350;39591350;39591618;39591623;39592802;39593227;39593227;39594196;39593668;39594440;39594196;39594440;39594440;39595529;39595551;39599466	+;+;+;+;+;+;+;+;+;+;+;+;+;+;+;+;+;+;+;+;+;+;+;+;+;+;+;+;+;+;+;+;+;+;+;+;+;+;+;+;+	9158	chr15:39581079-39599466	14027.7	22027	32954.5	12648.8	17980.6	108194	66269.9	36920.4	38877.9	0.456284	0.139008	3.28243	0.00102915	0.0407369
201	ENSG00000064547.13	LPAR2	lysophosphatidic acid receptor 2 [Source:HGNC Symbol;Acc:HGNC:3168]	chr19;chr19;chr19;chr19;chr19;chr19;chr19;chr19;chr19;chr19;chr19;chr19;chr19;chr19;chr19;chr19;chr19;chr19;chr19;chr19;chr19;chr19;chr19;chr19;chr19;chr19;chr19;chr19	19623668;19623669;19623669;19626543;19626543;19626543;19627044;19627061;19627209;19627224;19627397;19627397;19627397;19627505;19627754;19627754;19627848;19628092;19628092;19628092;19628092;19628092;19628092;19628092;19628428;19628428;19628428;19628428	19624569;19624569;19624569;19627284;19627284;19627346;19627504;19627284;19627284;19627284;19627504;19627800;19627504;19627969;19627969;19627969;19627969;19628201;19628213;19628221;19628167;19628215;19628208;19628239;19628550;19628529;19628761;19628930	-;-;-;-;-;-;-;-;-;-;-;-;-;-;-;-;-;-;-;-;-;-;-;-;-;-;-;-	2980	chr19:19623668-19628930	1352.97	1572.4	1878.06	1910.84	1838.79	1914.11	2129.96	2268.36	1858.19	0.263712	0.0809779	3.25659	0.00112758	0.0440429
202	ENSG00000156869.13	FRRS1	ferric chelate reductase 1 [Source:HGNC Symbol;Acc:HGNC:27622]	chr1;chr1;chr1;chr1;chr1;chr1;chr1;chr1;chr1;chr1;chr1;chr1;chr1;chr1;chr1;chr1;chr1;chr1;chr1;chr1;chr1;chr1;chr1;chr1;chr1;chr1;chr1;chr1;chr1;chr1;chr1;chr1;chr1;chr1;chr1;chr1;chr1;chr1;chr1;chr1;chr1;chr1;chr1;chr1	99708632;99708703;99709198;99709198;99710806;99710825;99710834;99710919;99711355;99712105;99712105;99712105;99712418;99712418;99712418;99712418;99715586;99715586;99715586;99717410;99717410;99719534;99719534;99728493;99728493;99729650;99729650;99738086;99738086;99740793;99740793;99742179;99742179;99747294;99747294;99747595;99748573;99748573;99748897;99748897;99748897;99765297;99766607;99766607	99709120;99709120;99709259;99709259;99710949;99710949;99710949;99710949;99711532;99712163;99712163;99712163;99712515;99712508;99712515;99712515;99715659;99715672;99715672;99717525;99717525;99719647;99719647;99728640;99728640;99729748;99729748;99738268;99738268;99740940;99740940;99742273;99742273;99747430;99747430;99748768;99748768;99748768;99749001;99749001;99749001;99765793;99766631;99766630	-;-;-;-;-;-;-;-;-;-;-;-;-;-;-;-;-;-;-;-;-;-;-;-;-;-;-;-;-;-;-;-;-;-;-;-;-;-;-;-;-;-;-;-	3958	chr1:99708632-99766631	738.351	1122.33	1002.03	950.513	1079.65	1589.47	1126.18	1110.08	1089.83	0.315303	0.096887	3.25433	0.00113658	0.0441387
203	ENSG00000110852.4	CLEC2B	C-type lectin domain family 2 member B [Source:HGNC Symbol;Acc:HGNC:2053]	chr12;chr12;chr12;chr12;chr12;chr12;chr12;chr12;chr12;chr12;chr12;chr12	9852984;9853133;9854381;9854381;9856901;9856928;9857474;9862499;9862499;9869205;9869205;9869205	9853408;9853408;9854484;9854849;9857637;9857637;9857637;9862573;9862573;9869386;9869354;9870136	-;-;-;-;-;-;-;-;-;-;-;-	2638	chr12:9852984-9870136	316.867	332.788	280.091	210.377	710.934	494.049	329.151	277.52	368.972	0.428091	0.131592	3.25316	0.00114128	0.0441387
204	ENSG00000165071.14	TMEM71	transmembrane protein 71 [Source:HGNC Symbol;Acc:HGNC:26572]	chr8;chr8;chr8;chr8;chr8;chr8;chr8;chr8;chr8;chr8;chr8;chr8;chr8;chr8;chr8;chr8;chr8;chr8;chr8;chr8;chr8;chr8;chr8;chr8;chr8;chr8;chr8;chr8;chr8;chr8;chr8;chr8;chr8;chr8;chr8;chr8;chr8;chr8;chr8;chr8;chr8;chr8;chr8;chr8;chr8;chr8;chr8;chr8;chr8;chr8;chr8;chr8;chr8;chr8;chr8;chr8;chr8;chr8;chr8;chr8;chr8	132685007;132685007;132687462;132687462;132702146;132709945;132709948;132709948;132713995;132713995;132714154;132714154;132714154;132722040;132722040;132722040;132722040;132727798;132727798;132727798;132746942;132746942;132746942;132746948;132747014;132747044;132751785;132751785;132751785;132751785;132751785;132751785;132751802;132751824;132757234;132757234;132757234;132757234;132757234;132757234…	132685105;132685105;132687655;132687655;132702239;132710982;132710982;132710982;132714052;132714052;132714215;132714215;132714215;132722115;132722115;132722115;132722115;132727986;132727986;132727986;132747114;132747057;132747114;132747114;132747114;132747114;132751997;132751997;132751997;132751997;132751997;132751997;132751997;132751997;132757294;132757294;132757294;132757294;132757294;132757294…	-;-;-;-;-;-;-;-;-;-;-;-;-;-;-;-;-;-;-;-;-;-;-;-;-;-;-;-;-;-;-;-;-;-;-;-;-;-;-;-;-;-;-;-;-;-;-;-;-;-;-;-;-;-;-;-;-;-;-;-;-	3332	chr8:132685007-132760712	889.241	1164.28	1694.17	1216.48	1124.64	1561.09	1831.64	1635.91	1389.68	0.289528	0.0890677	3.25065	0.0011514	0.0443121
205	ENSG00000035681.8	NSMAF	neutral sphingomyelinase activation associated factor [Source:HGNC Symbol;Acc:HGNC:8017]	chr8;chr8;chr8;chr8;chr8;chr8;chr8;chr8;chr8;chr8;chr8;chr8;chr8;chr8;chr8;chr8;chr8;chr8;chr8;chr8;chr8;chr8;chr8;chr8;chr8;chr8;chr8;chr8;chr8;chr8;chr8;chr8;chr8;chr8;chr8;chr8;chr8;chr8;chr8;chr8;chr8;chr8;chr8;chr8;chr8;chr8;chr8;chr8;chr8;chr8;chr8;chr8;chr8;chr8;chr8;chr8;chr8;chr8;chr8;chr8;chr8;chr8;chr8;chr8;chr8;chr8;chr8;chr8;chr8;chr8;chr8;chr8;chr8;chr8;chr8;chr8;chr8;chr8;chr8;chr8…	58583504;58583532;58583770;58583809;58585652;58585652;58585652;58585652;58585898;58585898;58585898;58586349;58586359;58586458;58586458;58586458;58586458;58587618;58587618;58587618;58587618;58587618;58587649;58589452;58589452;58589452;58589452;58589452;58589452;58589522;58589752;58590001;58590007;58590007;58590007;58590007;58590007;58590866;58590867;58590867;58590867;58590867;58590867;58590867;585…	58584200;58584200;58584200;58584200;58586000;58585761;58585761;58585761;58586000;58586000;58586000;58586608;58586608;58586578;58586608;58586608;58586608;58587701;58587701;58587701;58587701;58587701;58587701;58589575;58589656;58589575;58589575;58589558;58589575;58590074;58590074;58590074;58590074;58590074;58590074;58590074;58590074;58590934;58590934;58590934;58590934;58590934;58591009;58590934;585…	-;-;-;-;-;-;-;-;-;-;-;-;-;-;-;-;-;-;-;-;-;-;-;-;-;-;-;-;-;-;-;-;-;-;-;-;-;-;-;-;-;-;-;-;-;-;-;-;-;-;-;-;-;-;-;-;-;-;-;-;-;-;-;-;-;-;-;-;-;-;-;-;-;-;-;-;-;-;-;-;-;-;-;-;-;-;-;-;-;-;-;-;-;-;-;-;-;-;-;-;-;-;-;-;-;-;-;-;-;-;-;-;-;-;-;-;-;-;-;-;-;-;-;-;-;-;-;-;-;-;-;-;-;-;-;-;-;-;-;-;-;-;-;-;-;-;-;-;-;-;-;-;-;-;-;-;-;-;-;-;-;-;-;-;-;-;-;-;-;-;-;-;-;-;-;-;-	6165	chr8:58583504-58659844	916.401	1005.04	719.383	639.852	1548.79	1147.75	839.652	863.234	960.013	0.340301	0.104765	3.24824	0.00116121	0.0444716
206	ENSG00000260401.1	AP002761.4	novel transcript, overlapping to P2RY2	chr11	73238975	73242335	+	3361	chr11:73238975-73242335	582.432	636.017	908.38	574.45	628.996	1145.09	1031.88	955.254	807.813	0.375412	0.11574	3.24359	0.00118034	0.0449846
207	ENSG00000039523.19	RIPOR1	RHO family interacting cell polarization regulator 1 [Source:HGNC Symbol;Acc:HGNC:25836]	chr16;chr16;chr16;chr16;chr16;chr16;chr16;chr16;chr16;chr16;chr16;chr16;chr16;chr16;chr16;chr16;chr16;chr16;chr16;chr16;chr16;chr16;chr16;chr16;chr16;chr16;chr16;chr16;chr16;chr16;chr16;chr16;chr16;chr16;chr16;chr16;chr16;chr16;chr16;chr16;chr16;chr16;chr16;chr16;chr16;chr16;chr16;chr16;chr16;chr16;chr16;chr16;chr16;chr16;chr16;chr16;chr16;chr16;chr16;chr16;chr16;chr16;chr16;chr16;chr16;chr16;chr…	67518418;67528288;67528817;67528867;67528870;67528881;67529347;67529637;67529727;67529791;67531548;67537454;67537473;67538078;67538424;67538424;67538424;67538424;67538424;67538424;67538424;67538424;67538424;67538424;67538424;67538464;67538660;67538672;67538672;67538672;67538672;67538672;67538672;67538672;67538672;67538672;67538965;67538990;67538990;67538990;67538990;67538990;67538990;67538990;675…	67518613;67528513;67528914;67528914;67528914;67528914;67529859;67529859;67529859;67530087;67531630;67537597;67537597;67538550;67538550;67538550;67538550;67538550;67538544;67538550;67538550;67538550;67538550;67538471;67538550;67538550;67538824;67538824;67538824;67538824;67538824;67538824;67538824;67538824;67538824;67538824;67539068;67539068;67539068;67539068;67539068;67538996;67539068;67539068;675…	+;+;+;+;+;+;+;+;+;+;+;+;+;+;+;+;+;+;+;+;+;+;+;+;+;+;+;+;+;+;+;+;+;+;+;+;+;+;+;+;+;+;+;+;+;+;+;+;+;+;+;+;+;+;+;+;+;+;+;+;+;+;+;+;+;+;+;+;+;+;+;+;+;+;+;+;+;+;+;+;+;+;+;+;+;+;+;+;+;+;+;+;+;+;+;+;+;+;+;+;+;+;+;+;+;+;+;+;+;+;+;+;+;+;+;+;+;+;+;+;+;+;+;+;+;+;+;+;+;+;+;+;+;+;+;+;+;+;+;+;+;+;+;+;+;+;+;+;+;+;+;+;+;+;+;+;+;+;+;+;+;+;+;+;+;+;+;+;+;+;+;+;+;+;+;+;+;+;+;+;+;+;+;+;+;+;+;+;+;+;+;+;+;+;+;+;+;+;+;+…	6729	chr16:67518418-67546788	1190.01	1556.19	1540.93	2005.67	743.87	1233.79	1361.03	1729.39	1420.11	-0.306142	0.0945711	-3.23716	0.00120725	0.0457878
208	ENSG00000167173.18	C15orf39	chromosome 15 open reading frame 39 [Source:HGNC Symbol;Acc:HGNC:24497]	chr15;chr15;chr15;chr15;chr15;chr15;chr15;chr15;chr15;chr15;chr15;chr15;chr15;chr15;chr15;chr15;chr15;chr15	75195643;75198866;75198887;75198892;75201877;75201961;75201961;75202205;75205999;75205999;75205999;75205999;75205999;75206049;75206444;75210749;75210749;75210749	75195735;75199161;75199161;75199161;75202059;75202059;75202059;75202426;75208824;75206129;75206135;75208824;75206112;75208876;75209595;75212169;75212169;75212169	+;+;+;+;+;+;+;+;+;+;+;+;+;+;+;+;+;+	5812	chr15:75195643-75212169	7860.32	8888.02	10888.6	8218.89	8211.49	12811.6	12260.2	9869.5	9876.08	0.23879	0.0738721	3.23249	0.00122718	0.04632
209	ENSG00000099331.13	MYO9B	myosin IXB [Source:HGNC Symbol;Acc:HGNC:7609]	chr19;chr19;chr19;chr19;chr19;chr19;chr19;chr19;chr19;chr19;chr19;chr19;chr19;chr19;chr19;chr19;chr19;chr19;chr19;chr19;chr19;chr19;chr19;chr19;chr19;chr19;chr19;chr19;chr19;chr19;chr19;chr19;chr19;chr19;chr19;chr19;chr19;chr19;chr19;chr19;chr19;chr19;chr19;chr19;chr19;chr19;chr19;chr19;chr19;chr19;chr19;chr19;chr19;chr19;chr19;chr19;chr19;chr19;chr19;chr19;chr19;chr19;chr19;chr19;chr19;chr19;chr…	17075781;17075786;17101656;17101660;17101660;17101718;17102182;17103257;17145397;17145397;17145397;17145397;17152644;17152644;17152644;17152644;17153967;17153967;17153967;17153967;17154315;17154315;17154315;17154315;17156909;17156909;17156909;17156909;17159395;17159395;17159395;17159395;17162350;17162350;17162350;17162350;17162988;17162988;17162988;17162988;17167943;17167943;17167943;17167943;171…	17075874;17075874;17102557;17102557;17102557;17102557;17102557;17103789;17145491;17145491;17145491;17145491;17152706;17152706;17152706;17152706;17154066;17154066;17154066;17154066;17154415;17154415;17154415;17154415;17157038;17157038;17157038;17157038;17159484;17159484;17159484;17159484;17162466;17162466;17162466;17162466;17163122;17163122;17163122;17163122;17168064;17168064;17168064;17168064;171…	+;+;+;+;+;+;+;+;+;+;+;+;+;+;+;+;+;+;+;+;+;+;+;+;+;+;+;+;+;+;+;+;+;+;+;+;+;+;+;+;+;+;+;+;+;+;+;+;+;+;+;+;+;+;+;+;+;+;+;+;+;+;+;+;+;+;+;+;+;+;+;+;+;+;+;+;+;+;+;+;+;+;+;+;+;+;+;+;+;+;+;+;+;+;+;+;+;+;+;+;+;+;+;+;+;+;+;+;+;+;+;+;+;+;+;+;+;+;+;+;+;+;+;+;+;+;+;+;+;+;+;+;+;+;+;+;+;+;+;+;+;+;+;+;+;+;+;+;+;+;+;+;+;+;+;+;+;+;+;+;+;+;+;+;+;+;+;+;+;+;+;+;+;+;+;+;+;+;+;+;+;+;+;+;+;+;+;+;+;+;+;+;+;+;+;+;+;+;+;+…	9948	chr19:17075781-17214537	38160.9	43567.6	46833.1	44498.6	39151.2	58377.6	54160.3	52092	47105.2	0.212103	0.0656628	3.23019	0.00123708	0.0464704
210	ENSG00000077150.18	NFKB2	nuclear factor kappa B subunit 2 [Source:HGNC Symbol;Acc:HGNC:7795]	chr10;chr10;chr10;chr10;chr10;chr10;chr10;chr10;chr10;chr10;chr10;chr10;chr10;chr10;chr10;chr10;chr10;chr10;chr10;chr10;chr10;chr10;chr10;chr10;chr10;chr10;chr10;chr10;chr10;chr10;chr10;chr10;chr10;chr10;chr10;chr10;chr10;chr10;chr10;chr10;chr10;chr10;chr10;chr10;chr10;chr10;chr10;chr10;chr10;chr10;chr10;chr10;chr10;chr10;chr10;chr10;chr10;chr10;chr10;chr10;chr10;chr10;chr10;chr10;chr10;chr10;chr…	102394110;102394110;102394110;102394597;102395693;102395706;102395706;102395888;102395888;102395888;102395888;102395888;102395888;102396253;102396253;102396253;102396253;102396253;102396253;102396449;102396449;102396449;102396449;102396449;102396725;102396725;102396725;102396725;102396725;102396904;102396904;102396904;102396904;102397302;102397302;102397302;102397302;102397527;102397527;102397527…	102394600;102394600;102394555;102394774;102395980;102395796;102395796;102395980;102395980;102395980;102395980;102395958;102395980;102396334;102396334;102396334;102396334;102396298;102396334;102396489;102396489;102396489;102396489;102396489;102396823;102396785;102396823;102396823;102396823;102397055;102397055;102397055;102397055;102397408;102397408;102397408;102397408;102397685;102397685;102397685…	+;+;+;+;+;+;+;+;+;+;+;+;+;+;+;+;+;+;+;+;+;+;+;+;+;+;+;+;+;+;+;+;+;+;+;+;+;+;+;+;+;+;+;+;+;+;+;+;+;+;+;+;+;+;+;+;+;+;+;+;+;+;+;+;+;+;+;+;+;+;+;+;+;+;+;+;+;+;+;+;+;+;+;+;+;+;+;+;+;+;+;+;+;+;+;+;+;+;+	4484	chr10:102394110-102402529	4312.41	1609.59	1483.04	3874	5630.44	2316.8	1616.74	4208.08	3131.39	0.263827	0.0817475	3.22734	0.00124945	0.0467117
211	ENSG00000204482.10	LST1	leukocyte specific transcript 1 [Source:HGNC Symbol;Acc:HGNC:14189]	chr6;chr6;chr6;chr6;chr6;chr6;chr6;chr6;chr6;chr6;chr6;chr6;chr6;chr6;chr6;chr6;chr6;chr6;chr6;chr6;chr6;chr6;chr6;chr6;chr6;chr6;chr6;chr6;chr6;chr6;chr6;chr6;chr6;chr6;chr6;chr6;chr6;chr6;chr6;chr6;chr6;chr6;chr6;chr6;chr6;chr6;chr6;chr6;chr6;chr6;chr6;chr6;chr6;chr6;chr6;chr6;chr6;chr6;chr6;chr6;chr6;chr6;chr6;chr6;chr6;chr6;chr6;chr6;chr6	31586124;31586179;31586194;31586217;31586217;31586220;31586699;31586848;31586895;31587022;31587054;31587086;31587117;31587200;31587200;31587200;31587200;31587200;31587200;31587200;31587200;31587200;31587200;31587200;31587200;31587200;31587200;31587255;31587300;31587316;31587641;31587641;31587641;31587641;31587641;31587641;31587641;31587641;31587641;31587669;31587816;31587816;31587944;31587944;315…	31586315;31586315;31586315;31586315;31586315;31586315;31586807;31586939;31586939;31587318;31587318;31587106;31587318;31587318;31587318;31587318;31587318;31587318;31587318;31587318;31587318;31587318;31587318;31588909;31587318;31587318;31587318;31587318;31587318;31587318;31587733;31587733;31587733;31587733;31587733;31587733;31587730;31587733;31587733;31587733;31587966;31587841;31587966;31587966;315…	+;+;+;+;+;+;+;+;+;+;+;+;+;+;+;+;+;+;+;+;+;+;+;+;+;+;+;+;+;+;+;+;+;+;+;+;+;+;+;+;+;+;+;+;+;+;+;+;+;+;+;+;+;+;+;+;+;+;+;+;+;+;+;+;+;+;+;+;+	2281	chr6:31586124-31588909	894.27	3216.32	3286.17	5984.31	654.702	2771.82	3092.93	4643.35	3067.98	-0.252415	0.0783445	-3.22186	0.0012736	0.0473889
212	ENSG00000126804.13	ZBTB1	zinc finger and BTB domain containing 1 [Source:HGNC Symbol;Acc:HGNC:20259]	chr14;chr14;chr14;chr14;chr14;chr14;chr14;chr14;chr14;chr14;chr14;chr14;chr14;chr14;chr14;chr14;chr14	64503712;64503725;64503951;64503985;64504574;64504726;64504777;64504782;64511249;64511249;64516600;64521487;64521487;64521487;64521487;64521487;64531861	64504091;64503822;64504050;64504091;64504946;64504946;64504946;64504854;64511384;64511384;64516751;64521606;64523402;64523898;64521895;64521970;64533690	+;+;+;+;+;+;+;+;+;+;+;+;+;+;+;+;+	5283	chr14:64503712-64533690	1866	2125.46	2289.25	2477.66	2314.35	2629.01	2607.82	2877.45	2398.37	0.237488	0.0738494	3.21584	0.00130062	0.0479399
213	ENSG00000152242.10	C18orf25	chromosome 18 open reading frame 25 [Source:HGNC Symbol;Acc:HGNC:28172]	chr18;chr18;chr18;chr18;chr18;chr18;chr18;chr18;chr18;chr18;chr18;chr18;chr18;chr18;chr18;chr18;chr18;chr18;chr18;chr18	46173553;46173553;46174019;46174027;46174034;46174086;46215811;46215811;46215811;46215811;46215811;46216218;46228756;46231779;46240005;46240005;46253697;46253697;46262929;46262929	46173712;46173712;46174330;46174330;46174330;46174330;46216595;46216595;46219242;46216595;46216318;46216595;46228896;46232936;46240187;46240052;46253823;46253823;46266983;46266991	+;+;+;+;+;+;+;+;+;+;+;+;+;+;+;+;+;+;+;+	9576	chr18:46173553-46266991	1398.24	1434.14	1633.72	1692.83	1989.81	1812.1	1731.9	2106.23	1724.87	0.280166	0.0871132	3.21612	0.00129937	0.0479399
214	ENSG00000157933.9	SKI	SKI proto-oncogene [Source:HGNC Symbol;Acc:HGNC:10896]	chr1;chr1;chr1;chr1;chr1;chr1;chr1;chr1;chr1;chr1;chr1;chr1;chr1;chr1	2228695;2232479;2247996;2302978;2302978;2302978;2303285;2303285;2303646;2303840;2304293;2304293;2306020;2306577	2229735;2232669;2248071;2303038;2303103;2303103;2303376;2303400;2304108;2304102;2304368;2304585;2306250;2310119	+;+;+;+;+;+;+;+;+;+;+;+;+;+	6080	chr1:2228695-2310119	13359.7	9845.38	8382.3	13237.4	8627.6	9207.76	8245.09	9818.38	10090.5	-0.268889	0.0837567	-3.21036	0.0013257	0.0486359
215	ENSG00000139629.15	GALNT6	polypeptide N-acetylgalactosaminyltransferase 6 [Source:HGNC Symbol;Acc:HGNC:4128]	chr12;chr12;chr12;chr12;chr12;chr12;chr12;chr12;chr12;chr12;chr12;chr12;chr12;chr12;chr12;chr12;chr12;chr12;chr12;chr12;chr12;chr12;chr12;chr12;chr12;chr12;chr12;chr12;chr12;chr12;chr12;chr12;chr12;chr12;chr12;chr12;chr12;chr12;chr12;chr12;chr12;chr12;chr12;chr12;chr12;chr12;chr12;chr12;chr12;chr12;chr12;chr12;chr12;chr12;chr12;chr12;chr12;chr12;chr12;chr12;chr12;chr12;chr12;chr12;chr12;chr12;chr…	51351247;51353753;51353769;51354271;51355806;51355806;51355806;51355806;51357349;51357349;51357349;51357349;51358130;51358130;51358130;51358130;51359132;51359132;51359132;51359132;51360721;51360721;51364121;51364121;51364121;51365430;51365430;51365430;51377195;51377195;51377195;51379291;51379291;51379291;51379370;51379413;51379546;51379576;51379594;51379616;51379664;51379712;51379713;51379786;513…	51354492;51354492;51354492;51354492;51355958;51355958;51355958;51355958;51357450;51357450;51357450;51357450;51358261;51358261;51358261;51358261;51359332;51359332;51360226;51359332;51360838;51360838;51364355;51364355;51364355;51365579;51365579;51365579;51377367;51377367;51377367;51379781;51379884;51379884;51379884;51379884;51379884;51379884;51379884;51379884;51379884;51379884;51379884;51379884;513…	-;-;-;-;-;-;-;-;-;-;-;-;-;-;-;-;-;-;-;-;-;-;-;-;-;-;-;-;-;-;-;-;-;-;-;-;-;-;-;-;-;-;-;-;-;-;-;-;-;-;-;-;-;-;-;-;-;-;-;-;-;-;-;-;-;-;-;-;-;-;-;-;-;-;-;-;-;-;-;-;-;-;-;-;-;-;-;-;-;-;-;-	7347	chr12:51351247-51392867	1308.71	2763.38	2936.27	1881.41	1551.2	3373.19	3320.52	2326.79	2432.69	0.23606	0.0736553	3.20492	0.00135098	0.0493327
216	ENSG00000059728.10	MXD1	MAX dimerization protein 1 [Source:HGNC Symbol;Acc:HGNC:6761]	chr2;chr2;chr2;chr2;chr2;chr2;chr2;chr2;chr2;chr2;chr2;chr2;chr2;chr2;chr2;chr2;chr2;chr2;chr2;chr2;chr2;chr2;chr2;chr2;chr2;chr2;chr2;chr2	69897688;69903181;69904254;69915041;69915071;69915109;69915132;69916121;69916121;69916121;69916121;69916121;69921736;69921736;69935351;69935351;69935351;69935351;69937019;69937235;69937235;69937235;69938097;69938097;69938097;69938097;69938152;69942641	69897742;69903245;69904425;69915403;69915403;69915403;69915403;69916446;69916220;69916220;69916220;69916220;69921765;69921765;69935465;69935465;69935465;69935465;69937394;69937394;69937394;69937394;69938192;69942945;69938259;69942938;69938339;69942942	+;+;+;+;+;+;+;+;+;+;+;+;+;+;+;+;+;+;+;+;+;+;+;+;+;+;+;+	6351	chr2:69897688-69942945	8043.4	14206	18835.1	23265.8	9294.36	19620.9	20358.4	25549.4	17396.7	0.216841	0.0678807	3.19445	0.00140099	0.0509221
217	ENSG00000135636.13	DYSF	dysferlin [Source:HGNC Symbol;Acc:HGNC:3097]	chr2;chr2;chr2;chr2;chr2;chr2;chr2;chr2;chr2;chr2;chr2;chr2;chr2;chr2;chr2;chr2;chr2;chr2;chr2;chr2;chr2;chr2;chr2;chr2;chr2;chr2;chr2;chr2;chr2;chr2;chr2;chr2;chr2;chr2;chr2;chr2;chr2;chr2;chr2;chr2;chr2;chr2;chr2;chr2;chr2;chr2;chr2;chr2;chr2;chr2;chr2;chr2;chr2;chr2;chr2;chr2;chr2;chr2;chr2;chr2;chr2;chr2;chr2;chr2;chr2;chr2;chr2;chr2;chr2;chr2;chr2;chr2;chr2;chr2;chr2;chr2;chr2;chr2;chr2;chr2…	71453722;71453722;71453722;71453722;71453722;71466702;71466702;71466702;71466702;71466702;71466702;71480883;71480883;71480883;71480883;71480883;71480883;71480883;71480883;71480883;71480883;71480883;71481879;71481879;71481879;71481879;71481879;71481879;71481879;71481879;71481879;71481879;71481879;71503214;71503214;71503214;71503214;71503214;71503214;71503214;71503214;71503214;71503214;71503214;715…	71454086;71454086;71454086;71454086;71454086;71466933;71466933;71466933;71466933;71466933;71466933;71480938;71480938;71480938;71480938;71480938;71480938;71480938;71480938;71480938;71480938;71480938;71481970;71481970;71481970;71481970;71481970;71481970;71481970;71481970;71481970;71481970;71481970;71503319;71503319;71503319;71503319;71503319;71503319;71503319;71503319;71503319;71503319;71503319;715…	+;+;+;+;+;+;+;+;+;+;+;+;+;+;+;+;+;+;+;+;+;+;+;+;+;+;+;+;+;+;+;+;+;+;+;+;+;+;+;+;+;+;+;+;+;+;+;+;+;+;+;+;+;+;+;+;+;+;+;+;+;+;+;+;+;+;+;+;+;+;+;+;+;+;+;+;+;+;+;+;+;+;+;+;+;+;+;+;+;+;+;+;+;+;+;+;+;+;+;+;+;+;+;+;+;+;+;+;+;+;+;+;+;+;+;+;+;+;+;+;+;+;+;+;+;+;+;+;+;+;+;+;+;+;+;+;+;+;+;+;+;+;+;+;+;+;+;+;+;+;+;+;+;+;+;+;+;+;+;+;+;+;+;+;+;+;+;+;+;+;+;+;+;+;+;+;+;+;+;+;+;+;+;+;+;+;+;+;+;+;+;+;+;+;+;+;+;+;+;+…	8386	chr2:71453722-71686768	1430.43	104.89	281.794	134.075	1100.54	47.897	215.807	89.0986	425.567	-0.410501	0.128622	-3.19153	0.00141521	0.0512018
218	ENSG00000148411.7	NACC2	NACC family member 2 [Source:HGNC Symbol;Acc:HGNC:23846]	chr9;chr9;chr9;chr9;chr9;chr9;chr9;chr9;chr9;chr9;chr9;chr9;chr9	136006537;136006537;136013199;136013199;136013864;136013864;136016265;136016265;136016291;136019168;136049636;136049636;136095189	136012024;136012024;136013296;136013296;136013969;136013969;136016429;136016429;136016429;136019480;136050580;136050580;136095285	-;-;-;-;-;-;-;-;-;-;-;-;-	7212	chr9:136006537-136095285	537.166	716.115	950.947	1224.11	359.885	602.261	816.076	838.403	755.621	-0.334581	0.104915	-3.18907	0.00142731	0.0514026
219	ENSG00000166012.16	TAF1D	TATA-box binding protein associated factor, RNA polymerase I subunit D [Source:HGNC Symbol;Acc:HGNC:28759]	chr11;chr11;chr11;chr11;chr11;chr11;chr11;chr11;chr11;chr11;chr11;chr11;chr11;chr11;chr11;chr11;chr11;chr11;chr11;chr11;chr11;chr11;chr11;chr11;chr11;chr11;chr11;chr11;chr11;chr11;chr11;chr11;chr11;chr11;chr11;chr11;chr11;chr11;chr11;chr11;chr11;chr11;chr11;chr11;chr11;chr11;chr11;chr11;chr11;chr11;chr11;chr11;chr11;chr11;chr11;chr11;chr11;chr11;chr11;chr11;chr11;chr11;chr11;chr11;chr11;chr11;chr…	93729948;93730194;93730200;93730272;93730281;93730282;93730283;93730354;93730667;93730677;93730677;93730677;93730677;93730677;93730677;93730677;93730682;93731146;93731150;93731150;93731150;93731150;93731150;93731150;93731150;93731161;93731753;93731753;93731753;93731753;93731753;93731753;93731753;93731753;93731753;93731753;93731753;93731753;93732244;93732244;93732244;93732244;93732244;93732244;937…	93731216;93730447;93730447;93730447;93730447;93730447;93730447;93730447;93731216;93730712;93730712;93731216;93730712;93730712;93730712;93730712;93730712;93731216;93731216;93731216;93731216;93731216;93731216;93731216;93731216;93731216;93731799;93731799;93731799;93731799;93732268;93731799;93731799;93731799;93731799;93731799;93731799;93731799;93732291;93732313;93732313;93732291;93732291;93735848;937…	-;-;-;-;-;-;-;-;-;-;-;-;-;-;-;-;-;-;-;-;-;-;-;-;-;-;-;-;-;-;-;-;-;-;-;-;-;-;-;-;-;-;-;-;-;-;-;-;-;-;-;-;-;-;-;-;-;-;-;-;-;-;-;-;-;-;-;-;-;-;-;-;-;-;-;-;-;-;-;-;-;-;-;-;-;-;-;-;-;-;-;-;-;-;-;-;-;-;-;-;-;-;-;-;-;-;-;-;-;-;-;-;-;-;-;-;-;-;-;-;-;-;-;-;-;-;-;-;-	8420	chr11:93729948-93784391	2233.16	2512.6	2800.06	2434.05	2145.66	3791.85	3457.44	3333.16	2838.5	0.289238	0.0907529	3.18709	0.00143711	0.0515193
220	ENSG00000167984.17	NLRC3	NLR family CARD domain containing 3 [Source:HGNC Symbol;Acc:HGNC:29889]	chr16;chr16;chr16;chr16;chr16;chr16;chr16;chr16;chr16;chr16;chr16;chr16;chr16;chr16;chr16;chr16;chr16;chr16;chr16;chr16;chr16;chr16;chr16;chr16;chr16;chr16;chr16;chr16;chr16;chr16;chr16;chr16;chr16;chr16;chr16;chr16;chr16;chr16;chr16;chr16;chr16;chr16;chr16;chr16;chr16;chr16;chr16;chr16;chr16;chr16;chr16;chr16;chr16;chr16;chr16;chr16;chr16;chr16;chr16;chr16;chr16;chr16;chr16;chr16;chr16;chr16;chr…	3539033;3539038;3541825;3542191;3542191;3542191;3542692;3542692;3542692;3543425;3543425;3543425;3544246;3544246;3544246;3548135;3548135;3548135;3548135;3548670;3548670;3548670;3549142;3549142;3549142;3549142;3549697;3549697;3549697;3549697;3550414;3550414;3550414;3550414;3552196;3552196;3552196;3552196;3554242;3554242;3554242;3554242;3555781;3556911;3556911;3556911;3556911;3557593;3557593;3557593…	3541915;3541915;3541915;3542274;3542274;3542274;3542775;3542775;3542775;3543508;3543508;3543508;3544329;3544329;3544329;3548218;3548218;3548218;3548218;3548753;3548753;3548753;3549225;3549225;3549225;3549225;3549780;3549780;3549780;3549780;3550497;3550497;3550497;3550497;3552279;3552279;3552279;3552279;3554325;3554325;3554325;3554325;3555916;3556994;3556994;3556994;3556994;3557676;3557676;3557676…	-;-;-;-;-;-;-;-;-;-;-;-;-;-;-;-;-;-;-;-;-;-;-;-;-;-;-;-;-;-;-;-;-;-;-;-;-;-;-;-;-;-;-;-;-;-;-;-;-;-;-;-;-;-;-;-;-;-;-;-;-;-;-;-;-;-;-;-;-;-;-	6686	chr16:3539033-3577400	943.561	934.477	348.198	1025.73	331.769	737.082	231.222	1009.3	695.167	-0.42084	0.132508	-3.17596	0.00149341	0.0532943
221	ENSG00000130830.14	MPP1	membrane palmitoylated protein 1 [Source:HGNC Symbol;Acc:HGNC:7219]	chrX;chrX;chrX;chrX;chrX;chrX;chrX;chrX;chrX;chrX;chrX;chrX;chrX;chrX;chrX;chrX;chrX;chrX;chrX;chrX;chrX;chrX;chrX;chrX;chrX;chrX;chrX;chrX;chrX;chrX;chrX;chrX;chrX;chrX;chrX;chrX;chrX;chrX;chrX;chrX;chrX;chrX;chrX;chrX;chrX;chrX;chrX;chrX;chrX;chrX;chrX;chrX;chrX;chrX;chrX;chrX;chrX;chrX;chrX;chrX;chrX;chrX;chrX;chrX;chrX;chrX;chrX;chrX;chrX;chrX;chrX;chrX;chrX;chrX;chrX;chrX;chrX;chrX;chrX;chrX…	154778684;154778686;154778686;154778723;154778726;154779153;154781239;154781239;154781239;154781239;154781239;154781239;154781600;154781600;154781600;154781600;154781600;154781754;154782709;154783377;154783427;154783427;154783427;154783427;154783427;154783653;154784028;154784028;154784028;154784028;154784028;154784028;154784031;154784701;154785051;154785051;154785051;154785051;154785051;154785051…	154779353;154779353;154779353;154779353;154779353;154779353;154781313;154781313;154781313;154781596;154781313;154781313;154781802;154781802;154781802;154781802;154783234;154781802;154783507;154783507;154783507;154783507;154783507;154783507;154783507;154784108;154784108;154784108;154784108;154784108;154784108;154784108;154784108;154785157;154785157;154785157;154785157;154785157;154785157;154785157…	-;-;-;-;-;-;-;-;-;-;-;-;-;-;-;-;-;-;-;-;-;-;-;-;-;-;-;-;-;-;-;-;-;-;-;-;-;-;-;-;-;-;-;-;-;-;-;-;-;-;-;-;-;-;-;-;-;-;-;-;-;-;-;-;-;-;-;-;-;-;-;-;-;-;-;-;-;-;-;-;-;-;-;-;-;-;-;-;-;-;-;-;-;-;-;-;-;-;-;-;-;-;-;-;-;-;-;-;-;-	5396	chrX:154778684-154821007	3389.98	4419.69	5062.07	4581.43	4758.84	5200.37	5748.81	4931.1	4761.54	0.235361	0.0742666	3.16913	0.00152895	0.0543158
222	ENSG00000257242.7	LINC01619	long intergenic non-protein coding RNA 1619 [Source:HGNC Symbol;Acc:HGNC:27409]	chr12;chr12;chr12;chr12;chr12;chr12;chr12;chr12;chr12;chr12;chr12;chr12;chr12;chr12;chr12;chr12;chr12;chr12;chr12;chr12;chr12;chr12;chr12;chr12;chr12;chr12;chr12;chr12;chr12;chr12;chr12;chr12;chr12;chr12;chr12;chr12;chr12;chr12;chr12;chr12;chr12;chr12;chr12;chr12	91984976;91985090;91985778;91985778;91985778;91987533;91987556;91987556;91987556;91987556;91988323;91988387;91989097;91989097;91989097;91989097;91989097;91989097;91989097;91990284;91990288;91990288;91993085;91993192;91993370;91993370;91993370;91993370;91993370;91993370;91993370;91993370;92028170;92044395;92086550;92136965;92141039;92141651;92142607;92142607;92142607;92142607;92142607;92142607	91986697;91986697;91986697;91986697;91986697;91987643;91987643;91987643;91987794;91987643;91988442;91988442;91989193;91989193;91989193;91989193;91989193;91989193;91989193;91990362;91990362;91990362;91993529;91993276;91993529;91993529;91993529;91993529;91993529;91993529;91993529;91993529;92028257;92044548;92086664;92137021;92141170;92141713;92142914;92142831;92142668;92142668;92142668;92142671	-;-;-;-;-;-;-;-;-;-;-;-;-;-;-;-;-;-;-;-;-;-;-;-;-;-;-;-;-;-;-;-;-;-;-;-;-;-;-;-;-;-;-;-	3642	chr12:91984976-92142914	477.816	184.988	256.253	179.856	754.313	401.803	266.585	270.217	348.979	0.422658	0.133437	3.16748	0.00153765	0.0543789
223	ENSG00000125753.13	VASP	vasodilator stimulated phosphoprotein [Source:HGNC Symbol;Acc:HGNC:12652]	chr19;chr19;chr19;chr19;chr19;chr19;chr19;chr19;chr19;chr19;chr19;chr19;chr19;chr19;chr19;chr19;chr19;chr19;chr19;chr19;chr19;chr19;chr19;chr19;chr19;chr19;chr19;chr19;chr19;chr19;chr19;chr19;chr19;chr19;chr19;chr19;chr19;chr19;chr19;chr19;chr19;chr19;chr19;chr19;chr19;chr19;chr19;chr19;chr19;chr19;chr19;chr19;chr19;chr19;chr19;chr19;chr19	45506579;45507416;45507488;45507491;45507506;45507510;45507562;45517663;45517663;45517663;45517663;45517663;45517929;45517929;45517929;45521322;45522168;45522168;45522168;45522340;45522340;45522523;45522535;45522556;45522718;45522718;45522718;45522734;45522789;45523644;45523644;45523644;45523644;45523644;45523841;45523841;45523841;45523841;45524037;45524097;45524097;45524097;45524570;45524570;455…	45506887;45507776;45507776;45507776;45507776;45507776;45507776;45517834;45517834;45517750;45517834;45517834;45518094;45517963;45518094;45521406;45522217;45522217;45522217;45522391;45522581;45522581;45522581;45522581;45522818;45522818;45522818;45522818;45522818;45523695;45523695;45523963;45523695;45523695;45524413;45523877;45523877;45523877;45524142;45524142;45524142;45524142;45524660;45524660;455…	+;+;+;+;+;+;+;+;+;+;+;+;+;+;+;+;+;+;+;+;+;+;+;+;+;+;+;+;+;+;+;+;+;+;+;+;+;+;+;+;+;+;+;+;+;+;+;+;+;+;+;+;+;+;+;+;+	3601	chr19:45506579-45526983	11870	11790.6	13292	17828.7	8247.64	10760.9	12777.9	14537.7	12638.2	-0.234073	0.0740034	-3.163	0.00156151	0.0549751
224	ENSG00000148700.14	ADD3	adducin 3 [Source:HGNC Symbol;Acc:HGNC:245]	chr10;chr10;chr10;chr10;chr10;chr10;chr10;chr10;chr10;chr10;chr10;chr10;chr10;chr10;chr10;chr10;chr10;chr10;chr10;chr10;chr10;chr10;chr10;chr10;chr10;chr10;chr10;chr10;chr10;chr10;chr10;chr10;chr10;chr10;chr10;chr10;chr10;chr10;chr10;chr10;chr10;chr10;chr10;chr10;chr10;chr10;chr10;chr10;chr10;chr10;chr10;chr10;chr10;chr10;chr10;chr10;chr10;chr10;chr10;chr10;chr10;chr10;chr10;chr10;chr10;chr10;chr…	109996368;110005804;110007962;110007964;110008208;110008208;110008209;110008231;110008231;110008252;110016435;110075618;110077005;110077005;110079239;110079240;110079240;110100625;110100625;110100625;110100625;110100625;110100625;110100625;110100625;110100625;110100625;110100625;110100625;110100625;110106000;110106000;110106000;110112141;110112777;110112777;110112777;110112777;110112777;110112777…	109996446;110006151;110008299;110008299;110008299;110008299;110008299;110008299;110008299;110008299;110016620;110075709;110077118;110077118;110079297;110079297;110079297;110100675;110100848;110100848;110100848;110100848;110100848;110100704;110100848;110100848;110100848;110100848;110100848;110100848;110106053;110106053;110106053;110112355;110112906;110112915;110112915;110112915;110112915;110112894…	+;+;+;+;+;+;+;+;+;+;+;+;+;+;+;+;+;+;+;+;+;+;+;+;+;+;+;+;+;+;+;+;+;+;+;+;+;+;+;+;+;+;+;+;+;+;+;+;+;+;+;+;+;+;+;+;+;+;+;+;+;+;+;+;+;+;+;+;+;+;+;+;+;+;+;+;+;+;+;+;+;+;+;+;+;+;+;+;+;+;+;+;+;+;+;+;+;+;+;+;+;+;+;+;+;+;+;+;+;+;+;+;+;+;+	6541	chr10:109996368-110135565	4573.96	6530.85	7416.03	10303	3994.89	5704.18	6409.83	8997.5	6741.28	-0.19023	0.0601835	-3.16083	0.00157318	0.0551386
225	ENSG00000172869.14	DMXL1	Dmx like 1 [Source:HGNC Symbol;Acc:HGNC:2937]	chr5;chr5;chr5;chr5;chr5;chr5;chr5;chr5;chr5;chr5;chr5;chr5;chr5;chr5;chr5;chr5;chr5;chr5;chr5;chr5;chr5;chr5;chr5;chr5;chr5;chr5;chr5;chr5;chr5;chr5;chr5;chr5;chr5;chr5;chr5;chr5;chr5;chr5;chr5;chr5;chr5;chr5;chr5;chr5;chr5;chr5;chr5;chr5;chr5;chr5;chr5;chr5;chr5;chr5;chr5;chr5;chr5;chr5;chr5;chr5;chr5;chr5;chr5;chr5;chr5;chr5;chr5;chr5;chr5;chr5;chr5;chr5;chr5;chr5;chr5;chr5;chr5;chr5;chr5;chr5…	119037772;119044870;119071205;119071389;119071490;119071529;119071555;119081574;119097979;119097979;119097979;119097979;119097979;119100601;119101935;119101935;119101935;119101935;119101935;119101935;119104128;119105180;119105180;119105180;119105180;119105223;119110151;119110151;119110151;119110151;119114475;119114475;119114475;119114475;119116158;119116158;119116158;119116158;119118815;119118815…	119037888;119044978;119071257;119071656;119071656;119071656;119071656;119081697;119098104;119098104;119098104;119098104;119098104;119100671;119102210;119102006;119102006;119102006;119102006;119102006;119104280;119105259;119105258;119105258;119105258;119105258;119110283;119110283;119110283;119110283;119114541;119114541;119114541;119114541;119116336;119116336;119116336;119116336;119119004;119119004…	+;+;+;+;+;+;+;+;+;+;+;+;+;+;+;+;+;+;+;+;+;+;+;+;+;+;+;+;+;+;+;+;+;+;+;+;+;+;+;+;+;+;+;+;+;+;+;+;+;+;+;+;+;+;+;+;+;+;+;+;+;+;+;+;+;+;+;+;+;+;+;+;+;+;+;+;+;+;+;+;+;+;+;+;+;+;+;+;+;+;+;+;+;+;+;+;+;+;+;+;+;+;+;+;+;+;+;+;+;+;+;+;+;+;+;+;+;+;+;+;+;+;+;+;+;+;+;+;+;+;+;+;+;+;+;+;+;+;+;+;+;+;+;+;+;+;+;+;+;+;+;+;+;+	13680	chr5:119037772-119249138	2254.28	2063.48	1850.81	1742.97	3048.58	2376.22	2075.55	2113.54	2190.68	0.249458	0.0789841	3.15833	0.00158673	0.0552141
226	ENSG00000164938.13	TP53INP1	tumor protein p53 inducible nuclear protein 1 [Source:HGNC Symbol;Acc:HGNC:18022]	chr8;chr8;chr8;chr8;chr8;chr8;chr8;chr8;chr8	94925972;94925972;94932070;94939860;94939860;94940830;94940830;94949154;94949154	94930728;94930728;94932107;94940220;94940220;94941091;94941091;94949411;94949366	-;-;-;-;-;-;-;-;-	5676	chr8:94925972-94949411	3634.42	6416.43	7748.9	5789.19	3734.61	7998.8	9199	7161.48	6460.35	0.21567	0.0682964	3.15784	0.0015894	0.0552141
227	ENSG00000092439.14	TRPM7	transient receptor potential cation channel subfamily M member 7 [Source:HGNC Symbol;Acc:HGNC:17994]	chr15;chr15;chr15;chr15;chr15;chr15;chr15;chr15;chr15;chr15;chr15;chr15;chr15;chr15;chr15;chr15;chr15;chr15;chr15;chr15;chr15;chr15;chr15;chr15;chr15;chr15;chr15;chr15;chr15;chr15;chr15;chr15;chr15;chr15;chr15;chr15;chr15;chr15;chr15;chr15;chr15;chr15;chr15;chr15;chr15;chr15;chr15;chr15;chr15;chr15;chr15;chr15;chr15;chr15;chr15;chr15;chr15;chr15;chr15;chr15;chr15;chr15;chr15;chr15;chr15;chr15;chr…	50552473;50557158;50557158;50560293;50561640;50569887;50569887;50569887;50569887;50569887;50569969;50570104;50570104;50570104;50570104;50570104;50570104;50574274;50574274;50574274;50574274;50574274;50574274;50574637;50574637;50574637;50574637;50574637;50574637;50574852;50574852;50574852;50574852;50574852;50574959;50575028;50575724;50575724;50575724;50575724;50575724;50575724;50575869;50575869;505…	50552697;50561808;50561808;50561808;50561808;50569993;50569993;50569993;50569993;50569993;50569993;50570155;50570155;50570155;50570155;50570155;50570155;50574479;50574479;50574479;50574479;50574479;50574479;50575085;50574719;50574719;50574719;50574719;50574719;50575135;50575135;50575135;50575135;50575008;50575135;50575135;50575919;50575789;50575919;50575789;50575789;50575789;50575919;50575919;505…	-;-;-;-;-;-;-;-;-;-;-;-;-;-;-;-;-;-;-;-;-;-;-;-;-;-;-;-;-;-;-;-;-;-;-;-;-;-;-;-;-;-;-;-;-;-;-;-;-;-;-;-;-;-;-;-;-;-;-;-;-;-;-;-;-;-;-;-;-;-;-;-;-;-;-;-;-;-;-;-;-;-;-;-;-;-;-;-;-;-;-;-;-;-;-;-;-;-;-;-;-;-;-;-;-;-;-;-;-;-;-;-;-;-;-;-;-;-;-;-;-;-;-;-;-;-;-;-;-;-;-;-;-;-;-;-;-;-;-;-;-;-;-;-;-;-;-;-;-;-;-;-;-;-;-;-;-;-;-;-;-;-;-;-;-;-;-	12398	chr15:50552473-50686815	1774.46	2881.62	2322.46	2037.28	2118.34	3131.93	2769.22	2775.2	2476.31	0.246411	0.0782066	3.15077	0.00162843	0.0563208
228	ENSG00000145632.14	PLK2	polo like kinase 2 [Source:HGNC Symbol;Acc:HGNC:19699]	chr5;chr5;chr5;chr5;chr5;chr5;chr5;chr5;chr5;chr5;chr5;chr5;chr5;chr5;chr5;chr5;chr5;chr5;chr5;chr5;chr5;chr5;chr5;chr5;chr5;chr5;chr5;chr5;chr5;chr5;chr5;chr5;chr5;chr5;chr5;chr5;chr5;chr5;chr5;chr5;chr5;chr5;chr5;chr5;chr5;chr5;chr5;chr5;chr5;chr5;chr5;chr5;chr5;chr5;chr5;chr5;chr5;chr5;chr5;chr5;chr5;chr5;chr5;chr5;chr5;chr5;chr5;chr5;chr5;chr5;chr5;chr5;chr5	58453982;58453985;58453987;58454706;58454911;58454911;58454911;58454975;58455285;58455285;58455285;58455539;58455539;58455539;58455611;58456026;58456026;58456026;58456026;58456147;58456492;58456492;58456492;58456743;58456945;58456945;58456945;58456945;58457006;58457061;58457181;58457181;58457181;58457181;58457181;58457181;58457181;58457309;58457488;58457488;58457488;58457488;58457488;58457488;584…	58454774;58454225;58454774;58454774;58455116;58455021;58455021;58455021;58455414;58455414;58455414;58455779;58455779;58455779;58455779;58456413;58456194;58456155;58456155;58456589;58456589;58456589;58456589;58457092;58457092;58457092;58457092;58457092;58457092;58457092;58457379;58457379;58457421;58457279;58457379;58457379;58457379;58457379;58457583;58457583;58457737;58457583;58457569;58457583;584…	-;-;-;-;-;-;-;-;-;-;-;-;-;-;-;-;-;-;-;-;-;-;-;-;-;-;-;-;-;-;-;-;-;-;-;-;-;-;-;-;-;-;-;-;-;-;-;-;-;-;-;-;-;-;-;-;-;-;-;-;-;-;-;-;-;-;-;-;-;-;-;-;-	4768	chr5:58453982-58460260	1513.92	721.836	342.239	315.021	570.354	530.415	309.202	258.532	570.19	-0.416681	0.132346	-3.14843	0.0016415	0.0565237
229	ENSG00000167553.15	TUBA1C	tubulin alpha 1c [Source:HGNC Symbol;Acc:HGNC:20768]	chr12;chr12;chr12;chr12;chr12;chr12;chr12;chr12;chr12;chr12;chr12;chr12;chr12;chr12;chr12;chr12;chr12;chr12;chr12;chr12;chr12;chr12;chr12;chr12;chr12;chr12;chr12;chr12;chr12;chr12;chr12;chr12;chr12;chr12;chr12;chr12	49188736;49208546;49208832;49227926;49227927;49227930;49228043;49228091;49256397;49256397;49256397;49257884;49257884;49264907;49265081;49265082;49269465;49269465;49269465;49269465;49269465;49269465;49269465;49269786;49269828;49269828;49269828;49269828;49269828;49269828;49272253;49272253;49272253;49272253;49272638;49273157	49189225;49208949;49208901;49228166;49228166;49228166;49228166;49228166;49256511;49256511;49256489;49258001;49258001;49265184;49265184;49265184;49269687;49269687;49269687;49269687;49269687;49269527;49269687;49269976;49270196;49269976;49269971;49269937;49269976;49269976;49273166;49274603;49273328;49273334;49273068;49273330	+;+;+;+;+;+;+;+;+;+;+;+;+;+;+;+;+;+;+;+;+;+;+;+;+;+;+;+;+;+;+;+;+;+;+;+	4631	chr12:49188736-49274603	2767.31	1560.96	1265.94	1941.36	1761.67	1184.12	1154.3	1754.22	1673.73	-0.295403	0.0939743	-3.14344	0.00166975	0.0572455
230	ENSG00000107331.16	ABCA2	ATP binding cassette subfamily A member 2 [Source:HGNC Symbol;Acc:HGNC:32]	chr9;chr9;chr9;chr9;chr9;chr9;chr9;chr9;chr9;chr9;chr9;chr9;chr9;chr9;chr9;chr9;chr9;chr9;chr9;chr9;chr9;chr9;chr9;chr9;chr9;chr9;chr9;chr9;chr9;chr9;chr9;chr9;chr9;chr9;chr9;chr9;chr9;chr9;chr9;chr9;chr9;chr9;chr9;chr9;chr9;chr9;chr9;chr9;chr9;chr9;chr9;chr9;chr9;chr9;chr9;chr9;chr9;chr9;chr9;chr9;chr9;chr9;chr9;chr9;chr9;chr9;chr9;chr9;chr9;chr9;chr9;chr9;chr9;chr9;chr9;chr9;chr9;chr9;chr9;chr9…	137007227;137007234;137007234;137007234;137007242;137007377;137007377;137007657;137007851;137008236;137008416;137008416;137008416;137008416;137008416;137008416;137008416;137008416;137008416;137008731;137008731;137008731;137008731;137008731;137008731;137008731;137008731;137008731;137008731;137008951;137008951;137008951;137008951;137008951;137008951;137008951;137008951;137008951;137009351;137009370…	137007964;137007964;137007964;137007964;137007964;137007964;137007964;137007964;137007964;137008622;137008595;137008622;137008622;137008622;137008622;137008622;137008622;137008622;137008622;137008868;137008788;137008868;137008868;137008868;137008868;137008868;137008868;137008868;137008868;137009053;137009183;137009053;137009053;137009053;137009053;137009053;137009053;137009053;137009462;137009462…	-;-;-;-;-;-;-;-;-;-;-;-;-;-;-;-;-;-;-;-;-;-;-;-;-;-;-;-;-;-;-;-;-;-;-;-;-;-;-;-;-;-;-;-;-;-;-;-;-;-;-;-;-;-;-;-;-;-;-;-;-;-;-;-;-;-;-;-;-;-;-;-;-;-;-;-;-;-;-;-;-;-;-;-;-;-;-;-;-;-;-;-;-;-;-;-;-;-;-;-;-;-;-;-;-;-;-;-;-;-;-;-;-;-;-;-;-;-;-;-;-;-;-;-;-;-;-;-;-;-;-;-;-;-;-;-;-;-;-;-;-;-;-;-;-;-;-;-;-;-;-;-;-;-;-;-;-;-;-;-;-;-;-;-;-;-;-;-;-;-;-;-;-;-;-;-;-;-;-;-;-;-;-;-;-;-;-;-;-;-;-;-;-;-;-;-;-;-;-;-…	11514	chr9:137007227-137028922	931.49	190.71	194.957	166.776	330.966	117.969	145.08	154.827	279.097	-0.442041	0.141318	-3.12799	0.00176006	0.0600792
231	ENSG00000168405.17	CMAHP	cytidine monophospho-N-acetylneuraminic acid hydroxylase, pseudogene [Source:HGNC Symbol;Acc:HGNC:2098]	chr6;chr6;chr6;chr6;chr6;chr6;chr6;chr6;chr6;chr6;chr6;chr6;chr6;chr6;chr6;chr6;chr6;chr6;chr6;chr6;chr6;chr6;chr6;chr6;chr6;chr6;chr6;chr6;chr6;chr6;chr6;chr6;chr6;chr6;chr6;chr6;chr6;chr6;chr6;chr6;chr6;chr6;chr6;chr6;chr6;chr6;chr6;chr6;chr6;chr6;chr6;chr6;chr6;chr6;chr6;chr6;chr6;chr6;chr6;chr6;chr6;chr6;chr6;chr6;chr6;chr6;chr6;chr6;chr6;chr6;chr6;chr6;chr6;chr6;chr6;chr6;chr6;chr6;chr6;chr6…	25061626;25062473;25063480;25065823;25080699;25081068;25081109;25081519;25081570;25081803;25081862;25084480;25084480;25084480;25084480;25084480;25084653;25086617;25086784;25086784;25086784;25086784;25091896;25091896;25091896;25091896;25093514;25093514;25093514;25093514;25093514;25097061;25097061;25097061;25097061;25097061;25105812;25106359;25106359;25106359;25106359;25106359;25107830;25108576;251…	25061880;25062660;25063582;25065926;25081020;25081879;25081879;25081873;25081658;25081879;25081879;25084576;25084576;25084576;25084576;25084785;25084832;25086899;25086899;25086899;25086899;25086899;25092012;25092012;25092012;25092012;25093688;25093688;25093688;25093688;25093688;25097201;25097201;25097201;25097201;25097201;25106529;25106494;25106494;25106450;25106494;25106494;25107888;25108713;251…	-;-;-;-;-;-;-;-;-;-;-;-;-;-;-;-;-;-;-;-;-;-;-;-;-;-;-;-;-;-;-;-;-;-;-;-;-;-;-;-;-;-;-;-;-;-;-;-;-;-;-;-;-;-;-;-;-;-;-;-;-;-;-;-;-;-;-;-;-;-;-;-;-;-;-;-;-;-;-;-;-;-;-;-;-;-;-;-;-;-;-;-;-;-;-;-;-;-;-;-;-;-;-;-;-;-;-;-;-;-;-;-;-;-;-	8477	chr6:25061626-25452263	465.745	1231.98	880.286	631.132	807.332	1576.17	944.835	812.112	918.699	0.333838	0.107142	3.11585	0.00183414	0.0623369
232	ENSG00000072134.15	EPN2	epsin 2 [Source:HGNC Symbol;Acc:HGNC:18639]	chr17;chr17;chr17;chr17;chr17;chr17;chr17;chr17;chr17;chr17;chr17;chr17;chr17;chr17;chr17;chr17;chr17;chr17;chr17;chr17;chr17;chr17;chr17;chr17;chr17;chr17;chr17;chr17;chr17;chr17;chr17;chr17;chr17;chr17;chr17;chr17;chr17;chr17;chr17;chr17;chr17;chr17;chr17;chr17;chr17;chr17;chr17;chr17;chr17;chr17;chr17;chr17;chr17;chr17;chr17;chr17;chr17;chr17;chr17;chr17;chr17;chr17;chr17;chr17;chr17;chr17;chr…	19215615;19221448;19222249;19237076;19237088;19237341;19237377;19237396;19237396;19237396;19237396;19237396;19237397;19237416;19237416;19237416;19237419;19237429;19237497;19248394;19249371;19249371;19249371;19257920;19271549;19273134;19274051;19274051;19276397;19279858;19279862;19281955;19281955;19281955;19281955;19281955;19281955;19281955;19281955;19281955;19281955;19281955;19281955;19281955;192…	19215809;19221502;19222374;19237125;19237125;19237531;19237531;19237531;19237531;19237531;19237531;19237531;19237531;19237531;19237531;19237531;19237531;19237531;19237531;19248461;19249526;19249526;19249526;19258002;19271738;19273275;19274318;19274388;19276538;19279980;19279980;19282077;19283714;19282077;19282077;19282077;19282077;19282077;19282077;19282077;19282077;19282077;19282077;19282077;192…	+;+;+;+;+;+;+;+;+;+;+;+;+;+;+;+;+;+;+;+;+;+;+;+;+;+;+;+;+;+;+;+;+;+;+;+;+;+;+;+;+;+;+;+;+;+;+;+;+;+;+;+;+;+;+;+;+;+;+;+;+;+;+;+;+;+;+;+;+;+;+;+;+;+;+;+;+;+;+;+;+;+;+;+;+;+;+;+;+;+;+;+;+;+;+;+;+;+;+;+;+;+;+;+;+;+;+;+;+;+;+;+;+;+;+;+;+;+;+;+;+;+;+;+;+;+;+;+;+;+;+;+;+;+;+;+;+;+;+;+;+;+	8517	chr17:19215615-19336715	2568.14	3424.19	4024.29	3136.04	2588.28	4873.08	4756.82	3951.01	3665.23	0.251679	0.0808679	3.11223	0.0018568	0.0628352
233	ENSG00000275379.1	HIST1H3I	histone cluster 1 H3 family member i [Source:HGNC Symbol;Acc:HGNC:4771]	chr6	27871905	27872315	-	411	chr6:27871905-27872315	1127.65	182.128	141.322	118.814	567.14	133.934	97.9292	97.8624	308.347	-0.415594	0.133783	-3.10647	0.00189335	0.063797
234	ENSG00000130222.10	GADD45G	growth arrest and DNA damage inducible gamma [Source:HGNC Symbol;Acc:HGNC:4097]	chr9;chr9;chr9;chr9;chr9;chr9;chr9;chr9;chr9;chr9	89605013;89605038;89605092;89605432;89605667;89605667;89605758;89605969;89605969;89605969	89605174;89605533;89605533;89605533;89605880;89605880;89605880;89606235;89606098;89606555	+;+;+;+;+;+;+;+;+;+	1322	chr9:89605013-89606555	1061.25	609.317	283.496	474.167	390.411	346.81	252.077	457.178	484.339	-0.423712	0.136472	-3.10476	0.00190434	0.0638931
235	ENSG00000142733.15	MAP3K6	mitogen-activated protein kinase kinase kinase 6 [Source:HGNC Symbol;Acc:HGNC:6858]	chr1;chr1;chr1;chr1;chr1;chr1;chr1;chr1;chr1;chr1;chr1;chr1;chr1;chr1;chr1;chr1;chr1;chr1;chr1;chr1;chr1;chr1;chr1;chr1;chr1;chr1;chr1;chr1;chr1;chr1;chr1;chr1;chr1;chr1;chr1;chr1;chr1;chr1;chr1;chr1;chr1;chr1;chr1;chr1;chr1;chr1;chr1;chr1;chr1;chr1;chr1;chr1;chr1;chr1;chr1;chr1;chr1;chr1;chr1;chr1;chr1;chr1;chr1;chr1;chr1;chr1;chr1;chr1;chr1;chr1;chr1;chr1;chr1;chr1;chr1;chr1;chr1;chr1;chr1;chr1…	27355184;27355186;27355189;27355356;27355391;27355669;27355669;27355669;27355669;27356026;27356026;27356026;27356026;27356026;27356388;27356388;27356388;27356388;27356388;27356590;27356590;27356590;27356590;27356590;27357009;27357009;27357009;27357161;27357400;27357400;27357400;27357400;27357711;27357711;27357711;27357711;27358181;27358181;27358181;27358419;27358419;27358419;27358709;27358709;273…	27355469;27355469;27355469;27355469;27355469;27355745;27355745;27355745;27355745;27356099;27356099;27356099;27356099;27356099;27356500;27356500;27356500;27356500;27356471;27357114;27356749;27357167;27356749;27356749;27357114;27357114;27357114;27357576;27357614;27357576;27357576;27357576;27357808;27357876;27357876;27357876;27358319;27358319;27358319;27358611;27358611;27358611;27358866;27358866;273…	-;-;-;-;-;-;-;-;-;-;-;-;-;-;-;-;-;-;-;-;-;-;-;-;-;-;-;-;-;-;-;-;-;-;-;-;-;-;-;-;-;-;-;-;-;-;-;-;-;-;-;-;-;-;-;-;-;-;-;-;-;-;-;-;-;-;-;-;-;-;-;-;-;-;-;-;-;-;-;-;-;-;-;-;-;-;-;-;-;-;-;-;-;-;-;-;-;-;-	4951	chr1:27355184-27366892	472.786	209.781	103.012	592.981	382.378	102.003	64.3794	429.426	294.593	-0.414305	0.133593	-3.10125	0.00192703	0.064017
236	ENSG00000166340.16	TPP1	tripeptidyl peptidase 1 [Source:HGNC Symbol;Acc:HGNC:2073]	chr11;chr11;chr11;chr11;chr11;chr11;chr11;chr11;chr11;chr11;chr11;chr11;chr11;chr11;chr11;chr11;chr11;chr11;chr11;chr11;chr11;chr11;chr11;chr11;chr11;chr11;chr11;chr11;chr11;chr11;chr11;chr11;chr11;chr11;chr11;chr11;chr11;chr11;chr11;chr11;chr11;chr11;chr11;chr11;chr11;chr11;chr11;chr11;chr11;chr11;chr11;chr11;chr11;chr11;chr11;chr11;chr11;chr11;chr11;chr11;chr11;chr11;chr11;chr11;chr11;chr11;chr…	6612763;6612772;6612782;6612782;6612784;6612784;6612784;6612784;6612786;6612794;6612794;6612801;6612809;6612832;6612843;6612858;6612876;6612912;6612968;6612976;6613033;6613304;6614601;6614866;6614866;6614866;6614866;6614866;6614866;6614866;6614866;6614866;6614866;6614866;6614866;6614866;6614866;6614866;6614866;6614866;6614866;6614866;6614866;6614866;6614866;6615171;6615171;6615171;6615171;6615171…	6614686;6614686;6614686;6614991;6614686;6614686;6614686;6614686;6614686;6614686;6614686;6614686;6614686;6614686;6614686;6614686;6614686;6614686;6614686;6614686;6614686;6614686;6614686;6614991;6614991;6614991;6614991;6614991;6614991;6614991;6614991;6614991;6614991;6614991;6614991;6614991;6614991;6614991;6614991;6614991;6614991;6614991;6614991;6614991;6614991;6615329;6615329;6615329;6615329;6615329…	-;-;-;-;-;-;-;-;-;-;-;-;-;-;-;-;-;-;-;-;-;-;-;-;-;-;-;-;-;-;-;-;-;-;-;-;-;-;-;-;-;-;-;-;-;-;-;-;-;-;-;-;-;-;-;-;-;-;-;-;-;-;-;-;-;-;-;-;-;-;-;-;-;-;-;-;-;-;-;-;-;-;-;-;-;-;-;-;-;-;-;-;-;-;-;-;-;-;-;-;-;-;-;-;-;-;-;-;-;-;-;-;-;-;-;-;-;-;-;-;-;-;-;-;-;-;-;-;-;-;-;-;-;-;-;-;-;-;-;-;-;-;-;-;-;-;-;-;-;-;-;-;-;-;-;-;-;-;-;-;-;-;-;-;-;-;-;-;-;-;-;-;-;-;-;-;-;-;-;-;-;-;-;-;-;-;-;-;-;-;-;-;-;-;-;-;-;-;-;-…	6544	chr11:6612763-6619485	2081.26	1667.76	1517.09	1400.7	2544.9	2076.42	1828.01	1581.87	1837.25	0.243172	0.0784171	3.10101	0.00192861	0.064017
237	ENSG00000175711.8	B3GNTL1	UDP-GlcNAc:betaGal beta-1,3-N-acetylglucosaminyltransferase like 1 [Source:HGNC Symbol;Acc:HGNC:21727]	chr17;chr17;chr17;chr17;chr17;chr17;chr17;chr17;chr17;chr17;chr17;chr17;chr17;chr17;chr17;chr17;chr17;chr17;chr17;chr17;chr17;chr17;chr17;chr17;chr17;chr17;chr17;chr17;chr17;chr17;chr17;chr17;chr17;chr17;chr17;chr17;chr17;chr17;chr17;chr17;chr17;chr17;chr17;chr17;chr17;chr17;chr17;chr17;chr17;chr17;chr17;chr17;chr17;chr17;chr17;chr17;chr17;chr17;chr17;chr17;chr17;chr17;chr17;chr17;chr17;chr17;chr…	82942155;82942465;82943791;82943791;82943791;82943791;82943796;82943822;82943822;82946879;82946879;82946879;82946879;82946879;82946879;82946894;82956695;82956695;82956695;82956695;82956695;82957181;82957181;82957181;82957181;82957359;82957359;82957359;82957359;82960359;82960376;82961057;82961057;82961057;82961057;82961057;82965651;82965651;82965651;82965651;83005115;83005115;83005115;83005115;830…	82942662;82942682;82944049;82944049;82944049;82944049;82944049;82944049;82944049;82949948;82946983;82946983;82946959;82946983;82946983;82946983;82956769;82956769;82956769;82956769;82956801;82957249;82957249;82957249;82957249;82957494;82957494;82957494;82957494;82960486;82960486;82961181;82961332;82961181;82961181;82961181;82965746;82965746;82965746;82965746;83005210;83005210;83005210;83005210;830…	-;-;-;-;-;-;-;-;-;-;-;-;-;-;-;-;-;-;-;-;-;-;-;-;-;-;-;-;-;-;-;-;-;-;-;-;-;-;-;-;-;-;-;-;-;-;-;-;-;-;-;-;-;-;-;-;-;-;-;-;-;-;-;-;-;-;-;-;-;-;-	6891	chr17:82942155-83051810	598.527	262.226	274.983	106.824	607.306	454.135	392.623	267.296	370.49	0.421035	0.1358	3.10042	0.0019325	0.064017
238	ENSG00000100221.10	JOSD1	Josephin domain containing 1 [Source:HGNC Symbol;Acc:HGNC:28953]	chr22;chr22;chr22;chr22;chr22;chr22;chr22;chr22;chr22;chr22;chr22;chr22;chr22;chr22;chr22;chr22;chr22;chr22;chr22;chr22;chr22;chr22;chr22;chr22;chr22;chr22	38685543;38687718;38687924;38688935;38688935;38688935;38689074;38689296;38689296;38689296;38699801;38699803;38699803;38699803;38699803;38699803;38700161;38700276;38700282;38700800;38700862;38700904;38700966;38700966;38701257;38701257	38688001;38688001;38688001;38689323;38689129;38689129;38689129;38689424;38689424;38689424;38700123;38700123;38700618;38700123;38699970;38700667;38700618;38700618;38700618;38700942;38700940;38700930;38701032;38701030;38701418;38701556	-;-;-;-;-;-;-;-;-;-;-;-;-;-;-;-;-;-;-;-;-;-;-;-;-;-	4326	chr22:38685543-38701556	1459.6	871.543	1038.63	722.695	1391.34	1482.15	1393.68	1020.98	1172.58	0.334865	0.108148	3.09637	0.00195908	0.064625
239	ENSG00000118503.14	TNFAIP3	TNF alpha induced protein 3 [Source:HGNC Symbol;Acc:HGNC:11896]	chr6;chr6;chr6;chr6;chr6;chr6;chr6;chr6;chr6;chr6;chr6;chr6;chr6;chr6;chr6;chr6;chr6;chr6;chr6;chr6;chr6;chr6;chr6;chr6;chr6;chr6;chr6;chr6;chr6;chr6;chr6;chr6;chr6;chr6;chr6;chr6;chr6;chr6;chr6;chr6;chr6;chr6;chr6;chr6;chr6;chr6;chr6;chr6;chr6;chr6;chr6;chr6;chr6;chr6;chr6;chr6;chr6;chr6;chr6;chr6;chr6;chr6;chr6;chr6;chr6;chr6;chr6;chr6;chr6	137867188;137867214;137867322;137867444;137867582;137871211;137871211;137871211;137871211;137871211;137871213;137871213;137871213;137871213;137871213;137874845;137874845;137874845;137874845;137874845;137874845;137874845;137874845;137875688;137875688;137875688;137875688;137875688;137875688;137875688;137875722;137875838;137875996;137875996;137875996;137875996;137875996;137875996;137875996;137877076…	137867542;137867542;137867518;137867494;137867736;137871522;137871522;137871522;137871522;137871522;137871522;137871522;137871304;137871522;137871522;137875035;137875035;137875035;137875035;137875035;137875035;137875035;137875035;137875835;137875720;137875835;137875835;137875835;137875835;137875835;137875835;137876166;137876166;137876166;137876166;137876166;137876166;137876166;137876166;137877256…	+;+;+;+;+;+;+;+;+;+;+;+;+;+;+;+;+;+;+;+;+;+;+;+;+;+;+;+;+;+;+;+;+;+;+;+;+;+;+;+;+;+;+;+;+;+;+;+;+;+;+;+;+;+;+;+;+;+;+;+;+;+;+;+;+;+;+;+;+	5051	chr6:137867188-137883312	2874.94	2007.22	2637.45	2883.15	3729.79	2329.21	3287.88	3077.55	2853.4	0.233422	0.0754899	3.0921	0.00198746	0.0650149
240	ENSG00000168488.18	ATXN2L	ataxin 2 like [Source:HGNC Symbol;Acc:HGNC:31326]	chr16;chr16;chr16;chr16;chr16;chr16;chr16;chr16;chr16;chr16;chr16;chr16;chr16;chr16;chr16;chr16;chr16;chr16;chr16;chr16;chr16;chr16;chr16;chr16;chr16;chr16;chr16;chr16;chr16;chr16;chr16;chr16;chr16;chr16;chr16;chr16;chr16;chr16;chr16;chr16;chr16;chr16;chr16;chr16;chr16;chr16;chr16;chr16;chr16;chr16;chr16;chr16;chr16;chr16;chr16;chr16;chr16;chr16;chr16;chr16;chr16;chr16;chr16;chr16;chr16;chr16;chr…	28823035;28823048;28823093;28823093;28823093;28823093;28823095;28823252;28823482;28824138;28824451;28825366;28825366;28825366;28825366;28825366;28825366;28825366;28825366;28825366;28825366;28825366;28825366;28825371;28825624;28825624;28825624;28825624;28825624;28825624;28825624;28825624;28825624;28825624;28825624;28825624;28825624;28825770;28825770;28825770;28825770;28825770;28825770;28825770;288…	28823558;28823558;28823558;28823558;28823558;28823558;28823558;28823558;28823558;28824542;28824661;28825402;28825402;28825402;28825402;28825402;28825402;28825402;28825402;28825402;28825402;28825402;28825402;28825402;28825680;28825920;28825680;28825680;28825680;28825680;28825680;28825680;28825680;28825680;28825680;28825680;28825680;28826184;28825841;28825841;28825841;28825841;28825841;28825841;288…	+;+;+;+;+;+;+;+;+;+;+;+;+;+;+;+;+;+;+;+;+;+;+;+;+;+;+;+;+;+;+;+;+;+;+;+;+;+;+;+;+;+;+;+;+;+;+;+;+;+;+;+;+;+;+;+;+;+;+;+;+;+;+;+;+;+;+;+;+;+;+;+;+;+;+;+;+;+;+;+;+;+;+;+;+;+;+;+;+;+;+;+;+;+;+;+;+;+;+;+;+;+;+;+;+;+;+;+;+;+;+;+;+;+;+;+;+;+;+;+;+;+;+;+;+;+;+;+;+;+;+;+;+;+;+;+;+;+;+;+;+;+;+;+;+;+;+;+;+;+;+;+;+;+;+;+;+;+;+;+;+;+;+;+;+;+;+;+;+;+;+;+;+;+;+;+;+;+;+;+;+;+;+;+;+;+;+;+;+;+;+;+;+;+;+;+;+;+;+;+…	6508	chr16:28823035-28837237	3517.73	3697.86	3960.44	3881.63	4247.13	4520.06	4249.94	4565.94	4080.09	0.211123	0.0682761	3.09219	0.00198686	0.0650149
241	ENSG00000092820.17	EZR	ezrin [Source:HGNC Symbol;Acc:HGNC:12691]	chr6;chr6;chr6;chr6;chr6;chr6;chr6;chr6;chr6;chr6;chr6;chr6;chr6;chr6;chr6;chr6;chr6;chr6;chr6;chr6;chr6;chr6;chr6;chr6;chr6;chr6;chr6;chr6;chr6;chr6;chr6;chr6;chr6;chr6;chr6;chr6;chr6;chr6;chr6;chr6;chr6;chr6;chr6;chr6;chr6;chr6;chr6;chr6	158765741;158765742;158765748;158767261;158767261;158767261;158769326;158769326;158769326;158769784;158769784;158769784;158770764;158770764;158770764;158771244;158771244;158771244;158776408;158776408;158776408;158783520;158783520;158783520;158783534;158784644;158784644;158784644;158784644;158785309;158785309;158785309;158785309;158787108;158787108;158787108;158787108;158788314;158789288;158789288…	158767078;158767078;158767078;158767512;158767512;158767512;158769418;158769418;158769418;158769944;158769944;158769944;158770894;158770894;158770894;158771407;158771407;158771407;158776504;158776504;158776504;158783666;158783666;158783666;158783666;158784727;158784727;158784727;158784727;158785583;158785583;158785583;158785583;158787203;158787203;158787203;158787203;158788479;158789371;158789371…	-;-;-;-;-;-;-;-;-;-;-;-;-;-;-;-;-;-;-;-;-;-;-;-;-;-;-;-;-;-;-;-;-;-;-;-;-;-;-;-;-;-;-;-;-;-;-;-	3342	chr6:158765741-158819412	2873.94	2191.25	2599.99	2934.38	2381.03	2009.9	2236.05	2171.96	2424.81	-0.240983	0.0780575	-3.08725	0.00202019	0.0658113
242	ENSG00000198087.7	CD2AP	CD2 associated protein [Source:HGNC Symbol;Acc:HGNC:14258]	chr6;chr6;chr6;chr6;chr6;chr6;chr6;chr6;chr6;chr6;chr6;chr6;chr6;chr6;chr6;chr6;chr6;chr6;chr6;chr6;chr6;chr6;chr6;chr6;chr6;chr6;chr6;chr6	47477789;47503280;47533602;47533685;47544606;47544606;47554646;47574064;47576513;47576524;47577009;47577009;47579385;47579385;47579394;47580864;47580864;47582003;47582003;47595861;47599301;47606165;47607872;47607927;47609123;47609123;47612473;47624186	47478248;47503440;47533755;47533755;47545145;47544706;47554766;47574251;47576602;47576602;47577103;47577103;47579906;47579489;47579489;47580900;47580900;47582273;47582065;47596026;47599443;47606277;47608028;47608028;47609513;47609304;47612536;47627263	+;+;+;+;+;+;+;+;+;+;+;+;+;+;+;+;+;+;+;+;+;+;+;+;+;+;+;+	6751	chr6:47477789-47627263	1540.08	2862.55	2737.91	2343.58	2748.94	3129.27	2932.43	2932.95	2653.47	0.298896	0.0973276	3.07103	0.00213322	0.0692064
243	ENSG00000172578.11	KLHL6	kelch like family member 6 [Source:HGNC Symbol;Acc:HGNC:18653]	chr3;chr3;chr3;chr3;chr3;chr3;chr3;chr3;chr3;chr3;chr3;chr3;chr3;chr3;chr3;chr3;chr3;chr3;chr3;chr3;chr3;chr3;chr3	183487531;183487551;183491010;183491368;183492494;183492494;183494079;183494079;183499590;183499590;183508059;183508059;183508059;183520212;183522299;183527845;183527845;183527845;183527845;183544582;183555361;183555361;183555361	183492228;183490611;183494281;183492228;183492707;183492707;183494281;183494281;183499827;183499827;183508508;183508508;183508508;183521781;183523136;183528010;183528010;183528010;183528010;183544785;183555665;183555620;183555689	-;-;-;-;-;-;-;-;-;-;-;-;-;-;-;-;-;-;-;-;-;-;-	10546	chr3:183487531-183555689	5719.71	6489.85	7621.2	8117.52	7486.09	7810.76	7891.46	9267.72	7550.54	0.210653	0.0686904	3.0667	0.00216434	0.0699269
244	ENSG00000150995.19	ITPR1	inositol 1,4,5-trisphosphate receptor type 1 [Source:HGNC Symbol;Acc:HGNC:6180]	chr3;chr3;chr3;chr3;chr3;chr3;chr3;chr3;chr3;chr3;chr3;chr3;chr3;chr3;chr3;chr3;chr3;chr3;chr3;chr3;chr3;chr3;chr3;chr3;chr3;chr3;chr3;chr3;chr3;chr3;chr3;chr3;chr3;chr3;chr3;chr3;chr3;chr3;chr3;chr3;chr3;chr3;chr3;chr3;chr3;chr3;chr3;chr3;chr3;chr3;chr3;chr3;chr3;chr3;chr3;chr3;chr3;chr3;chr3;chr3;chr3;chr3;chr3;chr3;chr3;chr3;chr3;chr3;chr3;chr3;chr3;chr3;chr3;chr3;chr3;chr3;chr3;chr3;chr3;chr3…	4493345;4493345;4493348;4493350;4493370;4493452;4493454;4493536;4493550;4493561;4493583;4494431;4494431;4494431;4494431;4494431;4494431;4494431;4494431;4494431;4494431;4494431;4516476;4516476;4516476;4516476;4516476;4516476;4516476;4516476;4516476;4516476;4516476;4516487;4516492;4521024;4521024;4521024;4521024;4521024;4521024;4521024;4521024;4521024;4521024;4521024;4521024;4521024;4596140;4627763…	4493605;4493605;4493605;4493605;4493605;4493605;4493605;4493605;4493605;4493605;4493605;4494506;4494506;4494506;4494506;4494506;4494506;4494506;4494506;4494506;4494506;4494506;4516583;4516583;4516583;4516583;4516583;4516583;4516583;4516583;4516583;4516583;4516583;4516583;4516583;4521094;4521094;4521094;4521094;4521094;4521094;4521094;4521094;4521094;4521094;4521094;4521094;4521164;4596184;4627878…	+;+;+;+;+;+;+;+;+;+;+;+;+;+;+;+;+;+;+;+;+;+;+;+;+;+;+;+;+;+;+;+;+;+;+;+;+;+;+;+;+;+;+;+;+;+;+;+;+;+;+;+;+;+;+;+;+;+;+;+;+;+;+;+;+;+;+;+;+;+;+;+;+;+;+;+;+;+;+;+;+;+;+;+;+;+;+;+;+;+;+;+;+;+;+;+;+;+;+;+;+;+;+;+;+;+;+;+;+;+;+;+;+;+;+;+;+;+;+;+;+;+;+;+;+;+;+;+;+;+;+;+;+;+;+;+;+;+;+;+;+;+;+;+;+;+;+;+;+;+;+;+;+;+;+;+;+;+;+;+;+;+;+;+;+;+;+;+;+;+;+;+;+;+;+;+;+;+;+;+;+;+;+;+;+;+;+;+;+;+;+;+;+;+;+;+;+;+;+;+…	32454	chr3:4493345-4847840	3054	2549.79	3004.38	3113.15	4276.05	2731.02	3170.91	4269.43	3271.09	0.254718	0.0834064	3.05394	0.0022586	0.0721058
245	ENSG00000180316.12	PNPLA1	patatin like phospholipase domain containing 1 [Source:HGNC Symbol;Acc:HGNC:21246]	chr6;chr6;chr6;chr6;chr6;chr6;chr6;chr6;chr6;chr6;chr6;chr6;chr6;chr6;chr6;chr6;chr6;chr6;chr6;chr6;chr6;chr6;chr6;chr6;chr6;chr6;chr6;chr6;chr6;chr6;chr6;chr6;chr6;chr6;chr6;chr6;chr6;chr6;chr6;chr6	36243203;36243203;36270460;36270460;36291320;36291320;36291320;36291320;36291390;36293061;36293061;36293061;36293061;36293061;36294163;36294190;36294190;36294190;36294190;36295364;36295364;36295364;36295364;36295364;36301861;36301861;36301861;36301861;36301861;36306292;36306292;36306292;36306292;36306292;36307587;36307587;36307587;36307587;36307587;36311763	36243261;36243261;36270664;36270664;36291552;36291555;36291552;36291552;36291552;36293126;36293126;36293126;36293126;36293126;36294399;36294399;36294399;36294399;36294399;36295424;36295424;36295424;36295424;36295424;36302469;36302469;36302469;36302469;36302469;36306376;36306376;36306376;36306376;36306376;36307712;36307716;36307716;36308595;36307754;36312229	+;+;+;+;+;+;+;+;+;+;+;+;+;+;+;+;+;+;+;+;+;+;+;+;+;+;+;+;+;+;+;+;+;+;+;+;+;+;+;+	3034	chr6:36243203-36312229	476.81	674.159	541.452	1185.96	307.67	517.11	399.877	1048.73	643.972	-0.333206	0.109111	-3.05384	0.00225933	0.0721058
246	ENSG00000130522.5	JUND	JunD proto-oncogene, AP-1 transcription factor subunit [Source:HGNC Symbol;Acc:HGNC:6206]	chr19;chr19;chr19	18279760;18280019;18280456	18281622;18280044;18280929	-;-;-	1863	chr19:18279760-18281622	6889.6	3551.97	2706.41	3380.21	3828.6	3248.13	2684.89	2592.62	3610.3	-0.299483	0.0980228	-3.05524	0.00224884	0.0721058
247	ENSG00000184730.10	APOBR	apolipoprotein B receptor [Source:HGNC Symbol;Acc:HGNC:24087]	chr16;chr16;chr16;chr16;chr16;chr16;chr16;chr16;chr16	28494649;28494649;28495099;28495099;28496117;28498081;28498081;28498436;28498436	28494738;28494738;28496089;28497996;28497996;28498349;28498349;28498970;28498970	+;+;+;+;+;+;+;+;+	3792	chr16:28494649-28498970	10123.7	8134.72	10730.3	9195.56	13572	9865.01	11020.7	10294.5	10367.1	0.211928	0.0697114	3.04007	0.00236522	0.0751796
248	ENSG00000060558.3	GNA15	G protein subunit alpha 15 [Source:HGNC Symbol;Acc:HGNC:4383]	chr19;chr19;chr19;chr19;chr19;chr19;chr19;chr19;chr19;chr19;chr19;chr19;chr19;chr19;chr19	3136193;3136442;3146403;3148591;3148591;3149840;3150131;3150131;3151707;3151707;3151707;3155823;3155823;3157728;3162793	3136595;3136595;3146591;3148775;3148775;3150285;3150285;3150285;3151822;3151835;3151835;3155826;3155952;3157881;3163769	+;+;+;+;+;+;+;+;+;+;+;+;+;+;+	2613	chr19:3136193-3163769	396.336	933.524	1001.18	2066.71	572.764	1499	1260.38	2031.74	1220.2	0.316374	0.10439	3.03069	0.00243998	0.0772432
249	ENSG00000169508.6	GPR183	G protein-coupled receptor 183 [Source:HGNC Symbol;Acc:HGNC:3128]	chr13;chr13	99294530;99307340	99296163;99307405	-;-	1700	chr13:99294530-99307405	1021.02	1149.98	1582.64	712.885	1111.79	1619.63	1908.71	920.199	1253.36	0.278219	0.0918551	3.02889	0.00245458	0.0773931
250	ENSG00000173575.20	CHD2	chromodomain helicase DNA binding protein 2 [Source:HGNC Symbol;Acc:HGNC:1917]	chr15;chr15;chr15;chr15;chr15;chr15;chr15;chr15;chr15;chr15;chr15;chr15;chr15;chr15;chr15;chr15;chr15;chr15;chr15;chr15;chr15;chr15;chr15;chr15;chr15;chr15;chr15;chr15;chr15;chr15;chr15;chr15;chr15;chr15;chr15;chr15;chr15;chr15;chr15;chr15;chr15;chr15;chr15;chr15;chr15;chr15;chr15;chr15;chr15;chr15;chr15;chr15;chr15;chr15;chr15;chr15;chr15;chr15;chr15;chr15;chr15;chr15;chr15;chr15;chr15;chr15;chr…	92900189;92900320;92900321;92900324;92900324;92900324;92900335;92900342;92901167;92901167;92901167;92901167;92901167;92901167;92901167;92902174;92904473;92914974;92921377;92924278;92924321;92924321;92924321;92924321;92924321;92924321;92924321;92924321;92924321;92927244;92927244;92927244;92927244;92927244;92927244;92927244;92927244;92927244;92929030;92929030;92929030;92929030;92929030;92929030;929…	92900824;92900824;92900824;92900824;92900824;92900824;92900824;92900824;92901299;92901299;92901299;92901299;92902402;92901299;92901299;92902788;92905008;92915001;92921457;92924552;92924552;92924385;92924552;92924552;92924552;92924552;92924552;92924552;92924552;92927330;92927330;92927330;92927330;92927330;92927330;92927330;92927330;92927330;92929091;92929091;92929091;92929091;92929091;92929091;929…	+;+;+;+;+;+;+;+;+;+;+;+;+;+;+;+;+;+;+;+;+;+;+;+;+;+;+;+;+;+;+;+;+;+;+;+;+;+;+;+;+;+;+;+;+;+;+;+;+;+;+;+;+;+;+;+;+;+;+;+;+;+;+;+;+;+;+;+;+;+;+;+;+;+;+;+;+;+;+;+;+;+;+;+;+;+;+;+;+;+;+;+;+;+;+;+;+;+;+;+;+;+;+;+;+;+;+;+;+;+;+;+;+;+;+;+;+;+;+;+;+;+;+;+;+;+;+;+;+;+;+;+;+;+;+;+;+;+;+;+;+;+;+;+;+;+;+;+;+;+;+;+;+;+;+;+;+;+;+;+;+;+;+;+;+;+;+;+;+;+;+;+;+;+;+;+;+;+;+;+;+;+;+;+;+;+;+;+;+;+;+;+;+;+;+;+;+;+;+;+…	16960	chr15:92900189-93028005	3741.05	8442.72	8787.54	9063.67	4650.39	9922.67	9382.16	10206.9	8024.64	0.192057	0.0635519	3.02205	0.0025107	0.078846
251	ENSG00000070961.15	ATP2B1	ATPase plasma membrane Ca2+ transporting 1 [Source:HGNC Symbol;Acc:HGNC:814]	chr12;chr12;chr12;chr12;chr12;chr12;chr12;chr12;chr12;chr12;chr12;chr12;chr12;chr12;chr12;chr12;chr12;chr12;chr12;chr12;chr12;chr12;chr12;chr12;chr12;chr12;chr12;chr12;chr12;chr12;chr12;chr12;chr12;chr12;chr12;chr12;chr12;chr12;chr12;chr12;chr12;chr12;chr12;chr12;chr12;chr12;chr12;chr12;chr12;chr12;chr12;chr12;chr12;chr12;chr12;chr12;chr12;chr12;chr12;chr12;chr12;chr12;chr12;chr12;chr12;chr12;chr…	89588049;89588051;89588072;89590528;89590842;89591103;89598590;89598657;89599117;89599117;89599117;89599117;89599117;89599117;89601326;89601326;89601326;89601326;89601326;89601404;89603043;89603043;89603043;89603043;89603043;89603043;89603043;89603712;89603712;89603712;89603712;89603796;89603838;89604155;89604155;89604155;89604155;89604155;89609937;89609937;89609937;89609937;89609937;89609937;896…	89591295;89591295;89591295;89591295;89591295;89591295;89598743;89598743;89599299;89599299;89599299;89599299;89599299;89599299;89601433;89601433;89601433;89601433;89601433;89601433;89603766;89603152;89603254;89603254;89603254;89603254;89603254;89603925;89603925;89603925;89603925;89604346;89603925;89604346;89604346;89604346;89604346;89604346;89610043;89610043;89610043;89610043;89610043;89610043;896…	-;-;-;-;-;-;-;-;-;-;-;-;-;-;-;-;-;-;-;-;-;-;-;-;-;-;-;-;-;-;-;-;-;-;-;-;-;-;-;-;-;-;-;-;-;-;-;-;-;-;-;-;-;-;-;-;-;-;-;-;-;-;-;-;-;-;-;-;-;-;-;-;-;-;-;-;-;-;-;-;-;-;-;-;-;-;-;-;-;-;-;-;-;-;-;-;-;-;-;-	9493	chr12:89588049-89709300	3161.63	1561.91	1785.26	1530.41	4096.1	1887.5	1849.77	1986.46	2232.38	0.245814	0.0814573	3.01771	0.00254694	0.0796655
252	ENSG00000171813.13	PWWP2B	PWWP domain containing 2B [Source:HGNC Symbol;Acc:HGNC:25150]	chr10;chr10;chr10;chr10;chr10;chr10	132397168;132397168;132404626;132404626;132417061;132417061	132397351;132397351;132405986;132406289;132417863;132417528	+;+;+;+;+;+	2651	chr10:132397168-132417863	999.893	832.447	1066.73	1465.01	649.079	711.359	944.835	1133.45	975.351	-0.30064	0.0997484	-3.01399	0.0025784	0.080033
253	ENSG00000124942.13	AHNAK	AHNAK nucleoprotein [Source:HGNC Symbol;Acc:HGNC:347]	chr11;chr11;chr11;chr11;chr11;chr11;chr11;chr11;chr11;chr11;chr11;chr11;chr11;chr11;chr11;chr11;chr11;chr11;chr11;chr11;chr11;chr11;chr11;chr11;chr11;chr11;chr11;chr11;chr11;chr11;chr11;chr11;chr11;chr11;chr11;chr11;chr11	62433542;62433546;62433547;62491732;62491732;62491811;62515905;62517010;62533984;62534046;62535003;62535003;62535003;62535003;62535003;62535003;62535088;62535945;62535945;62535945;62535945;62535945;62535945;62535945;62536239;62536469;62536469;62536469;62536469;62536469;62536469;62545566;62545566;62546660;62546660;62546660;62556188	62433891;62433891;62433891;62491831;62491831;62491831;62534074;62517357;62534074;62534074;62535190;62535190;62535190;62535190;62535190;62535190;62535190;62536098;62536098;62536098;62536098;62536098;62536098;62536107;62536287;62536567;62536567;62536567;62536567;62536567;62536567;62545663;62545687;62546833;62546835;62546796;62556235	-;-;-;-;-;-;-;-;-;-;-;-;-;-;-;-;-;-;-;-;-;-;-;-;-;-;-;-;-;-;-;-;-;-;-;-;-	19465	chr11:62433542-62556235	2634.53	1242.47	138.768	243.078	1352.78	1052.85	125.132	195.725	873.167	-0.354635	0.117666	-3.01391	0.00257908	0.080033
254	ENSG00000139626.15	ITGB7	integrin subunit beta 7 [Source:HGNC Symbol;Acc:HGNC:6162]	chr12;chr12;chr12;chr12;chr12;chr12;chr12;chr12;chr12;chr12;chr12;chr12;chr12;chr12;chr12;chr12;chr12;chr12;chr12;chr12;chr12;chr12;chr12;chr12;chr12;chr12;chr12;chr12;chr12;chr12;chr12;chr12;chr12;chr12;chr12;chr12;chr12;chr12;chr12;chr12;chr12;chr12;chr12;chr12;chr12;chr12;chr12;chr12;chr12;chr12;chr12;chr12;chr12;chr12;chr12;chr12;chr12;chr12;chr12;chr12;chr12;chr12;chr12;chr12;chr12;chr12;chr…	53191318;53191323;53191323;53191371;53191557;53191859;53191859;53191859;53191859;53191859;53192330;53192330;53192330;53192330;53192330;53192691;53192691;53192968;53193140;53193140;53193677;53193708;53193708;53193708;53193708;53194198;53194198;53194198;53194198;53194198;53194198;53195374;53195374;53195374;53195374;53195626;53195626;53195626;53195626;53195654;53196041;53196041;53196041;53196041;531…	53191636;53191636;53191731;53191636;53191636;53192019;53192019;53192019;53192019;53192019;53192538;53192538;53192538;53192488;53192538;53192910;53192910;53193363;53193363;53193363;53193901;53193901;53193901;53193901;53193901;53194458;53194258;53194344;53194344;53194344;53194344;53195463;53195463;53195463;53195463;53195721;53195721;53195721;53195721;53195721;53196199;53196199;53196199;53196199;531…	-;-;-;-;-;-;-;-;-;-;-;-;-;-;-;-;-;-;-;-;-;-;-;-;-;-;-;-;-;-;-;-;-;-;-;-;-;-;-;-;-;-;-;-;-;-;-;-;-;-;-;-;-;-;-;-;-;-;-;-;-;-;-;-;-;-;-;-;-;-;-;-;-;-;-;-;-;-;-;-;-;-;-;-;-;-;-;-;-;-;-	4481	chr12:53191318-53207307	2006.83	2706.17	3018	3335.52	1637.96	2323.89	2776.47	2630.6	2554.43	-0.225647	0.0749668	-3.00995	0.00261287	0.0807624
255	ENSG00000120690.15	ELF1	E74 like ETS transcription factor 1 [Source:HGNC Symbol;Acc:HGNC:3316]	chr13;chr13;chr13;chr13;chr13;chr13;chr13;chr13;chr13;chr13;chr13;chr13;chr13;chr13;chr13;chr13;chr13;chr13;chr13;chr13;chr13;chr13;chr13;chr13;chr13;chr13;chr13;chr13;chr13;chr13;chr13;chr13;chr13;chr13;chr13;chr13;chr13	40932028;40932034;40933352;40933439;40940921;40940921;40940921;40940921;40942952;40942952;40942952;40942952;40943842;40943842;40943842;40943842;40949806;40949806;40949806;40949806;40951329;40951329;40951329;40951329;40951584;40958836;40958836;40958836;40958836;40981983;40981983;40981983;40981983;40981983;40982858;41019228;41060838	40934028;40934028;40934028;40934028;40941370;40941370;40941370;40941370;40943144;40943144;40943144;40943144;40943925;40943925;40943925;40943925;40949973;40949901;40949973;40949973;40951436;40951436;40951436;40951436;40951701;40959016;40959016;40959016;40959016;40982282;40982282;40982225;40982282;40982242;40982899;41019314;41061440	-;-;-;-;-;-;-;-;-;-;-;-;-;-;-;-;-;-;-;-;-;-;-;-;-;-;-;-;-;-;-;-;-;-;-;-;-	4335	chr13:40932028-41061440	7121.97	9447.75	8978.24	10167.9	10183.6	10368.8	9646.02	11581.4	9686.96	0.219029	0.072938	3.00295	0.00267376	0.0823205
256	ENSG00000040933.15	INPP4A	inositol polyphosphate-4-phosphatase type I A [Source:HGNC Symbol;Acc:HGNC:6074]	chr2;chr2;chr2;chr2;chr2;chr2;chr2;chr2;chr2;chr2;chr2;chr2;chr2;chr2;chr2;chr2;chr2;chr2;chr2;chr2;chr2;chr2;chr2;chr2;chr2;chr2;chr2;chr2;chr2;chr2;chr2;chr2;chr2;chr2;chr2;chr2;chr2;chr2;chr2;chr2;chr2;chr2;chr2;chr2;chr2;chr2;chr2;chr2;chr2;chr2;chr2;chr2;chr2;chr2;chr2;chr2;chr2;chr2;chr2;chr2;chr2;chr2;chr2;chr2;chr2;chr2;chr2;chr2;chr2;chr2;chr2;chr2;chr2;chr2;chr2;chr2;chr2;chr2;chr2;chr2…	98444854;98444858;98444858;98444858;98444950;98518964;98518964;98518964;98518964;98518964;98519147;98519946;98519946;98519946;98519946;98519946;98519946;98520049;98520687;98520687;98520687;98520687;98520687;98520687;98520687;98533377;98533377;98533377;98533377;98533377;98533377;98535729;98535729;98535729;98535729;98535729;98536129;98536129;98536129;98536129;98536129;98537863;98537863;98537863;985…	98445085;98445085;98445085;98445085;98445085;98519025;98519025;98519025;98519025;98519025;98519862;98520154;98520154;98520154;98520154;98520154;98520154;98520154;98521766;98520731;98520731;98520731;98520731;98520731;98520731;98533495;98533495;98533495;98533456;98533495;98533495;98535845;98535845;98535845;98535845;98535845;98536208;98536208;98536208;98536208;98536208;98537974;98537974;98537974;985…	+;+;+;+;+;+;+;+;+;+;+;+;+;+;+;+;+;+;+;+;+;+;+;+;+;+;+;+;+;+;+;+;+;+;+;+;+;+;+;+;+;+;+;+;+;+;+;+;+;+;+;+;+;+;+;+;+;+;+;+;+;+;+;+;+;+;+;+;+;+;+;+;+;+;+;+;+;+;+;+;+;+;+;+;+;+;+;+;+;+;+;+;+;+;+;+;+;+;+;+;+;+;+;+;+;+;+;+;+;+;+;+;+;+;+;+;+;+;+;+;+;+;+;+;+;+;+;+;+;+;+;+;+;+;+;+;+;+;+;+;+;+;+;+;+;+;+;+;+;+;+;+	13187	chr2:98444854-98594390	5501.42	7755.21	7779.55	8124.06	6420.9	8674.68	8574.24	9539.4	7796.18	0.180457	0.0602415	2.99556	0.00273941	0.0833607
257	ENSG00000138688.15	KIAA1109	KIAA1109 [Source:HGNC Symbol;Acc:HGNC:26953]	chr4;chr4;chr4;chr4;chr4;chr4;chr4;chr4;chr4;chr4;chr4;chr4;chr4;chr4;chr4;chr4;chr4;chr4;chr4;chr4;chr4;chr4;chr4;chr4;chr4;chr4;chr4;chr4;chr4;chr4;chr4;chr4;chr4;chr4;chr4;chr4;chr4;chr4;chr4;chr4;chr4;chr4;chr4;chr4;chr4;chr4;chr4;chr4;chr4;chr4;chr4;chr4;chr4;chr4;chr4;chr4;chr4;chr4;chr4;chr4;chr4;chr4;chr4;chr4;chr4;chr4;chr4;chr4;chr4;chr4;chr4;chr4;chr4;chr4;chr4;chr4;chr4;chr4;chr4;chr4…	122152333;122154025;122170603;122170615;122173036;122173036;122174574;122174574;122175850;122175850;122186036;122186036;122186181;122187431;122187431;122187431;122187895;122187895;122187895;122190000;122190000;122190000;122192229;122192229;122192229;122196635;122196635;122196635;122196749;122197196;122197196;122197196;122197196;122199359;122199359;122199359;122199359;122201009;122201009;122201009…	122152584;122154112;122170744;122170744;122173152;122173152;122174652;122174652;122175914;122175914;122186222;122186222;122186222;122187512;122187512;122187512;122188088;122188088;122188088;122190079;122190079;122190079;122192379;122192379;122192379;122196791;122196791;122196791;122196791;122197274;122197274;122197274;122197274;122199450;122199450;122199450;122199450;122201126;122201126;122201126…	+;+;+;+;+;+;+;+;+;+;+;+;+;+;+;+;+;+;+;+;+;+;+;+;+;+;+;+;+;+;+;+;+;+;+;+;+;+;+;+;+;+;+;+;+;+;+;+;+;+;+;+;+;+;+;+;+;+;+;+;+;+;+;+;+;+;+;+;+;+;+;+;+;+;+;+;+;+;+;+;+;+;+;+;+;+;+;+;+;+;+;+;+;+;+;+;+;+;+;+;+;+;+;+;+;+;+;+;+;+;+;+;+;+;+;+;+;+;+;+;+;+;+;+;+;+;+;+;+;+;+;+;+;+;+;+;+;+;+;+;+;+;+;+;+;+;+;+;+;+;+;+;+;+;+;+;+;+;+;+;+;+;+;+;+;+;+;+;+;+;+;+;+;+;+;+;+;+;+;+;+;+;+;+;+;+;+;+;+;+;+;+;+;+;+;+;+;+;+;+…	20470	chr4:122152333-122362758	6961.02	10994.4	10373.6	10220.2	12267.4	11858.1	10411.3	12704.6	10723.8	0.274849	0.0917099	2.99694	0.00272704	0.0833607
258	ENSG00000214655.10	ZSWIM8	zinc finger SWIM-type containing 8 [Source:HGNC Symbol;Acc:HGNC:23528]	chr10;chr10;chr10;chr10;chr10;chr10;chr10;chr10;chr10;chr10;chr10;chr10;chr10;chr10;chr10;chr10;chr10;chr10;chr10;chr10;chr10;chr10;chr10;chr10;chr10;chr10;chr10;chr10;chr10;chr10;chr10;chr10;chr10;chr10;chr10;chr10;chr10;chr10;chr10;chr10;chr10;chr10;chr10;chr10;chr10;chr10;chr10;chr10;chr10;chr10;chr10;chr10;chr10;chr10;chr10;chr10;chr10;chr10;chr10;chr10;chr10;chr10;chr10;chr10;chr10;chr10;chr…	73785582;73785624;73785624;73785655;73785656;73785662;73785683;73788670;73788670;73788670;73788670;73788670;73788670;73789096;73789096;73789096;73789096;73789096;73789096;73789367;73789367;73789367;73789367;73789367;73789367;73789502;73789717;73789717;73789717;73789717;73789717;73789717;73789717;73789956;73789956;73789956;73789956;73789956;73789956;73789956;73790172;73790172;73790172;73790172;737…	73786086;73786086;73786086;73786679;73786086;73786086;73786086;73788823;73788823;73788823;73788823;73788823;73788823;73789190;73789190;73789190;73789190;73789190;73789190;73789539;73789539;73789539;73789539;73789539;73789539;73789539;73789824;73789824;73789824;73789824;73789824;73789824;73789824;73790037;73790037;73790037;73790037;73790037;73790037;73790037;73790256;73790292;73790292;73790292;737…	+;+;+;+;+;+;+;+;+;+;+;+;+;+;+;+;+;+;+;+;+;+;+;+;+;+;+;+;+;+;+;+;+;+;+;+;+;+;+;+;+;+;+;+;+;+;+;+;+;+;+;+;+;+;+;+;+;+;+;+;+;+;+;+;+;+;+;+;+;+;+;+;+;+;+;+;+;+;+;+;+;+;+;+;+;+;+;+;+;+;+;+;+;+;+;+;+;+;+;+;+;+;+;+;+;+;+;+;+;+;+;+;+;+;+;+;+;+;+;+;+;+;+;+;+;+;+;+;+;+;+;+;+;+;+;+;+;+;+;+;+;+;+;+;+;+;+;+;+;+;+;+;+;+;+;+;+;+;+;+;+;+;+;+;+;+;+;+;+;+;+;+;+;+;+;+;+;+;+;+;+;+;+;+;+;+;+;+;+;+;+;+;+;+;+;+;+;+;+;+…	7953	chr10:73785582-73801797	3380.93	3421.33	3517.74	3637.46	3876.8	3982.55	3825.59	4668.18	3788.82	0.210132	0.0701286	2.99638	0.00273202	0.0833607
259	ENSG00000161618.9	ALDH16A1	aldehyde dehydrogenase 16 family member A1 [Source:HGNC Symbol;Acc:HGNC:28114]	chr19;chr19;chr19;chr19;chr19;chr19;chr19;chr19;chr19;chr19;chr19;chr19;chr19;chr19;chr19;chr19;chr19;chr19;chr19;chr19;chr19;chr19;chr19;chr19;chr19;chr19;chr19;chr19;chr19;chr19;chr19;chr19;chr19;chr19;chr19;chr19;chr19;chr19;chr19;chr19;chr19;chr19;chr19;chr19;chr19;chr19;chr19;chr19;chr19;chr19;chr19;chr19;chr19;chr19;chr19;chr19;chr19;chr19;chr19;chr19;chr19;chr19;chr19;chr19;chr19;chr19;chr…	49453169;49453225;49453226;49453236;49453288;49453299;49458486;49458486;49458486;49458486;49458960;49458960;49458960;49459670;49459670;49459670;49459670;49459670;49460822;49460822;49460822;49460822;49460822;49461619;49461619;49461619;49461619;49461619;49461884;49461884;49461884;49462570;49462570;49462570;49462570;49462570;49463854;49463854;49463854;49463854;49463854;49464127;49464127;49464127;494…	49453421;49453421;49453421;49453421;49453421;49453421;49458588;49458588;49458588;49458588;49459086;49459086;49459086;49459730;49459848;49459848;49459848;49459848;49460899;49460899;49460899;49460899;49460899;49461800;49461800;49462036;49461800;49461800;49462036;49462036;49462036;49462755;49462755;49462755;49462755;49462755;49463949;49463949;49463949;49463949;49463949;49464263;49464263;49464263;494…	+;+;+;+;+;+;+;+;+;+;+;+;+;+;+;+;+;+;+;+;+;+;+;+;+;+;+;+;+;+;+;+;+;+;+;+;+;+;+;+;+;+;+;+;+;+;+;+;+;+;+;+;+;+;+;+;+;+;+;+;+;+;+;+;+;+;+;+;+;+;+;+;+;+;+;+;+;+;+;+;+;+;+;+;+;+;+;+;+	4643	chr19:49453169-49471048	477.816	755.21	734.707	814.259	352.655	600.487	648.327	509.761	611.653	-0.331271	0.110962	-2.98545	0.00283163	0.0858346
260	ENSG00000196189.12	SEMA4A	semaphorin 4A [Source:HGNC Symbol;Acc:HGNC:10729]	chr1;chr1;chr1;chr1;chr1;chr1;chr1;chr1;chr1;chr1;chr1;chr1;chr1;chr1;chr1;chr1;chr1;chr1;chr1;chr1;chr1;chr1;chr1;chr1;chr1;chr1;chr1;chr1;chr1;chr1;chr1;chr1;chr1;chr1;chr1;chr1;chr1;chr1;chr1;chr1;chr1;chr1;chr1;chr1;chr1;chr1;chr1;chr1;chr1;chr1;chr1;chr1;chr1;chr1;chr1;chr1;chr1;chr1;chr1;chr1;chr1;chr1;chr1;chr1;chr1;chr1;chr1;chr1;chr1;chr1;chr1;chr1;chr1;chr1;chr1;chr1;chr1;chr1;chr1;chr1…	156147366;156147375;156149723;156150019;156150203;156153331;156153527;156153578;156153585;156153607;156154371;156154550;156154550;156154550;156154550;156154550;156154550;156154550;156154687;156154877;156156414;156156414;156156414;156156414;156156414;156156414;156156414;156156414;156156414;156156414;156156425;156158070;156158070;156158070;156158070;156158070;156158070;156158070;156158070;156158070…	156147430;156147430;156149878;156150093;156150263;156153476;156153764;156153764;156153764;156153764;156154717;156154717;156154580;156154985;156154717;156154717;156154717;156154717;156154717;156156574;156156574;156156574;156156574;156156574;156156574;156156574;156156574;156156574;156156574;156156574;156156574;156158132;156158132;156158132;156158132;156158132;156158132;156158132;156158132;156158132…	+;+;+;+;+;+;+;+;+;+;+;+;+;+;+;+;+;+;+;+;+;+;+;+;+;+;+;+;+;+;+;+;+;+;+;+;+;+;+;+;+;+;+;+;+;+;+;+;+;+;+;+;+;+;+;+;+;+;+;+;+;+;+;+;+;+;+;+;+;+;+;+;+;+;+;+;+;+;+;+;+;+;+;+;+;+;+;+;+;+;+;+;+;+;+;+;+;+;+;+;+;+;+;+;+;+;+;+;+;+;+;+;+;+;+;+;+;+;+;+;+;+;+;+;+;+;+;+;+;+;+;+	6822	chr1:156147366-156177752	831.903	1421.74	1161.23	1639.42	546.254	1135.34	1005.59	1444.57	1148.25	-0.285786	0.0959345	-2.97897	0.00289215	0.0873317
261	ENSG00000140379.7	BCL2A1	BCL2 related protein A1 [Source:HGNC Symbol;Acc:HGNC:991]	chr15;chr15;chr15;chr15;chr15	79960889;79960892;79967637;79970700;79970700	79961174;79961174;79967692;79971169;79971446	-;-;-;-;-	1089	chr15:79960889-79971446	1369.07	1062.25	2483.36	1395.25	1583.33	1606.32	2708.47	1688.49	1737.07	0.266929	0.0897699	2.97348	0.00294445	0.0885704
262	ENSG00000137312.14	FLOT1	flotillin 1 [Source:HGNC Symbol;Acc:HGNC:3757]	chr6;chr6;chr6;chr6;chr6;chr6;chr6;chr6;chr6;chr6;chr6;chr6;chr6;chr6;chr6;chr6;chr6;chr6;chr6;chr6;chr6;chr6;chr6;chr6;chr6;chr6;chr6;chr6;chr6;chr6;chr6;chr6;chr6;chr6;chr6;chr6;chr6;chr6;chr6;chr6;chr6;chr6;chr6;chr6;chr6;chr6;chr6;chr6;chr6;chr6;chr6;chr6;chr6;chr6;chr6;chr6;chr6;chr6;chr6;chr6;chr6;chr6;chr6;chr6;chr6;chr6;chr6;chr6;chr6;chr6;chr6;chr6;chr6;chr6;chr6;chr6;chr6;chr6	30727709;30727709;30730022;30730022;30730428;30730428;30730682;30730682;30730919;30730919;30730991;30731067;30740158;30740158;30740158;30740158;30740158;30740158;30740161;30740176;30740254;30740255;30740496;30740496;30740496;30740496;30740496;30740496;30740496;30740496;30740496;30740496;30740509;30740679;30740679;30740679;30740679;30740679;30740679;30740679;30740679;30740679;30741190;30741190;307…	30728145;30728145;30730186;30730186;30730565;30730565;30730727;30731100;30731100;30731100;30731100;30731100;30740310;30740310;30740310;30740310;30740310;30740310;30740310;30740310;30740310;30740310;30740591;30740591;30740591;30740591;30740591;30740591;30740794;30740591;30740591;30740591;30740591;30740798;30740798;30740798;30740798;30740798;30740798;30740798;30740798;30740853;30741333;30741333;307…	-;-;-;-;-;-;-;-;-;-;-;-;-;-;-;-;-;-;-;-;-;-;-;-;-;-;-;-;-;-;-;-;-;-;-;-;-;-;-;-;-;-;-;-;-;-;-;-;-;-;-;-;-;-;-;-;-;-;-;-;-;-;-;-;-;-;-;-;-;-;-;-;-;-;-;-;-;-	3186	chr6:30727709-30742733	3017.78	2182.67	2992.46	4986.93	2128.78	2095.94	2703.03	3889.67	2999.66	-0.244111	0.0822338	-2.9685	0.00299252	0.0896729
263	ENSG00000247556.6	OIP5-AS1	OIP5 antisense RNA 1 [Source:HGNC Symbol;Acc:HGNC:43563]	chr15;chr15;chr15;chr15;chr15;chr15;chr15;chr15;chr15;chr15;chr15;chr15;chr15;chr15;chr15;chr15;chr15;chr15;chr15;chr15;chr15;chr15;chr15;chr15;chr15;chr15;chr15;chr15;chr15;chr15;chr15;chr15;chr15;chr15;chr15;chr15;chr15;chr15;chr15	41283990;41283990;41284005;41284006;41284008;41284008;41284010;41284021;41284031;41284032;41285225;41285225;41285225;41285225;41285225;41285225;41285225;41285225;41285225;41285225;41286011;41286011;41286011;41286011;41286011;41286011;41286011;41286011;41286011;41287353;41287962;41287983;41290305;41296804;41298041;41298041;41298041;41308567;41308720	41284288;41284110;41284110;41284110;41284110;41284110;41284110;41284110;41284110;41284110;41285363;41285689;41285363;41285363;41285363;41285363;41285363;41285363;41285363;41285363;41286100;41286100;41286434;41286100;41286100;41286100;41286426;41286100;41286100;41287474;41288271;41289155;41290416;41297290;41298069;41306534;41298781;41308624;41309737	+;+;+;+;+;+;+;+;+;+;+;+;+;+;+;+;+;+;+;+;+;+;+;+;+;+;+;+;+;+;+;+;+;+;+;+;+;+;+	12673	chr15:41283990-41309737	3573.06	5994	7430.5	5880.76	4498.56	6898.94	7759.98	6996.43	6129.03	0.199087	0.0671665	2.96408	0.00303594	0.0906279
264	ENSG00000205269.5	TMEM170B	transmembrane protein 170B [Source:HGNC Symbol;Acc:HGNC:34244]	chr6;chr6;chr6	11538278;11565666;11575431	11538374;11565836;11583524	+;+;+	8362	chr6:11538278-11583524	975.75	2895.93	2955.85	1036.63	1082.07	3288.93	3587.11	1393.44	2151.96	0.236401	0.0797906	2.96276	0.00304892	0.0906706
265	ENSG00000095951.16	HIVEP1	human immunodeficiency virus type I enhancer binding protein 1 [Source:HGNC Symbol;Acc:HGNC:4920]	chr6;chr6;chr6;chr6;chr6;chr6;chr6;chr6;chr6;chr6;chr6;chr6;chr6;chr6;chr6;chr6;chr6;chr6;chr6;chr6;chr6;chr6;chr6;chr6;chr6;chr6;chr6;chr6;chr6;chr6;chr6;chr6;chr6;chr6;chr6;chr6;chr6;chr6;chr6;chr6;chr6;chr6;chr6;chr6;chr6;chr6;chr6;chr6;chr6;chr6;chr6	12008762;12012000;12012338;12012338;12012338;12012491;12012702;12015526;12015526;12015526;12015526;12015526;12015526;12015526;12015587;12020248;12037726;12089184;12089184;12089184;12089184;12089184;12089184;12089184;12119890;12119890;12119890;12119890;12119890;12119890;12119890;12125746;12129759;12129759;12129759;12130767;12130767;12130767;12130774;12135791;12135791;12135791;12161439;12161439;121…	12008875;12012054;12012566;12012566;12012566;12012566;12012789;12015668;12015668;12015668;12015668;12015668;12015668;12015668;12015668;12020418;12039245;12089237;12089237;12089237;12089237;12089237;12089237;12089237;12120180;12119934;12125870;12125870;12125870;12120157;12120222;12125870;12129892;12129896;12129892;12130942;12130942;12130942;12130942;12135892;12135892;12135892;12161929;12161891;121…	+;+;+;+;+;+;+;+;+;+;+;+;+;+;+;+;+;+;+;+;+;+;+;+;+;+;+;+;+;+;+;+;+;+;+;+;+;+;+;+;+;+;+;+;+;+;+;+;+;+;+	10979	chr6:12008762-12164999	1586.35	1255.82	1286.38	1746.24	2160.92	1726.95	1367.38	1977.7	1638.47	0.263425	0.0890306	2.95881	0.00308825	0.0908085
266	ENSG00000112343.10	TRIM38	tripartite motif containing 38 [Source:HGNC Symbol;Acc:HGNC:10059]	chr6;chr6;chr6;chr6;chr6;chr6;chr6;chr6	25962802;25963049;25966335;25969325;25971869;25973054;25973173;25983164	25962855;25963282;25966933;25969420;25972099;25973076;25973285;25991226	+;+;+;+;+;+;+;+	9413	chr6:25962802-25991226	3897.97	2794.85	2468.89	2727.28	5732.46	3122.18	2743.83	3073.17	3320.08	0.239912	0.0810776	2.95904	0.00308596	0.0908085
267	ENSG00000134463.14	ECHDC3	enoyl-CoA hydratase domain containing 3 [Source:HGNC Symbol;Acc:HGNC:23489]	chr10;chr10;chr10;chr10;chr10;chr10;chr10;chr10;chr10;chr10;chr10;chr10;chr10;chr10;chr10;chr10;chr10;chr10;chr10;chr10;chr10;chr10	11742366;11742366;11742446;11747275;11747349;11747349;11747349;11747450;11749495;11749495;11749495;11749495;11749495;11752137;11755345;11755408;11755408;11755408;11755408;11763224;11763224;11763224	11742746;11742746;11742905;11747470;11747470;11747470;11747470;11747470;11749592;11749592;11749592;11749592;11749592;11752254;11755730;11755608;11755581;11755608;11755608;11764070;11763351;11764070	+;+;+;+;+;+;+;+;+;+;+;+;+;+;+;+;+;+;+;+;+;+	2185	chr10:11742366-11764070	225.328	402.397	541.452	381.513	301.243	674.106	648.327	489.312	457.96	0.351467	0.11872	2.96047	0.00307174	0.0908085
268	ENSG00000103249.17	CLCN7	chloride voltage-gated channel 7 [Source:HGNC Symbol;Acc:HGNC:2025]	chr16;chr16;chr16;chr16;chr16;chr16;chr16;chr16;chr16;chr16;chr16;chr16;chr16;chr16;chr16;chr16;chr16;chr16;chr16;chr16;chr16;chr16;chr16;chr16;chr16;chr16;chr16;chr16;chr16;chr16;chr16;chr16;chr16;chr16;chr16;chr16;chr16;chr16;chr16;chr16;chr16;chr16;chr16;chr16;chr16;chr16;chr16;chr16;chr16;chr16;chr16;chr16;chr16;chr16;chr16;chr16;chr16;chr16;chr16;chr16;chr16;chr16;chr16;chr16;chr16;chr16;chr…	1444934;1444935;1444936;1445344;1445344;1446643;1447006;1447006;1447006;1447006;1447006;1447006;1447388;1447392;1447392;1447392;1447392;1447392;1447655;1447655;1447655;1447655;1447655;1447655;1448292;1448355;1448355;1448355;1448355;1448355;1448355;1448681;1448681;1448681;1448681;1448681;1448681;1448966;1448966;1448966;1448966;1448966;1448966;1449276;1449276;1449276;1449276;1450497;1450497;1450497…	1446717;1446717;1446717;1446717;1446717;1446717;1447086;1447083;1447086;1447086;1447086;1447086;1447568;1447568;1447568;1447568;1447568;1447568;1447714;1447714;1447714;1447714;1447714;1447714;1448484;1448608;1448484;1448484;1448484;1448484;1448484;1448766;1448766;1448766;1448766;1448766;1448766;1449263;1449093;1449797;1449093;1449093;1449093;1449327;1449327;1449327;1450666;1450666;1450666;1450666…	-;-;-;-;-;-;-;-;-;-;-;-;-;-;-;-;-;-;-;-;-;-;-;-;-;-;-;-;-;-;-;-;-;-;-;-;-;-;-;-;-;-;-;-;-;-;-;-;-;-;-;-;-;-;-;-;-;-;-;-;-;-;-;-;-;-;-;-;-;-;-;-;-;-;-;-;-;-;-;-;-;-;-;-;-;-;-;-;-;-;-;-;-;-;-;-;-;-;-;-;-;-;-;-;-;-;-;-;-;-;-;-;-;-;-;-;-;-;-;-;-;-;-;-;-;-;-;-;-	8119	chr16:1444934-1475580	2726.07	2049.18	1763.98	2018.75	3082.32	2579.34	2120.89	2285.89	2328.3	0.221596	0.0750115	2.95417	0.00313516	0.0918437
269	ENSG00000196923.13	PDLIM7	PDZ and LIM domain 7 [Source:HGNC Symbol;Acc:HGNC:22958]	chr5;chr5;chr5;chr5;chr5;chr5;chr5;chr5;chr5;chr5;chr5;chr5;chr5;chr5;chr5;chr5;chr5;chr5;chr5;chr5;chr5;chr5;chr5;chr5;chr5;chr5;chr5;chr5;chr5;chr5;chr5;chr5;chr5;chr5;chr5;chr5;chr5;chr5;chr5;chr5;chr5;chr5;chr5;chr5;chr5;chr5;chr5;chr5;chr5;chr5;chr5;chr5;chr5;chr5;chr5;chr5;chr5;chr5;chr5;chr5;chr5;chr5;chr5;chr5;chr5;chr5;chr5;chr5;chr5;chr5;chr5;chr5;chr5;chr5;chr5;chr5;chr5;chr5;chr5;chr5…	177483394;177483394;177483396;177483398;177483695;177483867;177483867;177483867;177483867;177483867;177483875;177484070;177484070;177484070;177484070;177484070;177484070;177484839;177487897;177488068;177488068;177488068;177488068;177489393;177489393;177489393;177489393;177489393;177489771;177489771;177489771;177489771;177489811;177490246;177490870;177490870;177490870;177490870;177490870;177490870…	177483730;177483730;177483730;177483730;177483730;177483982;177483982;177483982;177483982;177483982;177483982;177484190;177484473;177484190;177484190;177484190;177484190;177485014;177488248;177488248;177488248;177488248;177488248;177489627;177489627;177489627;177489627;177489627;177490031;177489832;177489832;177489832;177490099;177490593;177490906;177490906;177490906;177490906;177490906;177490906…	-;-;-;-;-;-;-;-;-;-;-;-;-;-;-;-;-;-;-;-;-;-;-;-;-;-;-;-;-;-;-;-;-;-;-;-;-;-;-;-;-;-;-;-;-;-;-;-;-;-;-;-;-;-;-;-;-;-;-;-;-;-;-;-;-;-;-;-;-;-;-;-;-;-;-;-;-;-;-;-;-;-;-;-;-;-;-;-;-;-;-;-;-;-;-;-;-;-;-;-;-;-;-;-;-;-;-;-;-;-;-;-;-;-;-;-;-	4407	chr5:177483394-177497606	2610.38	2128.32	1656.71	3315.9	1650.81	1707.44	1601.32	2908.12	2197.38	-0.270503	0.0917386	-2.94863	0.00319188	0.0928649
270	ENSG00000076513.16	ANKRD13A	ankyrin repeat domain 13A [Source:HGNC Symbol;Acc:HGNC:21268]	chr12;chr12;chr12;chr12;chr12;chr12;chr12;chr12;chr12;chr12;chr12;chr12;chr12;chr12;chr12;chr12;chr12;chr12;chr12;chr12;chr12;chr12;chr12;chr12;chr12;chr12;chr12;chr12;chr12;chr12;chr12;chr12;chr12;chr12;chr12;chr12;chr12;chr12;chr12;chr12;chr12;chr12;chr12;chr12;chr12;chr12;chr12;chr12;chr12;chr12;chr12;chr12;chr12;chr12;chr12;chr12;chr12;chr12;chr12;chr12;chr12;chr12;chr12;chr12;chr12;chr12;chr…	109999186;109999430;109999523;110012005;110012005;110012005;110013125;110013125;110013125;110016388;110016388;110016388;110018345;110018345;110018345;110018384;110019139;110019139;110019139;110019139;110021108;110021108;110023619;110024046;110024046;110025742;110025742;110025742;110025742;110027705;110027705;110027705;110027708;110027899;110028512;110028512;110028512;110028512;110028558;110028947…	109999319;109999784;109999784;110012137;110012137;110012137;110013249;110013249;110013249;110016433;110016433;110016433;110018488;110018488;110018488;110018488;110019328;110019328;110019328;110019328;110022464;110021301;110024112;110024112;110024112;110025823;110025823;110025823;110025823;110027766;110027766;110027766;110027766;110028642;110028642;110028642;110028642;110028642;110028642;110029635…	+;+;+;+;+;+;+;+;+;+;+;+;+;+;+;+;+;+;+;+;+;+;+;+;+;+;+;+;+;+;+;+;+;+;+;+;+;+;+;+;+;+;+;+;+;+;+;+;+;+;+;+;+;+;+;+;+;+;+;+;+;+;+;+;+;+;+;+	7350	chr12:109999186-110039763	4257.09	5264.54	6663.44	5984.31	4741.97	6209.76	7431.74	6964.3	5939.64	0.183245	0.0621495	2.94845	0.00319367	0.0928649
271	ENSG00000100242.15	SUN2	Sad1 and UNC84 domain containing 2 [Source:HGNC Symbol;Acc:HGNC:14210]	chr22;chr22;chr22;chr22;chr22;chr22;chr22;chr22;chr22;chr22;chr22;chr22;chr22;chr22;chr22;chr22;chr22;chr22;chr22;chr22;chr22;chr22;chr22;chr22;chr22;chr22;chr22;chr22;chr22;chr22;chr22;chr22;chr22;chr22;chr22;chr22;chr22;chr22;chr22;chr22;chr22;chr22;chr22;chr22;chr22;chr22;chr22;chr22;chr22;chr22;chr22;chr22;chr22;chr22;chr22;chr22;chr22;chr22;chr22;chr22;chr22;chr22;chr22;chr22;chr22;chr22;chr…	38734725;38734736;38735909;38737760;38738173;38738173;38738173;38738238;38738587;38738587;38738587;38738587;38738587;38738873;38738873;38738873;38738873;38738873;38738926;38739341;38739342;38739342;38739342;38739342;38739342;38739722;38739722;38739722;38739722;38739722;38740267;38740267;38740267;38740267;38740267;38740292;38740889;38741007;38741007;38741007;38741007;38741494;38741494;38741494;387…	38736380;38736380;38736380;38738265;38738265;38738265;38738265;38738265;38738754;38738754;38738754;38738754;38738754;38739247;38738988;38738988;38738988;38738988;38738988;38739426;38739426;38739423;38739426;38739426;38739426;38739943;38739943;38739943;38739943;38739943;38741050;38740432;38740432;38740432;38740432;38740432;38741050;38741050;38741050;38741050;38741050;38741571;38741571;38741571;387…	-;-;-;-;-;-;-;-;-;-;-;-;-;-;-;-;-;-;-;-;-;-;-;-;-;-;-;-;-;-;-;-;-;-;-;-;-;-;-;-;-;-;-;-;-;-;-;-;-;-;-;-;-;-;-;-;-;-;-;-;-;-;-;-;-;-;-;-;-;-;-;-;-;-;-;-;-;-;-;-;-;-;-;-;-;-;-;-;-;-;-;-;-;-;-;-;-;-;-;-;-;-;-;-;-;-;-;-;-;-;-;-;-;-;-;-;-;-;-;-;-;-;-;-;-;-;-;-;-;-	6489	chr22:38734725-38794143	5555.74	6173.27	7066.12	8012.87	4277.65	5415.02	6981.99	6393.19	6234.48	-0.211806	0.0719426	-2.9441	0.00323894	0.0938336
272	ENSG00000075151.20	EIF4G3	eukaryotic translation initiation factor 4 gamma 3 [Source:HGNC Symbol;Acc:HGNC:3298]	chr1;chr1;chr1;chr1;chr1;chr1;chr1;chr1;chr1;chr1;chr1;chr1;chr1;chr1;chr1;chr1;chr1;chr1;chr1;chr1;chr1;chr1;chr1;chr1;chr1;chr1;chr1;chr1;chr1;chr1;chr1;chr1;chr1;chr1;chr1;chr1;chr1;chr1;chr1;chr1;chr1;chr1;chr1;chr1;chr1;chr1;chr1;chr1;chr1;chr1;chr1;chr1;chr1;chr1;chr1;chr1;chr1;chr1;chr1;chr1;chr1;chr1;chr1;chr1;chr1;chr1;chr1;chr1;chr1;chr1;chr1;chr1;chr1;chr1;chr1;chr1;chr1;chr1;chr1;chr1…	20806292;20806470;20806483;20807004;20807319;20810738;20810738;20810738;20810738;20810738;20813158;20813158;20813158;20813158;20813158;20817392;20817392;20817392;20817392;20817392;20825100;20825100;20825100;20825100;20825100;20825104;20827617;20827617;20827617;20827617;20827617;20827617;20829147;20829147;20829147;20829147;20829147;20829147;20840856;20840856;20840856;20840856;20840856;20840856;208…	20807500;20807500;20807500;20807500;20807500;20810884;20810884;20810884;20810884;20810884;20813239;20813239;20813239;20813239;20813239;20817538;20817538;20817538;20817538;20817538;20825198;20825198;20825198;20825198;20825198;20825198;20827698;20827698;20827698;20827698;20827698;20827698;20829272;20829272;20829272;20829272;20829272;20829272;20841028;20841028;20841028;20841028;20841028;20841028;208…	-;-;-;-;-;-;-;-;-;-;-;-;-;-;-;-;-;-;-;-;-;-;-;-;-;-;-;-;-;-;-;-;-;-;-;-;-;-;-;-;-;-;-;-;-;-;-;-;-;-;-;-;-;-;-;-;-;-;-;-;-;-;-;-;-;-;-;-;-;-;-;-;-;-;-;-;-;-;-;-;-;-;-;-;-;-;-;-;-;-;-;-;-;-;-;-;-;-;-;-;-;-;-;-;-;-;-;-;-;-;-;-;-;-;-;-;-;-;-;-;-;-;-;-;-;-;-;-;-;-;-;-;-;-;-;-;-;-;-;-;-;-;-;-;-;-;-;-;-;-;-;-;-;-;-;-;-;-;-;-;-;-;-;-;-;-;-;-;-;-;-;-;-;-;-;-;-;-;-;-;-;-;-;-;-;-;-;-;-;-;-;-;-;-;-;-;-;-;-;-…	9596	chr1:20806292-21176888	3027.84	4532.21	5152.31	4029.87	3378.74	4872.19	6119.67	5166.26	4534.89	0.203953	0.0693662	2.94024	0.00327962	0.094316
273	ENSG00000171236.9	LRG1	leucine rich alpha-2-glycoprotein 1 [Source:HGNC Symbol;Acc:HGNC:29480]	chr19;chr19;chr19;chr19;chr19	4536409;4538474;4539088;4539982;4539982	4538951;4538892;4539184;4540036;4540474	-;-;-;-;-	3133	chr19:4536409-4540474	2785.41	1354.99	1593.71	2938.74	1898.23	1198.31	1400.93	2563.41	1966.72	-0.253113	0.0860702	-2.94078	0.00327389	0.094316
274	ENSG00000164327.12	RICTOR	RPTOR independent companion of MTOR complex 2 [Source:HGNC Symbol;Acc:HGNC:28611]	chr5;chr5;chr5;chr5;chr5;chr5;chr5;chr5;chr5;chr5;chr5;chr5;chr5;chr5;chr5;chr5;chr5;chr5;chr5;chr5;chr5;chr5;chr5;chr5;chr5;chr5;chr5;chr5;chr5;chr5;chr5;chr5;chr5;chr5;chr5;chr5;chr5;chr5;chr5;chr5;chr5;chr5;chr5;chr5;chr5;chr5;chr5;chr5;chr5;chr5;chr5;chr5;chr5;chr5;chr5;chr5;chr5;chr5;chr5;chr5;chr5;chr5;chr5;chr5;chr5;chr5;chr5;chr5;chr5;chr5;chr5;chr5;chr5;chr5;chr5;chr5;chr5;chr5;chr5;chr5…	38937919;38940015;38940020;38942224;38942833;38942833;38942833;38942833;38944446;38944446;38944446;38944913;38944913;38944913;38945491;38945491;38945491;38946468;38946468;38946468;38947264;38947264;38947264;38949356;38949712;38949712;38949712;38952196;38952196;38952196;38952985;38952985;38952985;38953461;38953461;38953461;38954699;38954774;38954774;38954774;38955595;38955595;38955595;38955595;389…	38942378;38942378;38942378;38942378;38943247;38942971;38942971;38942971;38944569;38944569;38944569;38945068;38945068;38945068;38945724;38945610;38945724;38946552;38946552;38946552;38947441;38947441;38947441;38949427;38950720;38950720;38950720;38952425;38952425;38952425;38953091;38953091;38953091;38953553;38953553;38953553;38954909;38954861;38954861;38954861;38955704;38955704;38955704;38955704;389…	-;-;-;-;-;-;-;-;-;-;-;-;-;-;-;-;-;-;-;-;-;-;-;-;-;-;-;-;-;-;-;-;-;-;-;-;-;-;-;-;-;-;-;-;-;-;-;-;-;-;-;-;-;-;-;-;-;-;-;-;-;-;-;-;-;-;-;-;-;-;-;-;-;-;-;-;-;-;-;-;-;-;-;-;-;-;-;-;-;-;-;-;-;-;-;-;-;-;-;-;-;-;-;-;-;-;-;-;-;-;-;-;-;-;-;-;-;-;-;-;-;-;-;-;-;-;-;-;-;-;-;-;-;-;-;-;-;-;-;-;-;-;-;-;-;-;-;-;-;-;-;-;-;-;-;-;-;-;-	13550	chr5:38937919-39074408	2510.8	3494.75	3450.48	3398.74	4365.21	3781.2	3442.03	4465.15	3613.55	0.283177	0.0964146	2.93707	0.00331327	0.0947449
275	ENSG00000178209.15	PLEC	plectin [Source:HGNC Symbol;Acc:HGNC:9069]	chr8;chr8;chr8;chr8;chr8;chr8;chr8;chr8;chr8;chr8;chr8;chr8;chr8;chr8;chr8;chr8;chr8;chr8;chr8;chr8;chr8;chr8;chr8;chr8;chr8;chr8;chr8;chr8;chr8;chr8;chr8;chr8;chr8;chr8;chr8;chr8;chr8;chr8;chr8;chr8;chr8;chr8;chr8;chr8;chr8;chr8;chr8;chr8;chr8;chr8;chr8;chr8;chr8;chr8;chr8;chr8;chr8;chr8;chr8;chr8;chr8;chr8;chr8;chr8;chr8;chr8;chr8;chr8;chr8;chr8;chr8;chr8;chr8;chr8;chr8;chr8;chr8;chr8;chr8;chr8…	143915147;143915153;143915153;143915153;143915153;143915153;143915153;143915153;143915153;143916177;143922504;143922504;143922504;143922504;143922504;143922504;143922504;143922504;143922504;143926784;143926784;143926784;143926784;143926784;143926784;143926784;143926784;143926784;143926784;143926977;143926977;143926977;143926977;143926977;143926977;143926977;143926977;143926977;143926977;143927252…	143922395;143922395;143922395;143922395;143922395;143922395;143922395;143922395;143922395;143922395;143925884;143925884;143925884;143925884;143925884;143925884;143925884;143925884;143925884;143926882;143926882;143926882;143926882;143926882;143926882;143926882;143926882;143926882;143926882;143927081;143927081;143927081;143927081;143927081;143927081;143927081;143927081;143927081;143927081;143927335…	-;-;-;-;-;-;-;-;-;-;-;-;-;-;-;-;-;-;-;-;-;-;-;-;-;-;-;-;-;-;-;-;-;-;-;-;-;-;-;-;-;-;-;-;-;-;-;-;-;-;-;-;-;-;-;-;-;-;-;-;-;-;-;-;-;-;-;-;-;-;-;-;-;-;-;-;-;-;-;-;-;-;-;-;-;-;-;-;-;-;-;-;-;-;-;-;-;-;-;-;-;-;-;-;-;-;-;-;-;-;-;-;-;-;-;-;-;-;-;-;-;-;-;-;-;-;-;-;-;-;-;-;-;-;-;-;-;-;-;-;-;-;-;-;-;-;-;-;-;-;-;-;-;-;-;-;-;-;-;-;-;-;-;-;-;-;-;-;-;-;-;-;-;-;-;-;-;-;-;-;-;-;-;-;-;-;-;-;-;-;-;-;-;-;-;-;-;-;-;-…	16991	chr8:143915147-143976734	25024.5	12374.2	12003	14620.7	12492.4	9588.27	10522.9	10544.3	13396.3	-0.375783	0.127967	-2.93657	0.00331867	0.0947449
276	ENSG00000010278.13	CD9	CD9 molecule [Source:HGNC Symbol;Acc:HGNC:1709]	chr12;chr12;chr12;chr12;chr12;chr12;chr12;chr12;chr12;chr12;chr12;chr12;chr12;chr12;chr12;chr12;chr12;chr12;chr12;chr12;chr12;chr12;chr12;chr12;chr12;chr12;chr12;chr12;chr12;chr12;chr12;chr12;chr12;chr12;chr12;chr12;chr12;chr12;chr12;chr12;chr12;chr12;chr12;chr12;chr12;chr12;chr12;chr12;chr12;chr12;chr12;chr12;chr12;chr12;chr12;chr12;chr12;chr12;chr12;chr12;chr12;chr12;chr12;chr12;chr12;chr12;chr…	6199715;6199841;6199844;6199875;6199882;6200316;6200384;6200385;6200400;6200400;6200412;6200422;6200436;6200759;6200797;6205959;6224986;6225426;6225426;6225426;6225426;6225426;6225426;6225426;6225426;6225426;6225426;6225426;6225426;6225426;6225426;6226328;6232186;6232632;6232632;6232632;6232632;6232632;6232632;6232632;6232632;6232632;6232632;6232632;6232632;6232632;6232632;6232632;6232937;6233412…	6200072;6200072;6200072;6200072;6200072;6200565;6200565;6200565;6200565;6200565;6200565;6200565;6200565;6200973;6200973;6206084;6225213;6225534;6225534;6225534;6225736;6225534;6225534;6225534;6225534;6225534;6225534;6225534;6225534;6225534;6225534;6226360;6232394;6232729;6232729;6232729;6232729;6232729;6232729;6232729;6232956;6232729;6232729;6232729;6232729;6233262;6232729;6232729;6233005;6233486…	+;+;+;+;+;+;+;+;+;+;+;+;+;+;+;+;+;+;+;+;+;+;+;+;+;+;+;+;+;+;+;+;+;+;+;+;+;+;+;+;+;+;+;+;+;+;+;+;+;+;+;+;+;+;+;+;+;+;+;+;+;+;+;+;+;+;+;+;+;+;+;+;+;+;+;+;+;+;+;+;+;+;+;+;+;+;+;+;+;+;+;+;+;+;+;+;+;+;+;+;+;+;+;+;+;+;+;+	4165	chr12:6199715-6238271	4877.75	2878.76	3063.12	3729.02	7583.29	3601.15	3026.74	4244.6	4125.55	0.256029	0.0872506	2.93441	0.00334178	0.095059
277	ENSG00000014216.15	CAPN1	calpain 1 [Source:HGNC Symbol;Acc:HGNC:1476]	chr11;chr11;chr11;chr11;chr11;chr11;chr11;chr11;chr11;chr11;chr11;chr11;chr11;chr11;chr11;chr11;chr11;chr11;chr11;chr11;chr11;chr11;chr11;chr11;chr11;chr11;chr11;chr11;chr11;chr11;chr11;chr11;chr11;chr11;chr11;chr11;chr11;chr11;chr11;chr11;chr11;chr11;chr11;chr11;chr11;chr11;chr11;chr11;chr11;chr11;chr11;chr11;chr11;chr11;chr11;chr11;chr11;chr11;chr11;chr11;chr11;chr11;chr11;chr11;chr11;chr11;chr…	65180566;65181037;65181194;65181687;65181723;65181733;65181745;65181800;65181872;65181919;65181931;65181931;65181934;65181938;65182000;65182384;65182435;65182435;65182453;65182462;65182701;65182701;65182701;65182701;65182701;65182701;65182701;65182701;65182701;65182701;65182701;65182701;65182701;65182701;65182701;65182701;65182701;65182902;65183128;65183128;65183128;65183128;65183128;65183128;651…	65180645;65181055;65181410;65181782;65181786;65181806;65181843;65181843;65182013;65182013;65182308;65182013;65182013;65182013;65182013;65182480;65182541;65182562;65182579;65182968;65182968;65182968;65182968;65182968;65182968;65182968;65182890;65182968;65182968;65182968;65182968;65182968;65182968;65182968;65182968;65182968;65182968;65182968;65183197;65183197;65183197;65183197;65183197;65183197;651…	+;+;+;+;+;+;+;+;+;+;+;+;+;+;+;+;+;+;+;+;+;+;+;+;+;+;+;+;+;+;+;+;+;+;+;+;+;+;+;+;+;+;+;+;+;+;+;+;+;+;+;+;+;+;+;+;+;+;+;+;+;+;+;+;+;+;+;+;+;+;+;+;+;+;+;+;+;+;+;+;+;+;+;+;+;+;+;+;+;+;+;+;+;+;+;+;+;+;+;+;+;+;+;+;+;+;+;+;+;+;+;+;+;+;+;+;+;+;+;+;+;+;+;+;+;+;+;+;+;+;+;+;+;+;+;+;+;+;+;+;+;+;+;+;+;+;+;+;+;+;+;+;+;+;+;+;+;+;+;+;+;+;+;+;+;+;+;+;+;+;+;+;+;+;+;+;+;+;+;+;+;+;+;+;+;+;+;+;+;+;+;+;+;+;+;+;+;+;+;+…	7553	chr11:65180566-65212006	1969.61	4450.21	4436.34	5675.83	1230.68	3746.61	4101.24	5258.28	3858.6	-0.253645	0.0864817	-2.93293	0.00335775	0.0951685
278	ENSG00000118495.19	PLAGL1	PLAG1 like zinc finger 1 [Source:HGNC Symbol;Acc:HGNC:9046]	chr6;chr6;chr6;chr6;chr6;chr6;chr6;chr6;chr6;chr6;chr6;chr6;chr6;chr6;chr6;chr6;chr6;chr6;chr6;chr6;chr6;chr6;chr6;chr6;chr6;chr6;chr6;chr6;chr6;chr6;chr6;chr6;chr6;chr6;chr6;chr6;chr6;chr6;chr6;chr6;chr6;chr6;chr6;chr6;chr6;chr6;chr6;chr6;chr6;chr6;chr6;chr6;chr6;chr6;chr6;chr6;chr6;chr6;chr6;chr6;chr6;chr6;chr6;chr6;chr6;chr6;chr6;chr6;chr6;chr6;chr6;chr6;chr6;chr6;chr6;chr6;chr6;chr6;chr6;chr6…	143940300;143940300;143940302;143940302;143940302;143940302;143940302;143940335;143940338;143940746;143940798;143940912;143941284;143941424;143942297;143942353;143942420;143942436;143942440;143942507;143942624;143942624;143947985;143947985;143947985;143947985;143947985;143947985;143947985;143947985;143947985;143947985;143947985;143948247;143948260;143948344;143960469;143960469;143960469;143960469…	143942663;143942663;143942663;143942663;143942663;143942663;143942388;143942663;143942663;143942663;143942663;143942663;143942663;143942663;143942663;143942663;143942663;143942663;143942663;143942663;143942663;143942663;143948460;143948460;143948460;143948460;143948460;143948460;143948460;143948460;143948460;143948460;143948460;143948460;143948460;143948460;143960542;143960556;143960542;143960556…	-;-;-;-;-;-;-;-;-;-;-;-;-;-;-;-;-;-;-;-;-;-;-;-;-;-;-;-;-;-;-;-;-;-;-;-;-;-;-;-;-;-;-;-;-;-;-;-;-;-;-;-;-;-;-;-;-;-;-;-;-;-;-;-;-;-;-;-;-;-;-;-;-;-;-;-;-;-;-;-;-;-;-;-;-;-;-;-;-;-;-;-;-;-;-;-;-;-;-;-;-;-;-;-;-;-;-;-;-;-;-;-;-;-;-;-;-;-;-;-;-;-;-;-;-;-;-;-;-;-;-;-;-;-;-;-;-;-;-;-;-;-;-;-;-;-;-	8733	chr6:143940300-144064599	1485.76	1683.01	1234.44	1190.32	1931.97	1993.05	1415.44	1406.59	1542.57	0.24237	0.0826801	2.93142	0.00337419	0.0952905
279	ENSG00000185909.14	KLHDC8B	kelch domain containing 8B [Source:HGNC Symbol;Acc:HGNC:28557]	chr3;chr3;chr3;chr3;chr3;chr3;chr3;chr3;chr3;chr3;chr3;chr3;chr3;chr3;chr3;chr3;chr3;chr3	49171611;49171622;49172636;49172636;49172713;49174188;49174239;49174239;49174239;49174742;49174742;49174742;49174742;49174933;49175062;49175062;49175605;49175605	49171685;49171685;49172801;49173145;49173175;49174403;49174403;49174403;49174403;49174966;49175186;49174966;49174966;49174966;49175167;49175163;49176402;49176486	+;+;+;+;+;+;+;+;+;+;+;+;+;+;+;+;+;+	2158	chr3:49171611-49176486	985.81	164.964	170.268	142.795	1719.9	765.465	225.781	312.575	560.945	0.413153	0.141065	2.92881	0.00340264	0.0957495
280	ENSG00000116852.14	KIF21B	kinesin family member 21B [Source:HGNC Symbol;Acc:HGNC:29442]	chr1;chr1;chr1;chr1;chr1;chr1;chr1;chr1;chr1;chr1;chr1;chr1;chr1;chr1;chr1;chr1;chr1;chr1;chr1;chr1;chr1;chr1;chr1;chr1;chr1;chr1;chr1;chr1;chr1;chr1;chr1;chr1;chr1;chr1;chr1;chr1;chr1;chr1;chr1;chr1;chr1;chr1;chr1;chr1;chr1;chr1;chr1;chr1;chr1;chr1;chr1;chr1;chr1;chr1;chr1;chr1;chr1;chr1;chr1;chr1;chr1;chr1;chr1;chr1;chr1;chr1;chr1;chr1;chr1;chr1;chr1;chr1;chr1;chr1;chr1;chr1;chr1;chr1;chr1;chr1…	200969390;200972990;200972990;200973807;200974714;200974714;200974714;200974714;200975499;200975499;200975499;200975499;200976776;200976776;200976776;200976776;200977212;200977212;200977212;200977212;200979535;200979535;200979535;200979535;200980960;200980960;200980960;200980960;200983056;200983056;200984859;200984859;200984859;200984859;200986844;200986844;200986844;200986844;200986996;200986996…	200974194;200973578;200973578;200974194;200974913;200974913;200974913;200974913;200975669;200975669;200975669;200975669;200976893;200976893;200976893;200976893;200977376;200977376;200977376;200977376;200979715;200979715;200979715;200979715;200981096;200981096;200981096;200981096;200983094;200983094;200984972;200984972;200984972;200984972;200986918;200986918;200986918;200986918;200987201;200987201…	-;-;-;-;-;-;-;-;-;-;-;-;-;-;-;-;-;-;-;-;-;-;-;-;-;-;-;-;-;-;-;-;-;-;-;-;-;-;-;-;-;-;-;-;-;-;-;-;-;-;-;-;-;-;-;-;-;-;-;-;-;-;-;-;-;-;-;-;-;-;-;-;-;-;-;-;-;-;-;-;-;-;-;-;-;-;-;-;-;-;-;-;-;-;-;-;-;-;-;-;-;-;-;-;-;-;-;-;-;-;-;-;-;-;-;-;-;-;-;-;-;-;-;-;-;-;-;-;-;-;-;-;-;-;-;-;-;-;-;-;-;-;-	12150	chr1:200969390-201023700	11436.4	11576.1	11272.6	12651	8116.7	10393.6	10739.6	11159.2	10918.2	-0.210131	0.071979	-2.91934	0.00350772	0.0983233
281	ENSG00000276070.4	CCL4L2	C-C motif chemokine ligand 4 like 2 [Source:HGNC Symbol;Acc:HGNC:24066]	chr17;chr17;chr17;chr17;chr17;chr17;chr17;chr17;chr17;chr17;chr17;chr17;chr17;chr17;chr17;chr17;chr17;chr17;chr17;chr17;chr17;chr17;chr17;chr17;chr17;chr17;chr17	36210924;36211063;36211063;36211063;36211063;36211063;36211063;36211063;36211063;36211063;36211776;36211776;36211776;36211776;36211776;36211776;36211776;36211776;36212293;36212293;36212303;36212313;36212334;36212364;36212482;36212497;36212497	36211217;36211217;36211217;36211217;36211217;36211217;36211217;36211217;36211217;36211217;36211890;36211890;36211890;36211890;36211890;36211890;36212878;36211890;36212878;36212878;36212878;36212878;36212878;36212878;36212878;36212878;36212878	+;+;+;+;+;+;+;+;+;+;+;+;+;+;+;+;+;+;+;+;+;+;+;+;+;+;+	1397	chr17:36210924-36212878	412.431	253.644	179.633	216.918	630.602	414.221	170.469	417.741	336.957	0.389809	0.133573	2.91833	0.00351915	0.0983233
282	ENSG00000114796.15	KLHL24	kelch like family member 24 [Source:HGNC Symbol;Acc:HGNC:25947]	chr3;chr3;chr3;chr3;chr3;chr3;chr3;chr3;chr3;chr3;chr3;chr3;chr3;chr3;chr3;chr3;chr3;chr3;chr3;chr3;chr3;chr3;chr3;chr3;chr3;chr3;chr3;chr3;chr3;chr3;chr3;chr3;chr3;chr3;chr3;chr3;chr3;chr3;chr3;chr3;chr3;chr3;chr3;chr3;chr3;chr3;chr3;chr3;chr3;chr3;chr3;chr3;chr3;chr3;chr3;chr3;chr3;chr3	183635568;183635610;183635619;183635620;183635623;183635623;183635623;183635623;183635623;183635623;183635635;183635643;183636221;183636221;183636221;183636221;183636221;183636571;183642907;183643480;183643480;183643480;183643480;183643480;183643480;183644086;183650296;183650296;183650296;183650296;183650296;183650296;183650296;183650296;183650296;183650296;183650357;183663458;183663458;183663458…	183635793;183635793;183635793;183635747;183635782;183635747;183635793;183635793;183635793;183635747;183635793;183635793;183636450;183636311;183636311;183636311;183636311;183636682;183643231;183643542;183643542;183643542;183643542;183643542;183643542;183644167;183650733;183651276;183650758;183650590;183650697;183650575;183650707;183650738;183650538;183651276;183651276;183663642;183663642;183663642…	+;+;+;+;+;+;+;+;+;+;+;+;+;+;+;+;+;+;+;+;+;+;+;+;+;+;+;+;+;+;+;+;+;+;+;+;+;+;+;+;+;+;+;+;+;+;+;+;+;+;+;+;+;+;+;+;+;+	8650	chr3:183635568-183684477	2552.04	2326.66	2425.47	2339.22	2949.77	2765.61	2635.02	3010.36	2625.52	0.218064	0.074782	2.916	0.00354551	0.0987084
283	ENSG00000239998.5	LILRA2	leukocyte immunoglobulin like receptor A2 [Source:HGNC Symbol;Acc:HGNC:6603]	chr19;chr19;chr19;chr19;chr19;chr19;chr19;chr19;chr19;chr19;chr19;chr19;chr19;chr19;chr19;chr19;chr19;chr19;chr19;chr19;chr19;chr19;chr19;chr19;chr19;chr19;chr19;chr19;chr19;chr19;chr19;chr19;chr19;chr19;chr19;chr19;chr19;chr19;chr19;chr19;chr19;chr19;chr19;chr19;chr19;chr19;chr19;chr19;chr19	54572920;54573028;54573351;54573698;54573790;54573792;54573831;54573841;54573879;54574076;54574076;54574076;54574076;54574076;54574076;54574301;54574301;54574301;54574301;54574301;54574301;54574301;54574731;54574731;54574731;54574731;54574731;54574731;54575256;54575256;54575256;54575256;54575256;54575807;54575807;54575807;54575807;54575807;54575958;54576072;54577465;54587010;54587010;54587201;545…	54573435;54573435;54573435;54573912;54573912;54573912;54573912;54573912;54573912;54574111;54574111;54574111;54574111;54574111;54574111;54574544;54574582;54574582;54574582;54574582;54574582;54574582;54575033;54575033;54575033;54575033;54575033;54574910;54575552;54575552;54575552;54575552;54575552;54576109;54576109;54576109;54576109;54575836;54576109;54576109;54577723;54587060;54587060;54587395;545…	+;+;+;+;+;+;+;+;+;+;+;+;+;+;+;+;+;+;+;+;+;+;+;+;+;+;+;+;+;+;+;+;+;+;+;+;+;+;+;+;+;+;+;+;+;+;+;+;+	5349	chr19:54572920-54590287	519.059	438.632	501.44	892.741	398.444	274.964	471.511	587.174	510.496	-0.344075	0.118149	-2.91221	0.00358886	0.0995622
284	ENSG00000177697.18	CD151	CD151 molecule (Raph blood group) [Source:HGNC Symbol;Acc:HGNC:1630]	chr11;chr11;chr11;chr11;chr11;chr11;chr11;chr11;chr11;chr11;chr11;chr11;chr11;chr11;chr11;chr11;chr11;chr11;chr11;chr11;chr11;chr11;chr11;chr11;chr11;chr11;chr11;chr11;chr11;chr11;chr11;chr11;chr11;chr11;chr11;chr11;chr11;chr11;chr11;chr11;chr11;chr11;chr11;chr11;chr11;chr11;chr11;chr11;chr11;chr11;chr11;chr11;chr11;chr11;chr11;chr11;chr11;chr11;chr11;chr11;chr11;chr11;chr11;chr11;chr11;chr11;chr…	832843;832887;832932;832952;832952;832952;832958;832961;832961;832969;832986;832986;832986;832992;832994;832997;833009;833988;834458;834530;834530;834530;834530;834530;834530;834530;834530;834530;834530;834530;834530;834536;834872;835020;835194;835551;836063;836063;836063;836063;836063;836063;836063;836063;836063;836063;836063;836063;836063;836063;836063;836063;836063;836063;836063;836063;836251;…	833026;833026;833026;833022;833026;833026;833022;833022;833026;833022;833026;833026;833026;833026;833026;833026;833022;834067;834591;834591;834745;834591;834803;834591;834591;834591;834745;834591;834591;834591;834591;834591;835139;835139;835324;836153;836153;836153;836153;836153;836153;836153;836539;836153;836153;836153;836153;836153;836153;836153;836153;836480;836153;836153;836153;836153;836360;…	+;+;+;+;+;+;+;+;+;+;+;+;+;+;+;+;+;+;+;+;+;+;+;+;+;+;+;+;+;+;+;+;+;+;+;+;+;+;+;+;+;+;+;+;+;+;+;+;+;+;+;+;+;+;+;+;+;+;+;+;+;+;+;+;+;+;+;+;+;+;+;+;+;+;+;+;+;+;+;+;+;+;+;+;+;+;+;+;+;+;+;+;+;+;+;+;+;+;+;+;+;+;+;+;+;+;+;+;+;+;+;+;+;+;+;+;+;+;+;+;+;+;+;+;+;+;+;+;+;+;+	3938	chr11:832843-839831	378.229	796.213	331.171	1013.74	129.334	574.764	332.778	762.451	539.834	-0.392757	0.135088	-2.90741	0.00364433	0.100041
285	ENSG00000118971.7	CCND2	cyclin D2 [Source:HGNC Symbol;Acc:HGNC:1583]	chr12;chr12;chr12;chr12;chr12;chr12;chr12;chr12;chr12;chr12;chr12;chr12	4273772;4276005;4276064;4278668;4278760;4278760;4278800;4285275;4288842;4288842;4297757;4299860	4274235;4276220;4276220;4278919;4278919;4278919;4278919;4285476;4289161;4288990;4297968;4305350	+;+;+;+;+;+;+;+;+;+;+;+	7157	chr12:4273772-4305350	3002.7	5422.83	7223.62	2423.16	2908	6858.14	8275.92	3764.05	4984.8	0.251889	0.086598	2.90872	0.00362913	0.100041
286	ENSG00000132199.19	ENOSF1	enolase superfamily member 1 [Source:HGNC Symbol;Acc:HGNC:30365]	chr18;chr18;chr18;chr18;chr18;chr18;chr18;chr18;chr18;chr18;chr18;chr18;chr18;chr18;chr18;chr18;chr18;chr18;chr18;chr18;chr18;chr18;chr18;chr18;chr18;chr18;chr18;chr18;chr18;chr18;chr18;chr18;chr18;chr18;chr18;chr18;chr18;chr18;chr18;chr18;chr18;chr18;chr18;chr18;chr18;chr18;chr18;chr18;chr18;chr18;chr18;chr18;chr18;chr18;chr18;chr18;chr18;chr18;chr18;chr18;chr18;chr18;chr18;chr18;chr18;chr18;chr…	670324;670324;670324;673859;673900;673914;674001;674028;674039;674040;674161;674161;674161;674161;674181;674371;675321;675321;675321;675321;675321;675321;675321;675321;675321;675321;675321;675321;675321;675321;677345;677345;677345;677345;677345;677345;677345;677345;677345;677345;677345;677345;677743;677743;677743;677743;677743;677743;677743;677743;677743;677743;677743;677743;678309;678696;678696;…	673076;674406;673076;674406;674406;674406;674406;674406;674406;674406;674406;674406;674406;674406;674406;674406;675402;675402;675402;675402;675402;675560;675402;675402;675402;675402;675402;675402;675402;675402;677444;677444;677444;677444;677444;677444;677444;677444;677444;677444;677444;677444;677872;677872;677872;677872;677872;677872;677906;677872;677872;677872;677872;677872;678737;678737;678737;…	-;-;-;-;-;-;-;-;-;-;-;-;-;-;-;-;-;-;-;-;-;-;-;-;-;-;-;-;-;-;-;-;-;-;-;-;-;-;-;-;-;-;-;-;-;-;-;-;-;-;-;-;-;-;-;-;-;-;-;-;-;-;-;-;-;-;-;-;-;-;-;-;-;-;-;-;-;-;-;-;-;-;-;-;-;-;-;-;-;-;-;-;-;-;-;-;-;-;-;-;-;-;-;-;-;-;-;-;-;-;-;-;-;-;-;-;-;-;-;-;-;-;-;-;-;-;-;-;-;-;-;-;-;-;-;-;-;-;-;-;-;-;-;-;-;-;-;-;-;-;-;-;-;-;-;-;-;-;-;-;-;-;-;-;-;-;-;-;-;-;-;-;-;-;-;-;-;-;-;-;-;-;-;-;-;-;-;-;-;-;-;-;-;-;-;-;-;-;-;-…	11398	chr18:670324-712676	1162.85	214.548	343.09	170.046	1622.7	431.96	340.032	235.162	565.048	0.363688	0.125082	2.90759	0.00364227	0.100041
287	ENSG00000238164.6	TNFRSF14-AS1	TNFRSF14 antisense RNA 1 [Source:HGNC Symbol;Acc:HGNC:26966]	chr1;chr1;chr1;chr1;chr1;chr1;chr1;chr1;chr1;chr1;chr1;chr1;chr1;chr1;chr1;chr1;chr1;chr1;chr1	2549920;2549920;2549920;2550074;2550283;2550573;2550992;2550992;2550992;2551775;2553626;2554101;2554101;2554241;2554724;2555681;2556428;2556977;2556977	2550119;2550274;2550274;2550274;2550731;2550731;2551598;2554150;2552106;2552703;2553814;2554296;2554245;2554296;2556696;2555869;2556696;2557031;2557011	-;-;-;-;-;-;-;-;-;-;-;-;-;-;-;-;-;-;-	6137	chr1:2549920-2557031	2238.19	1776.46	2530.18	1995.86	3136.95	2262.69	2667.66	2221.62	2353.7	0.242884	0.083647	2.90368	0.00368809	0.100889
288	ENSG00000159399.9	HK2	hexokinase 2 [Source:HGNC Symbol;Acc:HGNC:4923]	chr2;chr2;chr2;chr2;chr2;chr2;chr2;chr2;chr2;chr2;chr2;chr2;chr2;chr2;chr2;chr2;chr2;chr2;chr2;chr2;chr2;chr2;chr2;chr2;chr2;chr2;chr2;chr2;chr2;chr2;chr2;chr2;chr2;chr2;chr2;chr2;chr2;chr2	74833981;74835170;74854293;74854293;74854333;74867636;74867636;74867636;74872300;74872300;74873276;74873276;74873844;74873844;74874266;74874266;74877166;74877166;74878688;74878688;74880265;74880265;74881711;74881711;74882120;74882120;74885494;74885494;74886294;74886294;74886490;74886490;74887903;74887903;74889245;74889245;74890797;74890797	74834643;74835338;74854455;74854455;74854455;74867907;74867784;74867784;74872419;74872419;74873371;74873371;74873943;74873943;74874449;74874449;74877321;74877321;74878921;74878921;74880569;74880569;74881859;74881859;74882239;74882239;74885589;74885589;74886393;74886393;74886673;74886673;74888058;74888058;74889478;74889478;74893359;74893359	+;+;+;+;+;+;+;+;+;+;+;+;+;+;+;+;+;+;+;+;+;+;+;+;+;+;+;+;+;+;+;+;+;+;+;+;+;+	6064	chr2:74833981-74893359	9272.65	14699.9	21597.7	11743	10950	17118.8	22674.2	13376.5	15179.1	0.171261	0.0591769	2.89405	0.00380305	0.103673
289	ENSG00000168014.16	C2CD3	C2 calcium dependent domain containing 3 [Source:HGNC Symbol;Acc:HGNC:24564]	chr11;chr11;chr11;chr11;chr11;chr11;chr11;chr11;chr11;chr11;chr11;chr11;chr11;chr11;chr11;chr11;chr11;chr11;chr11;chr11;chr11;chr11;chr11;chr11;chr11;chr11;chr11;chr11;chr11;chr11;chr11;chr11;chr11;chr11;chr11;chr11;chr11;chr11;chr11;chr11;chr11;chr11;chr11;chr11;chr11;chr11;chr11;chr11;chr11;chr11;chr11;chr11;chr11;chr11;chr11;chr11;chr11;chr11;chr11;chr11;chr11;chr11;chr11;chr11;chr11;chr11;chr…	74012714;74012718;74013444;74016599;74028287;74028287;74028287;74033351;74033351;74033351;74033830;74034432;74034434;74034442;74036128;74037478;74037478;74037478;74037478;74037478;74037478;74037478;74042054;74042054;74042054;74042054;74042054;74042054;74042054;74048205;74048205;74048205;74048205;74048205;74049337;74049337;74049337;74049337;74049337;74049519;74054607;74054607;74054607;74054607;740…	74013525;74013525;74013525;74016801;74028398;74028398;74028398;74033909;74034278;74034278;74034278;74034608;74034608;74034567;74036484;74037623;74037698;74037698;74037623;74037698;74037652;74037698;74042218;74042218;74042218;74042202;74042160;74042218;74042218;74048338;74048338;74048338;74048338;74048338;74049397;74049542;74049542;74049542;74049542;74049542;74054671;74054671;74054671;74054671;740…	-;-;-;-;-;-;-;-;-;-;-;-;-;-;-;-;-;-;-;-;-;-;-;-;-;-;-;-;-;-;-;-;-;-;-;-;-;-;-;-;-;-;-;-;-;-;-;-;-;-;-;-;-;-;-;-;-;-;-;-;-;-;-;-;-;-;-;-;-;-;-;-;-;-;-;-;-;-;-;-;-;-;-;-;-;-;-;-;-;-;-;-;-;-;-;-;-;-;-;-;-;-;-;-;-;-;-;-;-;-;-;-;-;-;-;-;-;-;-;-;-;-;-;-;-;-;-;-;-;-;-;-;-;-;-;-;-;-;-;-;-;-;-;-;-;-;-;-;-;-;-;-;-;-;-	12571	chr11:74012714-74171210	1461.61	1757.39	1826.98	2136.47	1816.3	2260.03	1936.82	2557.57	1969.15	0.23338	0.0807146	2.89143	0.00383496	0.104181
290	ENSG00000109323.9	MANBA	mannosidase beta [Source:HGNC Symbol;Acc:HGNC:6831]	chr4;chr4;chr4;chr4;chr4;chr4;chr4;chr4;chr4;chr4;chr4;chr4;chr4;chr4;chr4;chr4;chr4;chr4;chr4;chr4;chr4;chr4;chr4;chr4;chr4;chr4;chr4;chr4;chr4;chr4;chr4;chr4;chr4;chr4;chr4;chr4;chr4;chr4;chr4;chr4;chr4;chr4;chr4;chr4;chr4;chr4;chr4;chr4;chr4;chr4;chr4;chr4;chr4;chr4;chr4;chr4;chr4;chr4;chr4;chr4;chr4;chr4;chr4;chr4;chr4;chr4;chr4;chr4;chr4;chr4;chr4;chr4;chr4;chr4;chr4;chr4;chr4;chr4;chr4;chr4…	102630770;102631436;102631488;102631495;102631496;102631546;102631549;102631563;102631582;102631589;102631749;102631988;102633251;102634788;102634788;102634788;102634788;102634788;102634788;102634788;102634788;102634788;102634788;102634788;102634788;102635865;102635865;102635865;102635865;102635865;102635865;102635865;102635865;102635865;102635865;102635865;102635865;102635906;102639713;102639713…	102632281;102632281;102632281;102632281;102632281;102632281;102632281;102632281;102632281;102632281;102632281;102632281;102633473;102635045;102635045;102635045;102635045;102635045;102635045;102635045;102635045;102635045;102635045;102635045;102635045;102636007;102636007;102636007;102636007;102636007;102636007;102636007;102636007;102636007;102636007;102636007;102636007;102636007;102639857;102639857…	-;-;-;-;-;-;-;-;-;-;-;-;-;-;-;-;-;-;-;-;-;-;-;-;-;-;-;-;-;-;-;-;-;-;-;-;-;-;-;-;-;-;-;-;-;-;-;-;-;-;-;-;-;-;-;-;-;-;-;-;-;-;-;-;-;-;-;-;-;-;-;-;-;-;-;-;-;-;-;-;-;-;-;-;-;-;-;-;-;-;-;-;-;-;-;-;-;-;-;-;-;-;-;-;-;-;-;-;-;-;-;-;-;-;-;-;-;-;-;-;-;-;-;-;-;-;-;-;-;-;-;-;-;-;-;-;-;-;-;-;-;-;-;-;-;-;-;-;-;-;-;-;-;-;-;-;-;-;-;-;-;-;-;-;-;-;-;-;-;-;-;-;-;-;-;-;-;-;-;-;-;-;-;-;-;-;-;-;-;-;-;-;-;-;-;-;-;-;-;-…	11743	chr4:102630770-102760994	4546.8	4881.21	4552.12	5055.6	5154.87	5954.31	4903.71	5883.43	5116.51	0.187945	0.0653401	2.87642	0.00402216	0.108144
291	ENSG00000136874.10	STX17	syntaxin 17 [Source:HGNC Symbol;Acc:HGNC:11432]	chr9;chr9;chr9;chr9;chr9;chr9;chr9;chr9;chr9;chr9;chr9;chr9;chr9;chr9;chr9;chr9;chr9;chr9;chr9;chr9;chr9;chr9;chr9;chr9;chr9;chr9;chr9;chr9;chr9;chr9;chr9;chr9;chr9;chr9;chr9;chr9;chr9;chr9;chr9;chr9;chr9;chr9;chr9;chr9;chr9;chr9;chr9;chr9;chr9;chr9;chr9;chr9;chr9;chr9;chr9;chr9;chr9;chr9;chr9;chr9;chr9;chr9;chr9;chr9;chr9;chr9	99906633;99906671;99906673;99906677;99906678;99906696;99906709;99906712;99906742;99913990;99915178;99915178;99915178;99915178;99915178;99915178;99915178;99915178;99915178;99916049;99928778;99928778;99928778;99928778;99928778;99928778;99928778;99928778;99928778;99937908;99945719;99951060;99951060;99951060;99951060;99951060;99951060;99951060;99951060;99951060;99953994;99959917;99959917;99959917;999…	99906706;99906706;99906706;99906706;99906706;99906706;99907393;99907297;99907098;99914151;99915362;99915362;99915362;99915362;99915362;99915362;99915362;99915362;99915362;99916168;99928843;99928843;99928843;99928843;99929169;99928843;99928843;99928843;99928843;99938076;99945850;99951285;99951285;99951285;99951285;99951285;99951285;99951184;99951285;99951285;99954043;99960032;99960032;99960032;999…	+;+;+;+;+;+;+;+;+;+;+;+;+;+;+;+;+;+;+;+;+;+;+;+;+;+;+;+;+;+;+;+;+;+;+;+;+;+;+;+;+;+;+;+;+;+;+;+;+;+;+;+;+;+;+;+;+;+;+;+;+;+;+;+;+;+	4740	chr9:99906633-99970341	308.82	351.859	442.697	247.439	603.29	448.813	443.401	432.347	409.833	0.376393	0.130838	2.87679	0.00401744	0.108144
292	ENSG00000110876.9	SELPLG	selectin P ligand [Source:HGNC Symbol;Acc:HGNC:10722]	chr12;chr12;chr12;chr12;chr12;chr12	108622277;108622688;108622829;108623918;108631859;108633740	108624312;108623887;108624312;108624330;108632078;108633959	-;-;-;-;-;-	2494	chr12:108622277-108633959	3067.07	5344.64	6501.69	9718.78	2311.94	4803.01	6129.64	8343.14	5777.49	-0.201479	0.0700083	-2.87792	0.00400304	0.108144
293	ENSG00000066654.13	THUMPD1	THUMP domain containing 1 [Source:HGNC Symbol;Acc:HGNC:23807]	chr16;chr16;chr16;chr16;chr16;chr16;chr16;chr16;chr16;chr16;chr16;chr16;chr16;chr16;chr16;chr16;chr16;chr16;chr16;chr16;chr16;chr16;chr16;chr16;chr16;chr16	20702816;20718317;20721142;20731550;20733664;20735375;20736812;20736860;20736860;20737089;20737708;20737708;20737708;20737708;20737708;20738088;20738744;20738897;20738897;20738897;20738897;20741509;20741509;20741509;20741509;20741509	20703909;20718484;20721253;20731584;20736358;20737286;20737286;20737286;20737286;20737286;20737956;20737956;20737956;20738272;20737956;20738269;20739071;20739071;20739071;20739071;20739071;20741803;20741815;20741796;20742084;20741815	-;-;-;-;-;-;-;-;-;-;-;-;-;-;-;-;-;-;-;-;-;-;-;-;-;-	6501	chr16:20702816-20742084	3929.16	5422.83	5197.43	5030.53	4822.3	6099.77	5710.72	5718.38	5241.39	0.185932	0.0647753	2.87041	0.00409936	0.109797
294	ENSG00000025293.16	PHF20	PHD finger protein 20 [Source:HGNC Symbol;Acc:HGNC:16098]	chr20;chr20;chr20;chr20;chr20;chr20;chr20;chr20;chr20;chr20;chr20;chr20;chr20;chr20;chr20;chr20;chr20;chr20;chr20;chr20;chr20;chr20;chr20;chr20;chr20;chr20;chr20;chr20;chr20;chr20;chr20;chr20;chr20;chr20;chr20;chr20;chr20;chr20;chr20;chr20;chr20;chr20;chr20;chr20;chr20;chr20;chr20;chr20;chr20;chr20;chr20;chr20;chr20;chr20;chr20;chr20;chr20;chr20;chr20;chr20;chr20;chr20;chr20;chr20;chr20;chr20;chr…	35771974;35771983;35772012;35772022;35772026;35772026;35772026;35772033;35774488;35782328;35782328;35800094;35801491;35801491;35801491;35801491;35801491;35801491;35838355;35842573;35842573;35842573;35842573;35842573;35842573;35845385;35847350;35847350;35847350;35847350;35847350;35847350;35849389;35855231;35855254;35855301;35856356;35858302;35858302;35858302;35858302;35858302;35858302;35858302;358…	35772079;35772079;35772079;35772079;35772079;35772079;35772079;35772079;35775058;35782609;35782609;35800173;35801605;35801605;35801605;35801972;35801605;35801605;35838442;35842744;35842744;35842744;35842744;35842744;35842744;35845508;35847434;35847434;35847434;35847430;35847434;35847434;35849483;35855291;35855291;35855572;35856530;35858381;35858381;35858381;35858381;35858381;35858381;35858381;358…	+;+;+;+;+;+;+;+;+;+;+;+;+;+;+;+;+;+;+;+;+;+;+;+;+;+;+;+;+;+;+;+;+;+;+;+;+;+;+;+;+;+;+;+;+;+;+;+;+;+;+;+;+;+;+;+;+;+;+;+;+;+;+;+;+;+;+;+;+;+;+;+;+;+;+;+;+;+;+;+;+;+;+;+;+;+;+;+;+;+;+;+;+;+	8383	chr20:35771974-35950381	2211.03	3092.36	3578.18	3711.58	2479.03	4161.72	3914.45	4248.98	3424.67	0.213618	0.0744451	2.86947	0.00411163	0.109797
295	ENSG00000109971.13	HSPA8	heat shock protein family A (Hsp70) member 8 [Source:HGNC Symbol;Acc:HGNC:5241]	chr11;chr11;chr11;chr11;chr11;chr11;chr11;chr11;chr11;chr11;chr11;chr11;chr11;chr11;chr11;chr11;chr11;chr11;chr11;chr11;chr11;chr11;chr11;chr11;chr11;chr11;chr11;chr11;chr11;chr11;chr11;chr11;chr11;chr11;chr11;chr11;chr11;chr11;chr11;chr11;chr11;chr11;chr11;chr11;chr11;chr11;chr11;chr11;chr11;chr11;chr11;chr11;chr11;chr11;chr11;chr11;chr11;chr11;chr11;chr11;chr11;chr11;chr11;chr11;chr11;chr11;chr…	123057489;123057489;123057489;123057489;123057496;123057497;123057498;123057701;123057779;123057879;123058252;123058252;123058252;123058252;123058252;123058252;123058252;123058252;123058252;123058632;123058632;123058632;123058632;123058632;123058632;123058632;123058632;123058767;123058791;123059059;123059059;123059059;123059059;123059059;123059059;123059059;123059059;123059059;123059156;123059233…	123057828;123057919;123057919;123057919;123057919;123057919;123057919;123057919;123057919;123057919;123058484;123058484;123058484;123058484;123058484;123059261;123058484;123058484;123058484;123059097;123058830;123058830;123058830;123058830;123058830;123058830;123058830;123058830;123058830;123059103;123059448;123059261;123059261;123059261;123059261;123059261;123059261;123059261;123059261;123060028…	-;-;-;-;-;-;-;-;-;-;-;-;-;-;-;-;-;-;-;-;-;-;-;-;-;-;-;-;-;-;-;-;-;-;-;-;-;-;-;-;-;-;-;-;-;-;-;-;-;-;-;-;-;-;-;-;-;-;-;-;-;-;-;-;-;-;-;-;-;-;-;-;-;-;-;-;-;-;-;-;-;-;-;-;-;-;-;-;-;-;-;-;-;-;-;-;-;-;-;-;-;-;-;-;-;-;-;-;-;-;-;-;-;-;-;-;-;-;-;-;-	4849	chr11:123057489-123063230	3362.82	5051.9	5306.4	6223.03	2459.75	4197.2	5292.71	5303.56	4649.67	-0.218944	0.0764073	-2.86549	0.0041637	0.110811
296	ENSG00000160712.12	IL6R	interleukin 6 receptor [Source:HGNC Symbol;Acc:HGNC:6019]	chr1;chr1;chr1;chr1;chr1;chr1;chr1;chr1;chr1;chr1;chr1;chr1;chr1;chr1;chr1;chr1;chr1;chr1;chr1;chr1;chr1;chr1;chr1;chr1;chr1;chr1;chr1;chr1;chr1;chr1;chr1;chr1;chr1;chr1;chr1;chr1;chr1;chr1;chr1;chr1;chr1;chr1;chr1;chr1;chr1;chr1;chr1;chr1;chr1;chr1;chr1	154405193;154405193;154405223;154405615;154429196;154429196;154429196;154429196;154429343;154430483;154430483;154430483;154430483;154430483;154434519;154434519;154434519;154434519;154434519;154434653;154434990;154434990;154434990;154434990;154434990;154435010;154435969;154435969;154435969;154435969;154435969;154437435;154445047;154448125;154448125;154448125;154448125;154448125;154449911;154449911…	154405714;154405714;154405714;154405714;154429444;154429444;154429444;154429444;154429444;154430595;154430606;154430606;154430606;154430606;154434700;154434583;154434700;154434700;154434700;154434700;154435156;154435156;154435156;154435156;154435156;154435156;154436110;154436110;154436110;154436110;154436110;154437544;154445094;154448171;154448171;154448171;154448171;154448171;154449980;154449980…	+;+;+;+;+;+;+;+;+;+;+;+;+;+;+;+;+;+;+;+;+;+;+;+;+;+;+;+;+;+;+;+;+;+;+;+;+;+;+;+;+;+;+;+;+;+;+;+;+;+;+	6453	chr1:154405193-154469450	4103.18	3969.62	3733.13	4076.74	3068.66	3220.63	3516.38	3737.76	3678.26	-0.216286	0.0755442	-2.86303	0.00419607	0.111295
297	ENSG00000110934.10	BIN2	bridging integrator 2 [Source:HGNC Symbol;Acc:HGNC:1053]	chr12;chr12;chr12;chr12;chr12;chr12;chr12;chr12;chr12;chr12;chr12;chr12;chr12;chr12;chr12;chr12;chr12;chr12;chr12;chr12;chr12;chr12;chr12;chr12;chr12;chr12;chr12;chr12;chr12;chr12;chr12;chr12;chr12;chr12;chr12;chr12;chr12;chr12;chr12;chr12;chr12;chr12;chr12;chr12;chr12;chr12;chr12;chr12;chr12;chr12;chr12;chr12;chr12;chr12;chr12;chr12;chr12;chr12;chr12;chr12;chr12;chr12;chr12;chr12;chr12;chr12;chr…	51281038;51281038;51281038;51281038;51281282;51284716;51284716;51284716;51284716;51284716;51288108;51288108;51288108;51288108;51291591;51291591;51291591;51291591;51291591;51292162;51292202;51295796;51295796;51295796;51295796;51295796;51295796;51295796;51297089;51297089;51297089;51297089;51297089;51297089;51297089;51299203;51299203;51299203;51299203;51299203;51299607;51299607;51299607;51299607;512…	51281528;51281528;51281528;51281528;51281528;51284787;51284787;51284787;51284787;51284780;51288188;51288188;51288188;51288188;51292344;51292344;51292344;51292344;51292344;51292309;51292344;51295878;51295878;51295878;51295878;51295878;51295878;51295878;51297373;51297164;51297368;51297164;51297164;51297164;51297164;51299288;51299288;51299288;51299288;51299288;51299714;51299714;51299714;51299714;512…	-;-;-;-;-;-;-;-;-;-;-;-;-;-;-;-;-;-;-;-;-;-;-;-;-;-;-;-;-;-;-;-;-;-;-;-;-;-;-;-;-;-;-;-;-;-;-;-;-;-;-;-;-;-;-;-;-;-;-;-;-;-;-;-;-;-;-;-;-;-;-;-;-;-;-;-	4010	chr12:51281038-51324668	7352.33	12163.5	9918.12	14899.7	6038.52	10242	9257.03	13753.3	10453.1	-0.177507	0.0621165	-2.85764	0.004268	0.112665
298	ENSG00000135404.11	CD63	CD63 molecule [Source:HGNC Symbol;Acc:HGNC:1692]	chr12;chr12;chr12;chr12;chr12;chr12;chr12;chr12;chr12;chr12;chr12;chr12;chr12;chr12;chr12;chr12;chr12;chr12;chr12;chr12;chr12;chr12;chr12;chr12;chr12;chr12;chr12;chr12;chr12;chr12;chr12;chr12;chr12;chr12;chr12;chr12;chr12;chr12;chr12;chr12;chr12;chr12;chr12;chr12;chr12;chr12;chr12;chr12;chr12;chr12;chr12;chr12;chr12;chr12;chr12;chr12;chr12;chr12;chr12;chr12;chr12;chr12;chr12;chr12;chr12;chr12;chr…	55725323;55725443;55725448;55725448;55725470;55725470;55725470;55725482;55725487;55725507;55725535;55725546;55725553;55725812;55725813;55725813;55725813;55725813;55725813;55725813;55725813;55725813;55725813;55725813;55725813;55725813;55725813;55725819;55726121;55726121;55726121;55726121;55726121;55726121;55726121;55726121;55726121;55726121;55726121;55726121;55726121;55726121;55726700;55726700;557…	55725626;55725626;55725626;55725626;55725626;55725626;55725626;55725626;55725626;55725626;55725626;55725626;55725626;55725896;55725896;55725968;55725896;55725896;55725896;55725896;55725896;55725896;55725896;55725896;55725896;55725896;55725896;55725896;55726261;55726261;55726261;55726261;55726261;55726261;55726261;55726261;55726261;55726261;55726261;55726261;55726356;55726261;55726795;55726795;557…	-;-;-;-;-;-;-;-;-;-;-;-;-;-;-;-;-;-;-;-;-;-;-;-;-;-;-;-;-;-;-;-;-;-;-;-;-;-;-;-;-;-;-;-;-;-;-;-;-;-;-;-;-;-;-;-;-;-;-;-;-;-;-;-;-;-;-;-;-;-;-;-;-;-;-;-;-;-;-;-;-;-;-;-;-;-;-;-;-;-;-;-;-;-;-;-;-;-;-;-;-;-	2633	chr12:55725323-55729707	5896.75	5854.78	6011.31	6033.36	7117.37	6678.97	6513.2	6822.62	6366.05	0.179413	0.0627974	2.85702	0.00427643	0.112665
299	ENSG00000020633.18	RUNX3	runt related transcription factor 3 [Source:HGNC Symbol;Acc:HGNC:10473]	chr1;chr1;chr1;chr1;chr1;chr1;chr1;chr1;chr1;chr1;chr1;chr1;chr1;chr1;chr1;chr1;chr1;chr1;chr1;chr1;chr1;chr1;chr1;chr1;chr1;chr1	24899511;24899518;24901029;24902572;24907259;24907259;24907259;24907259;24919240;24919240;24919240;24919240;24927574;24927574;24927574;24927574;24928743;24929587;24929587;24929587;24929737;24964514;24964514;24964514;24964836;24965020	24902666;24902666;24902666;24902666;24907417;24907417;24907417;24907417;24919344;24919344;24919344;24919344;24927730;24927730;24927730;24927730;24928798;24929852;24929877;24929852;24929852;24964579;24964668;24965010;24964984;24965121	-;-;-;-;-;-;-;-;-;-;-;-;-;-;-;-;-;-;-;-;-;-;-;-;-;-	4523	chr1:24899511-24965121	6849.36	4729.6	4890.1	4500.77	6685.19	6247.01	5727.95	5738.83	5671.1	0.217912	0.0763172	2.85535	0.00429893	0.112666
300	ENSG00000169442.8	CD52	CD52 molecule [Source:HGNC Symbol;Acc:HGNC:1804]	chr1;chr1;chr1;chr1;chr1;chr1;chr1	26317957;26317958;26317958;26318528;26318528;26320171;26320171	26318071;26318071;26318071;26318640;26318994;26320324;26320523	+;+;+;+;+;+;+	935	chr1:26317957-26320523	1226.23	1362.62	2730.25	3378.03	845.891	1028.01	2500.82	3162.27	2029.26	-0.254725	0.089224	-2.85489	0.00430516	0.112666
301	ENSG00000055118.14	KCNH2	potassium voltage-gated channel subfamily H member 2 [Source:HGNC Symbol;Acc:HGNC:6251]	chr7;chr7;chr7;chr7;chr7;chr7;chr7;chr7;chr7;chr7;chr7;chr7;chr7;chr7;chr7;chr7;chr7;chr7;chr7;chr7;chr7;chr7;chr7;chr7;chr7;chr7;chr7;chr7;chr7;chr7;chr7;chr7;chr7;chr7;chr7;chr7;chr7;chr7;chr7;chr7;chr7;chr7;chr7;chr7;chr7;chr7;chr7;chr7;chr7;chr7;chr7;chr7;chr7;chr7	150944961;150944961;150946877;150946877;150947328;150947328;150947606;150947606;150948444;150948444;150948856;150948856;150949415;150949416;150949423;150949899;150950168;150950168;150950921;150950921;150950921;150950921;150950921;150950921;150951448;150951448;150951448;150951448;150951448;150952425;150952425;150952425;150952425;150952425;150952425;150955396;150955396;150955396;150957291;150957291…	150945514;150945514;150947054;150947054;150947514;150947514;150947878;150947878;150948543;150948543;150949049;150949049;150950420;150950420;150950420;150950420;150950420;150950420;150951120;150951120;150951835;150951120;150951120;150951120;150951835;150951835;150951835;150951835;150951835;150952853;150952853;150952853;150952853;150952853;150952853;150955810;150955828;150955906;150957502;150957502…	-;-;-;-;-;-;-;-;-;-;-;-;-;-;-;-;-;-;-;-;-;-;-;-;-;-;-;-;-;-;-;-;-;-;-;-;-;-;-;-;-;-;-;-;-;-;-;-;-;-;-;-;-;-	5877	chr7:150944961-150978315	560.302	492.031	454.616	342.272	494.842	977.454	691.851	503.918	564.661	0.364753	0.128208	2.84501	0.00444099	0.115835
302	ENSG00000120262.9	CCDC170	coiled-coil domain containing 170 [Source:HGNC Symbol;Acc:HGNC:21177]	chr6;chr6;chr6;chr6;chr6;chr6;chr6;chr6;chr6;chr6;chr6;chr6;chr6;chr6;chr6;chr6;chr6	151494030;151536271;151536318;151538045;151538045;151544572;151544572;151548304;151573174;151585889;151593028;151593107;151596335;151596335;151615443;151615443;151617947	151494185;151536446;151536446;151538301;151538301;151544694;151544716;151548489;151573491;151586089;151593280;151593280;151596577;151596577;151615520;151615679;151621193	+;+;+;+;+;+;+;+;+;+;+;+;+;+;+;+;+	5419	chr6:151494030-151621193	338.998	276.529	569.547	1011.55	254.651	265.208	286.534	753.687	469.588	-0.357426	0.125987	-2.83701	0.00455386	0.118385
303	ENSG00000169826.7	CSGALNACT2	chondroitin sulfate N-acetylgalactosaminyltransferase 2 [Source:HGNC Symbol;Acc:HGNC:24292]	chr10;chr10;chr10;chr10;chr10;chr10;chr10;chr10	43138486;43154897;43158715;43160494;43163866;43167004;43175951;43183250	43138567;43155810;43158931;43160595;43164044;43167098;43176032;43185308	+;+;+;+;+;+;+;+	3730	chr10:43138486-43185308	1859.96	2201.74	2267.97	1999.13	2052.47	2671.59	2660.41	2393.98	2263.41	0.211778	0.0746808	2.83578	0.00457142	0.11845
304	ENSG00000118855.18	MFSD1	major facilitator superfamily domain containing 1 [Source:HGNC Symbol;Acc:HGNC:25874]	chr3;chr3;chr3;chr3;chr3;chr3;chr3;chr3;chr3;chr3;chr3;chr3;chr3;chr3;chr3;chr3;chr3;chr3;chr3;chr3;chr3;chr3;chr3;chr3;chr3;chr3;chr3;chr3;chr3;chr3;chr3;chr3;chr3;chr3;chr3;chr3;chr3;chr3;chr3;chr3;chr3;chr3;chr3;chr3;chr3;chr3;chr3;chr3;chr3;chr3;chr3;chr3;chr3;chr3;chr3;chr3;chr3;chr3;chr3;chr3;chr3;chr3;chr3;chr3;chr3;chr3;chr3;chr3;chr3;chr3;chr3;chr3;chr3;chr3;chr3;chr3;chr3;chr3;chr3;chr3…	158732198;158732357;158733951;158747577;158801865;158801926;158801926;158802051;158802057;158802091;158802137;158802156;158802379;158802486;158804231;158804319;158804319;158804319;158804319;158804319;158804319;158804319;158804319;158804319;158804319;158804319;158804319;158804323;158805341;158805362;158805362;158805362;158805362;158805362;158805362;158805362;158805362;158805362;158807040;158807040…	158732528;158732528;158734037;158748049;158802315;158802315;158802315;158802315;158802315;158802315;158802315;158802284;158802567;158802615;158804371;158804371;158804371;158804371;158804371;158804371;158804371;158804371;158804371;158804371;158804371;158804371;158804371;158804371;158805474;158805474;158805474;158805474;158805474;158805474;158805474;158805474;158805474;158805474;158807082;158807082…	+;+;+;+;+;+;+;+;+;+;+;+;+;+;+;+;+;+;+;+;+;+;+;+;+;+;+;+;+;+;+;+;+;+;+;+;+;+;+;+;+;+;+;+;+;+;+;+;+;+;+;+;+;+;+;+;+;+;+;+;+;+;+;+;+;+;+;+;+;+;+;+;+;+;+;+;+;+;+;+;+;+;+;+;+;+;+;+;+;+;+;+;+;+;+;+;+;+;+;+;+;+;+;+;+;+;+;+;+;+;+;+;+;+;+;+;+;+;+;+;+;+;+;+;+;+;+;+;+;+;+;+;+;+;+;+;+;+;+;+;+;+;+;+;+;+;+;+;+;+;+;+;+;+;+;+;+;+;+;+;+;+;+;+;+;+;+;+;+	5288	chr3:158732198-158829719	1523.98	2042.5	1957.23	1302.6	1609.04	2500.4	2256	1865.23	1882.12	0.244832	0.0863864	2.83415	0.00459481	0.118664
305	ENSG00000147454.13	SLC25A37	solute carrier family 25 member 37 [Source:HGNC Symbol;Acc:HGNC:29786]	chr8;chr8;chr8;chr8;chr8;chr8;chr8;chr8;chr8;chr8;chr8;chr8;chr8;chr8;chr8;chr8;chr8;chr8;chr8;chr8;chr8;chr8;chr8;chr8;chr8;chr8;chr8;chr8;chr8;chr8;chr8;chr8;chr8;chr8;chr8;chr8;chr8;chr8	23528805;23528956;23528956;23528967;23528975;23529053;23529060;23531685;23541470;23541562;23541687;23543088;23543088;23566108;23566108;23566108;23566108;23566108;23566108;23566108;23566108;23566108;23566683;23566776;23568259;23568322;23568322;23568322;23568322;23568322;23571335;23571335;23571335;23571335;23571335;23571335;23571335;23571475	23529212;23529212;23529212;23529212;23529212;23529212;23529212;23531925;23541856;23541856;23541839;23543211;23543211;23566385;23566378;23568965;23568378;23566336;23568378;23566813;23566336;23566336;23566940;23566965;23568378;23568378;23568378;23568378;23568378;23568378;23571590;23571590;23572203;23572221;23571463;23572203;23575463;23571858	+;+;+;+;+;+;+;+;+;+;+;+;+;+;+;+;+;+;+;+;+;+;+;+;+;+;+;+;+;+;+;+;+;+;+;+;+;+	8147	chr8:23528805-23575463	1339.9	1312.08	2163.26	997.385	1400.98	1766.87	2473.62	1368.61	1602.84	0.253276	0.0895295	2.82897	0.00466981	0.119813
306	ENSG00000272669.1	AL021707.6	novel transcript, antisense to SUN2	chr22	38742625	38743115	+	491	chr22:38742625-38743115	128.759	197.384	272.429	213.648	318.113	379.628	284.72	264.375	257.382	0.399169	0.141075	2.82948	0.00466234	0.119813
307	ENSG00000133872.13	SARAF	store-operated calcium entry associated regulatory factor [Source:HGNC Symbol;Acc:HGNC:28789]	chr8;chr8;chr8;chr8;chr8;chr8;chr8;chr8;chr8;chr8;chr8;chr8;chr8;chr8;chr8;chr8;chr8;chr8;chr8;chr8;chr8;chr8;chr8;chr8;chr8;chr8;chr8;chr8;chr8;chr8;chr8;chr8;chr8;chr8;chr8;chr8;chr8;chr8;chr8;chr8;chr8;chr8;chr8;chr8;chr8;chr8;chr8;chr8;chr8;chr8;chr8;chr8;chr8;chr8;chr8	30063012;30063012;30063098;30063126;30063130;30063795;30063853;30065712;30065874;30065988;30065988;30065988;30065988;30065988;30066028;30066777;30066777;30066777;30066777;30066777;30066777;30066777;30066777;30066904;30069642;30069642;30069642;30069642;30069642;30069642;30069642;30069642;30069642;30069793;30069874;30073694;30073877;30073877;30073877;30073877;30073877;30073877;30073879;30078212;300…	30063913;30063913;30063913;30063913;30063913;30063913;30063897;30066139;30066139;30066139;30066067;30066139;30066139;30066139;30066139;30066918;30067053;30066918;30066918;30066918;30066918;30066918;30066918;30066918;30070059;30069949;30070059;30070059;30070035;30070059;30070059;30070059;30070059;30070059;30070059;30074055;30074028;30073988;30074055;30074055;30074051;30074055;30074055;30078256;300…	-;-;-;-;-;-;-;-;-;-;-;-;-;-;-;-;-;-;-;-;-;-;-;-;-;-;-;-;-;-;-;-;-;-;-;-;-;-;-;-;-;-;-;-;-;-;-;-;-;-;-;-;-;-;-	2990	chr8:30063012-30083208	3307.49	5125.32	5433.26	4210.82	3604.47	6099.77	5954.64	5141.43	4859.65	0.187766	0.066432	2.82645	0.00470677	0.120368
308	ENSG00000142657.20	PGD	phosphogluconate dehydrogenase [Source:HGNC Symbol;Acc:HGNC:8891]	chr1;chr1;chr1;chr1;chr1;chr1;chr1;chr1;chr1;chr1;chr1;chr1;chr1;chr1;chr1;chr1;chr1;chr1;chr1;chr1;chr1;chr1;chr1;chr1;chr1;chr1;chr1;chr1;chr1;chr1;chr1;chr1;chr1;chr1;chr1;chr1;chr1;chr1;chr1;chr1;chr1;chr1;chr1;chr1;chr1;chr1;chr1;chr1;chr1;chr1;chr1;chr1;chr1;chr1	10398592;10399044;10399073;10399080;10399112;10399498;10399629;10399629;10399629;10399629;10399629;10399632;10400376;10400393;10400393;10400393;10400393;10403071;10403071;10403071;10403071;10404161;10404161;10404161;10404161;10404161;10408071;10408071;10408071;10408071;10411418;10411418;10411418;10411418;10412834;10413062;10413062;10413062;10415292;10416987;10416987;10416987;10416987;10417376;104…	10398751;10399125;10399125;10399125;10399125;10399704;10399704;10399704;10400008;10399704;10399704;10399704;10400572;10400572;10400572;10400572;10400572;10403136;10403136;10403136;10403136;10404279;10404279;10404276;10404279;10404279;10408140;10408140;10408140;10408140;10411552;10411552;10411552;10411552;10413251;10413251;10413251;10413251;10415392;10417044;10417117;10417117;10417117;10417509;104…	+;+;+;+;+;+;+;+;+;+;+;+;+;+;+;+;+;+;+;+;+;+;+;+;+;+;+;+;+;+;+;+;+;+;+;+;+;+;+;+;+;+;+;+;+;+;+;+;+;+;+;+;+;+	2966	chr1:10398592-10420144	14955.1	23323.8	30977.7	32703.3	11495.4	22575.5	27490.9	29101.7	24077.9	-0.181346	0.064254	-2.82233	0.00476764	0.121528
309	ENSG00000112137.17	PHACTR1	phosphatase and actin regulator 1 [Source:HGNC Symbol;Acc:HGNC:20990]	chr6;chr6;chr6;chr6;chr6;chr6;chr6;chr6;chr6;chr6;chr6;chr6;chr6;chr6;chr6;chr6;chr6;chr6;chr6;chr6;chr6;chr6;chr6;chr6;chr6;chr6;chr6;chr6;chr6;chr6;chr6;chr6;chr6;chr6;chr6;chr6;chr6;chr6;chr6;chr6;chr6;chr6;chr6;chr6;chr6;chr6;chr6;chr6;chr6;chr6;chr6;chr6;chr6;chr6;chr6;chr6;chr6;chr6	12716805;12717509;12717661;12718310;12718699;12718699;12718699;12749435;12749644;12749644;12749644;12933633;12957359;13053365;13053365;13053365;13053365;13053457;13160204;13160204;13160204;13160204;13160204;13182519;13182519;13182519;13182519;13182519;13184799;13184799;13205815;13205815;13227816;13227816;13230037;13230037;13230174;13272212;13272672;13272757;13272860;13272860;13272860;13278002;132…	12716896;12717553;12717743;12718440;12718847;12718847;12718847;12749790;12749790;12749790;12749790;12934000;12957751;13053529;13053529;13053529;13053529;13053529;13160284;13160284;13160284;13160284;13160284;13182686;13182686;13182578;13182686;13182686;13185005;13184820;13206136;13206136;13228063;13228063;13230193;13230193;13230404;13272468;13272915;13272915;13272915;13276123;13272915;13278329;132…	+;+;+;+;+;+;+;+;+;+;+;+;+;+;+;+;+;+;+;+;+;+;+;+;+;+;+;+;+;+;+;+;+;+;+;+;+;+;+;+;+;+;+;+;+;+;+;+;+;+;+;+;+;+;+;+;+;+	11198	chr6:12716805-13290484	616.634	174.499	120.039	126.444	1089.3	224.406	195.858	132.918	335.012	0.370954	0.131738	2.81584	0.00486492	0.123607
310	ENSG00000238121.5	LINC00426	long intergenic non-protein coding RNA 426 [Source:HGNC Symbol;Acc:HGNC:42761]	chr13;chr13;chr13;chr13;chr13;chr13;chr13;chr13;chr13;chr13;chr13;chr13;chr13;chr13;chr13;chr13;chr13;chr13;chr13;chr13;chr13;chr13;chr13;chr13;chr13;chr13;chr13;chr13;chr13;chr13;chr13;chr13;chr13;chr13;chr13;chr13;chr13;chr13;chr13	30340270;30341359;30342460;30357265;30357742;30357742;30357745;30358254;30358254;30358254;30358254;30363161;30363161;30363161;30363161;30363161;30363161;30363176;30364069;30364069;30364069;30365470;30367601;30367601;30367601;30370472;30372285;30372285;30372285;30372285;30372285;30372822;30373783;30373783;30374003;30375467;30375467;30376827;30376827	30341468;30341596;30342886;30357392;30357889;30357889;30357889;30358376;30358376;30358376;30358376;30363226;30363226;30363226;30363226;30363226;30363226;30363226;30364196;30364205;30364205;30365761;30367717;30367717;30367667;30370525;30372374;30372374;30372374;30372374;30372374;30373032;30373914;30373899;30374093;30375776;30375776;30376964;30377145	-;-;-;-;-;-;-;-;-;-;-;-;-;-;-;-;-;-;-;-;-;-;-;-;-;-;-;-;-;-;-;-;-;-;-;-;-;-;-	3972	chr13:30340270-30377145	1022.02	276.529	136.214	116.634	1462.03	335.279	145.08	257.071	468.858	0.361891	0.128727	2.81131	0.00493399	0.124957
311	ENSG00000127948.15	POR	cytochrome p450 oxidoreductase [Source:HGNC Symbol;Acc:HGNC:9208]	chr7;chr7;chr7;chr7;chr7;chr7;chr7;chr7;chr7;chr7;chr7;chr7;chr7;chr7;chr7;chr7;chr7;chr7;chr7;chr7;chr7;chr7;chr7;chr7;chr7;chr7;chr7;chr7;chr7;chr7;chr7;chr7;chr7;chr7;chr7;chr7;chr7;chr7;chr7;chr7;chr7;chr7;chr7;chr7;chr7;chr7;chr7;chr7;chr7;chr7;chr7;chr7;chr7;chr7;chr7;chr7;chr7;chr7;chr7;chr7;chr7;chr7;chr7;chr7;chr7;chr7;chr7;chr7;chr7;chr7;chr7;chr7;chr7;chr7;chr7;chr7;chr7;chr7;chr7;chr7…	75899200;75907576;75915079;75915149;75915157;75915157;75915164;75915174;75915182;75915661;75918644;75921161;75945322;75946772;75953989;75953989;75953989;75953989;75953989;75953989;75953989;75953989;75953989;75953989;75953989;75953989;75953989;75953989;75954076;75967843;75967845;75967845;75970987;75972413;75972413;75972413;75972413;75972413;75972413;75972413;75972413;75972413;75972413;75972413;759…	75899272;75907631;75915179;75915179;75915666;75915179;75915179;75915209;75915209;75915767;75918701;75921251;75945392;75947244;75954180;75954180;75954180;75954180;75954180;75954180;75954180;75954180;75954109;75954180;75954180;75954180;75954180;75954180;75954180;75968128;75968277;75968128;75971092;75972461;75972461;75972461;75972461;75972461;75972461;75972461;75972461;75972461;75972461;75972461;759…	+;+;+;+;+;+;+;+;+;+;+;+;+;+;+;+;+;+;+;+;+;+;+;+;+;+;+;+;+;+;+;+;+;+;+;+;+;+;+;+;+;+;+;+;+;+;+;+;+;+;+;+;+;+;+;+;+;+;+;+;+;+;+;+;+;+;+;+;+;+;+;+;+;+;+;+;+;+;+;+;+;+;+;+;+;+;+;+;+;+;+;+;+;+;+;+;+;+;+;+;+;+;+;+;+;+;+;+;+;+;+;+;+;+;+;+;+;+;+;+;+;+;+;+;+;+;+;+;+;+;+;+;+;+;+;+;+;+;+;+;+;+;+;+;+;+;+;+;+;+;+;+;+;+;+	6112	chr7:75899200-75986855	2631.51	2230.35	3114.2	2603.01	2510.36	3294.25	3782.06	3280.58	2930.79	0.248612	0.0884983	2.80923	0.00496597	0.124961
312	ENSG00000136026.13	CKAP4	cytoskeleton associated protein 4 [Source:NCBI gene;Acc:10970]	chr12;chr12;chr12;chr12;chr12;chr12;chr12;chr12;chr12	106237877;106239894;106240322;106247369;106254078;106276415;106276415;106304012;106304012	106240349;106240349;106240349;106247988;106254219;106276549;106276549;106304279;106304251	-;-;-;-;-;-;-;-;-	3638	chr12:106237877-106304279	1078.36	605.503	611.262	1499.89	792.069	494.936	584.855	1013.68	835.069	-0.29302	0.1043	-2.80939	0.00496356	0.124961
313	ENSG00000163221.8	S100A12	S100 calcium binding protein A12 [Source:HGNC Symbol;Acc:HGNC:10489]	chr1;chr1;chr1	153373706;153374455;153375552	153373967;153374612;153375649	-;-;-	518	chr1:153373706-153375649	1036.11	86.7729	77.472	101.374	532.598	61.2017	58.0321	81.7955	254.419	-0.387977	0.138338	-2.80455	0.00503865	0.12517
314	ENSG00000138386.16	NAB1	NGFI-A binding protein 1 [Source:HGNC Symbol;Acc:HGNC:7626]	chr2;chr2;chr2;chr2;chr2;chr2;chr2;chr2;chr2;chr2;chr2;chr2;chr2;chr2;chr2;chr2;chr2;chr2;chr2;chr2;chr2;chr2;chr2;chr2;chr2;chr2;chr2;chr2;chr2;chr2;chr2;chr2;chr2;chr2;chr2;chr2;chr2;chr2;chr2;chr2;chr2;chr2;chr2;chr2;chr2;chr2	190646746;190648895;190648898;190649070;190649233;190649831;190649846;190653725;190653731;190655977;190655977;190655977;190659059;190659158;190659158;190659158;190659158;190659158;190659158;190659277;190659830;190659857;190670326;190670326;190670326;190670326;190673101;190673101;190673101;190673101;190683738;190683738;190683738;190683738;190685476;190685476;190685476;190685479;190687201;190687201…	190646858;190648971;190648971;190649360;190649360;190649982;190649982;190653780;190653780;190656159;190656153;190656153;190659995;190659362;190659995;190659476;190659995;190659634;190659648;190659585;190659995;190659995;190670459;190670459;190670459;190670459;190673152;190673152;190673152;190673152;190683827;190683827;190683827;190683827;190685638;190685638;190685638;190685638;190687317;190687317…	+;+;+;+;+;+;+;+;+;+;+;+;+;+;+;+;+;+;+;+;+;+;+;+;+;+;+;+;+;+;+;+;+;+;+;+;+;+;+;+;+;+;+;+;+;+	4887	chr2:190646746-190692766	551.249	634.11	841.976	1039.9	861.957	883.434	920.353	1167.05	862.502	0.296274	0.105682	2.80344	0.00505607	0.12517
315	ENSG00000178623.11	GPR35	G protein-coupled receptor 35 [Source:HGNC Symbol;Acc:HGNC:4492]	chr2;chr2;chr2;chr2;chr2;chr2;chr2;chr2;chr2;chr2;chr2;chr2;chr2;chr2;chr2;chr2;chr2	240605431;240605445;240606387;240606387;240616388;240616388;240617090;240617204;240618888;240618888;240618943;240625245;240627433;240629949;240629949;240629949;240629949	240605570;240605570;240606612;240606612;240616511;240616511;240617393;240617393;240619031;240619031;240619031;240625568;240631253;240631258;240631170;240630882;240631259	+;+;+;+;+;+;+;+;+;+;+;+;+;+;+;+;+	5089	chr2:240605431-240631259	408.407	636.97	308.185	1062.79	329.359	438.169	221.247	911.435	539.57	-0.314193	0.112109	-2.80256	0.00506994	0.12517
316	ENSG00000064225.12	ST3GAL6	ST3 beta-galactoside alpha-2,3-sialyltransferase 6 [Source:HGNC Symbol;Acc:HGNC:18080]	chr3;chr3;chr3;chr3;chr3;chr3;chr3;chr3;chr3;chr3;chr3;chr3;chr3;chr3;chr3;chr3;chr3;chr3;chr3;chr3;chr3;chr3;chr3;chr3;chr3;chr3;chr3;chr3;chr3;chr3;chr3;chr3;chr3;chr3;chr3;chr3;chr3;chr3;chr3;chr3;chr3;chr3;chr3;chr3;chr3;chr3;chr3;chr3;chr3;chr3;chr3;chr3;chr3;chr3;chr3;chr3;chr3;chr3;chr3;chr3;chr3;chr3;chr3;chr3;chr3;chr3;chr3;chr3;chr3;chr3;chr3;chr3;chr3;chr3;chr3;chr3;chr3;chr3;chr3;chr3…	98732236;98732236;98732255;98732265;98732266;98732369;98732379;98732450;98732475;98732691;98732704;98732704;98732714;98732714;98733456;98756369;98756369;98756369;98756369;98763309;98763317;98763321;98763340;98763348;98763353;98768430;98768430;98768430;98768430;98768430;98768430;98768430;98768430;98768430;98768430;98768430;98768430;98768430;98768430;98768430;98768430;98768439;98770389;98770879;987…	98732532;98732532;98732532;98732532;98732532;98732532;98732532;98732532;98732532;98732743;98733011;98733011;98733011;98733011;98733591;98756546;98756540;98756540;98756540;98763431;98763431;98763431;98763439;98763439;98763431;98768529;98768529;98768529;98768529;98768529;98768529;98768529;98768529;98768529;98768529;98768529;98768529;98768529;98768529;98768529;98768529;98768529;98770498;98770956;987…	+;+;+;+;+;+;+;+;+;+;+;+;+;+;+;+;+;+;+;+;+;+;+;+;+;+;+;+;+;+;+;+;+;+;+;+;+;+;+;+;+;+;+;+;+;+;+;+;+;+;+;+;+;+;+;+;+;+;+;+;+;+;+;+;+;+;+;+;+;+;+;+;+;+;+;+;+;+;+;+;+;+;+;+;+;+;+;+;+;+;+;+;+;+;+;+;+;+;+;+;+;+;+;+;+;+;+;+;+;+;+;+;+;+;+;+;+;+;+;+;+;+;+;+;+;+;+;+;+;+;+;+;+;+;+;+;+;+;+;+;+;+;+;+;+;+;+;+;+;+;+;+;+;+;+;+;+;+;+;+;+;+;+;+;+;+;+;+;+;+;+;+;+;+;+;+;+;+;+;+;+;+;+;+;+;+;+	6288	chr3:98732236-98821201	1531.02	1735.46	1594.56	1395.25	1771.31	2032.96	1758.19	1939.72	1719.81	0.237638	0.084651	2.80727	0.00499628	0.12517
317	ENSG00000178764.7	ZHX2	zinc fingers and homeoboxes 2 [Source:HGNC Symbol;Acc:HGNC:18513]	chr8;chr8;chr8;chr8;chr8;chr8	122781394;122863385;122863477;122951292;122951292;122973242	122781946;122863539;122863539;122952009;122954028;122974512	+;+;+;+;+;+	4716	chr8:122781394-122974512	1630.61	1634.38	1897.64	1555.48	2034.8	2136.74	2003.92	1830.17	1840.47	0.232071	0.0827624	2.80406	0.00504634	0.12517
318	ENSG00000183530.13	PRR14L	proline rich 14 like [Source:HGNC Symbol;Acc:HGNC:28738]	chr22;chr22;chr22;chr22;chr22;chr22;chr22;chr22;chr22;chr22;chr22;chr22;chr22;chr22;chr22;chr22;chr22;chr22;chr22;chr22;chr22;chr22;chr22;chr22;chr22;chr22;chr22;chr22;chr22;chr22;chr22;chr22;chr22	31676256;31681347;31681350;31683629;31685042;31688156;31688156;31688156;31688156;31701656;31701656;31701656;31703550;31703550;31703550;31703550;31704444;31704655;31704655;31704655;31712083;31712083;31712083;31712083;31716727;31725538;31725538;31725544;31738387;31738387;31749993;31749993;31750072	31677018;31685803;31682134;31685803;31685803;31688227;31688227;31688227;31688227;31701762;31701762;31701762;31703721;31703718;31703721;31703721;31704726;31704726;31704726;31704726;31712347;31713845;31717291;31712745;31717291;31725610;31725610;31725610;31738911;31738911;31750072;31750131;31750140	-;-;-;-;-;-;-;-;-;-;-;-;-;-;-;-;-;-;-;-;-;-;-;-;-;-;-;-;-;-;-;-;-	11809	chr22:31676256-31750140	6569.72	8469.41	9180	9069.12	8005.03	10476.1	9181.77	10518	8933.65	0.189762	0.0676609	2.80461	0.00503777	0.12517
319	ENSG00000127526.14	SLC35E1	solute carrier family 35 member E1 [Source:HGNC Symbol;Acc:HGNC:20803]	chr19;chr19;chr19;chr19;chr19;chr19;chr19;chr19;chr19;chr19;chr19;chr19;chr19;chr19;chr19;chr19;chr19;chr19;chr19;chr19;chr19;chr19;chr19;chr19;chr19;chr19;chr19;chr19;chr19;chr19;chr19;chr19;chr19;chr19;chr19	16549831;16549831;16550850;16551759;16551993;16552050;16553371;16553389;16553817;16553849;16555152;16555152;16555152;16555152;16555152;16555152;16555349;16556923;16564154;16565037;16565228;16566532;16566532;16566532;16566532;16568032;16568032;16568032;16571512;16571512;16571512;16571512;16571944;16571944;16571944	16550470;16553909;16553909;16551868;16552328;16552333;16553909;16553909;16553909;16553909;16555601;16555397;16555397;16555397;16555397;16555397;16555840;16557135;16564255;16565132;16566657;16566591;16566657;16566657;16566657;16568169;16568169;16568169;16571582;16571582;16571582;16571536;16572209;16572304;16572382	-;-;-;-;-;-;-;-;-;-;-;-;-;-;-;-;-;-;-;-;-;-;-;-;-;-;-;-;-;-;-;-;-;-;-	7257	chr19:16549831-16572382	1683.92	1753.58	2115.58	1993.68	1803.44	2194.39	2539.81	2392.52	2059.62	0.218971	0.078208	2.79985	0.00511256	0.125827
320	ENSG00000082898.16	XPO1	exportin 1 [Source:HGNC Symbol;Acc:HGNC:12825]	chr2;chr2;chr2;chr2;chr2;chr2;chr2;chr2;chr2;chr2;chr2;chr2;chr2;chr2;chr2;chr2;chr2;chr2;chr2;chr2;chr2;chr2;chr2;chr2;chr2;chr2;chr2;chr2;chr2;chr2;chr2;chr2;chr2;chr2;chr2;chr2;chr2;chr2;chr2;chr2;chr2;chr2;chr2;chr2;chr2;chr2;chr2;chr2;chr2;chr2;chr2;chr2;chr2;chr2;chr2;chr2;chr2;chr2;chr2;chr2;chr2;chr2;chr2;chr2;chr2;chr2;chr2;chr2;chr2;chr2;chr2;chr2;chr2;chr2;chr2;chr2;chr2;chr2;chr2;chr2…	61477849;61477934;61477935;61478338;61478700;61481185;61481185;61481185;61481185;61481185;61482380;61482380;61482380;61482380;61482380;61482625;61482625;61482957;61482957;61482957;61482957;61482957;61483937;61483937;61483937;61483937;61483937;61483937;61483937;61485584;61485768;61485768;61485768;61485768;61485768;61485768;61488165;61488165;61488165;61488165;61488165;61488165;61488165;61488588;614…	61478966;61478966;61478966;61478966;61478966;61481281;61481281;61481281;61481281;61481281;61482539;61482539;61482539;61482539;61482539;61483091;61483091;61483091;61483091;61483091;61483091;61483091;61485962;61484105;61484105;61484105;61484105;61484105;61484105;61485962;61485958;61485962;61485962;61485962;61485962;61485962;61488271;61488271;61488271;61488271;61488271;61488271;61488271;61488663;614…	-;-;-;-;-;-;-;-;-;-;-;-;-;-;-;-;-;-;-;-;-;-;-;-;-;-;-;-;-;-;-;-;-;-;-;-;-;-;-;-;-;-;-;-;-;-;-;-;-;-;-;-;-;-;-;-;-;-;-;-;-;-;-;-;-;-;-;-;-;-;-;-;-;-;-;-;-;-;-;-;-;-;-;-;-;-;-;-;-;-;-;-;-;-;-;-;-;-;-;-;-;-;-;-;-;-;-;-;-;-;-;-;-;-;-;-;-;-;-;-;-;-;-;-;-;-;-;-;-;-;-;-;-;-;-;-;-;-;-;-;-;-;-;-;-;-;-;-;-;-;-;-;-;-;-;-;-;-;-;-;-;-;-;-;-;-;-;-;-;-;-;-;-;-;-;-;-;-;-;-;-;-	11708	chr2:61477849-61538626	6029.53	2377.2	2339.48	1921.74	7067.57	2947.44	2363.9	2487.46	3441.79	0.213541	0.0763475	2.79696	0.00515859	0.126168
321	ENSG00000260727.1	SLC7A5P1	solute carrier family 7 member 5 pseudogene 1 [Source:HGNC Symbol;Acc:HGNC:29458]	chr16	29613104	29613640	-	537	chr16:29613104-29613640	969.715	315.624	131.106	109.004	351.049	200.458	99.7427	118.311	286.876	-0.398004	0.142253	-2.79785	0.00514436	0.126168
322	ENSG00000196405.12	EVL	Enah/Vasp-like [Source:HGNC Symbol;Acc:HGNC:20234]	chr14;chr14;chr14;chr14;chr14;chr14;chr14;chr14;chr14;chr14;chr14;chr14;chr14;chr14;chr14;chr14;chr14;chr14;chr14;chr14;chr14;chr14;chr14;chr14;chr14;chr14;chr14;chr14;chr14;chr14;chr14;chr14;chr14;chr14;chr14;chr14;chr14;chr14;chr14;chr14;chr14;chr14;chr14;chr14;chr14;chr14;chr14;chr14;chr14;chr14;chr14;chr14;chr14;chr14;chr14;chr14;chr14;chr14;chr14;chr14;chr14;chr14;chr14;chr14;chr14;chr14;chr…	99971449;100019382;100019576;100065278;100065417;100065421;100065421;100065425;100065430;100065432;100065445;100066437;100074503;100074503;100084687;100084687;100084687;100084687;100084687;100084687;100084687;100084687;100084687;100084687;100084687;100084687;100084831;100096947;100097481;100097481;100097481;100097481;100097481;100097481;100097481;100097481;100097481;100097481;100097481;100097481;…	99972057;100019687;100019687;100065511;100065511;100065511;100065511;100065511;100065511;100065511;100065511;100066487;100074615;100074615;100084855;100084855;100084855;100084855;100084855;100084855;100085098;100084855;100084855;100084855;100084855;100084855;100084855;100097045;100097658;100097745;100097658;100097658;100097658;100097658;100097658;100097658;100097658;100097658;100097658;100097658;…	+;+;+;+;+;+;+;+;+;+;+;+;+;+;+;+;+;+;+;+;+;+;+;+;+;+;+;+;+;+;+;+;+;+;+;+;+;+;+;+;+;+;+;+;+;+;+;+;+;+;+;+;+;+;+;+;+;+;+;+;+;+;+;+;+;+;+;+;+;+;+;+;+;+;+;+;+;+;+;+;+;+;+;+;+;+;+;+;+;+;+;+;+;+;+;+;+;+;+;+;+;+;+;+;+;+;+;+;+;+;+;+;+;+;+;+;+;+;+;+;+;+;+;+;+;+;+;+;+;+;+;+;+;+;+;+;+;+;+;+;+;+;+;+	10621	chr14:99971449-100144236	2466.54	5751.8	4716.43	4629.39	4264.8	5658.94	5184.81	5718.38	4798.89	0.262641	0.0940427	2.79279	0.00522561	0.127411
[truncated: 58,399 more rows]
